# Supplementary material for: ATM-Mediated Transcriptional and Developmental Responses to γ-rays in Arabidopsis
Source: PLoS One. 2007 May 9;2(5):e430. doi: 10.1371/journal.pone.0000430 (PMC1855986; doi:10.1371/journal.pone.0000430)
Supplement: Table S1 — Time-course of gene expression in wild type and atm seedlings after IR. (0.66 MB XLS) [file pone.0000430.s007.xls]

## Sheet: Table S1.1
		Tables S1. Time-course of gene expression in wild type and atm seedlings after IR.
		The red or green boxes indicated a gene differential expression with a confidence level equal or higher than 95% according to Bonferoni statistical treatment (Bonf. p-val. <= 0.05). Light grey indicates the ratio values that did not get the relevant criteria (p-value >0.05) for the other time points of the kinetics. Dark grey boxes indicated no available data. The corresponding cluster is indicat…
		Table S1.1. List of unique AGI loci differentially expressed. Distribution of genes is displayed in Figure 4.
					ratio scale		-2.5	-1.5	-1	non diff		1	1.5	2.5
					(p-val. 0.05)					0
						wt IR 0.75h	wt IR 1.5h	wt IR 3h	wt IR 5 h	atm IR 0.75h	atm IR 1.5h	atm IR 3h	atm IR 5h
						wt NIR 0.75 h	wt NIR 1.5 h	wt NIR 3h	wt NIR 5h	atm NIR 0.75h	atm NIR 1.5h	atm NIR 3h	atm NIR 5h
ID	At1	1fonction	1Mol FoGO	1CellCompGO	1BioProcGO	Rat	Rat	Rat	Rat		Rat	Rat	Rat	cluster
CATMA2A16860	AT2G18193	AAA-type ATPase family protein	ATPase activity	cytoplasm	protein catabolism	4.37619	5.30652	2.6875	3.39183	1.05326	1.43885	2.36393	3.20279	K1
CATMA3A26860	AT3G27060	ribonucleoside-diphosphate reductase small chain, putative / ribonucleotide reductase, putative	ribonucleoside-diphosphate reductase activity	No classification	deoxyribonucleoside diphosphate metabolism	3.84948	4.20611	2.38776	2.36357	1.0946	1.99765	2.21959	1.87793	K1
CATMA5A19380	AT5G20850	DNA repair protein RAD51, putative	damaged DNA binding	No classification	DNA repair	3.75161	3.28359	0.477651	1.09449	0.916626	0.77	0.277623	0.669026	K1
CATMA1A06580	AT1G07500	expressed protein	molecular_function unknown	No classification	No classification	3.61962	4.12479	0.700685	1.59583	0.493293	1.15674	0.533541	1.59636	K1
CATMA5A44707	AT5G48720	expressed protein	ATP binding	No classification	No classification	3.18302	2.32027	0.687619	1.01738	0.888452	0.76	0.341936	0.932945	K1
CATMA3A27510	AT3G27630	hypothetical protein	molecular_function unknown	No classification	No classification	2.76991	3.83461	0	1.62765	0.495745	0.70334	0.923528	0.838469	K1
CATMA5A02970	AT5G03780	expressed protein TRFL10	DNA binding	nucleus	regulation of transcription, DNA-dependent	2.66067	1.29062	0.577153	1.00512	-0.115687	0.47	0.166538	0.834897	K1
CATMA3A51270	AT3G58270	meprin and TRAF homology domain-containing protein / MATH domain-containing protein	molecular_function unknown	cellular_component unknown	biological_process unknown	2.46806	3.48571	1.25117	1.76601	0.0914001	1.27959	0.5789	1.23318	K1
CATMA1A08670	AT1G09815	DNA polymerase delta subunit 4 family	delta DNA polymerase activity	No classification	DNA replication	2.10525	3.09497	0.968227	1.43147	0.252731	0.916411	1.24159	0.842779	K1
CATMA2A38610	AT2G40330	Pathogenesis-related protein Bet v I allergen family	molecular_function unknown	mitochondrion	biological_process unknown	1.8453	0.542426	0.728843	0.2326	0.97597	1.24547	-0.380974	-0.162292	K1
CATMA5A45465	AT5G49480	sodium-inducible calcium-binding protein (ACP1) /	calcium ion binding	cytosol	hyperosmotic salinity response	1.7999	2.10408	0.246622	1.01615	0.520523	0.54	1.00739	0.745851	K1
CATMA4A30653	AT4G28950	Rac-like GTP-binding protein (ARAC7) contains Rho domain	GTP binding	No classification	small GTPase mediated signal transduction	1.39095	0.852436	0.30851	0.0978531	0.0148851	0.550937	0.0265107	0.733774	K1
CATMA2A20405	AT2G21790	ribonucleoside-diphosphate reductase small chain, putative / ribonucleotide reductase, putative	ribonucleoside-diphosphate reductase activity	ribonucleoside-diphosphate reductase complex	DNA replication	1.31622	2.35226	0.401711	0.900438	0.299954	0.648596	0.93189	0.888165	K1
CATMA4A02390	AT4G02110	BRCT domain-containing protein	transcription coactivator activity	intracellular	No classification	1.12279	1.60839	0	0.252014	0.719863	0.151121	0.311114	0.66788	K1
CATMA5A61516	AT5G66140	20S proteasome alpha subunit D2 (PAD2) (PRS1) (PRC6)	peptidase activity	proteasome core complex (sensu Eukarya)	ubiquitin-dependent protein catabolism	0.906009	1.71853	0.610802	1.50486	0.566598	0.19	1.07135	0.757549	K1
CATMA5A39940	AT5G44190	myb family transcription factor (GLK2)	transcription regulator activity	nucleus	positive regulation of transcription	0.840286	0.659702	-0.0584406	0.0665566	-0.159941	0.69	-0.589202	-0.0564674	K1
CATMA2A46110	AT2G47680	zinc finger (CCCH type) helicase family protein similar to SP|Q28141 ATP-dependent RNA helicase A (Nuclear DNA helicase II) (DEAD-box protein 9) {Bos taurus};	helicase activity	chloroplast	nucleobase, nucleoside, nucleotide and nucleic acid metabolism	0.63695	2.06881	0.43309	0.564103	0.547448	0.635501	0.665697	0.980715	K1
CATMA1A59160	AT1G69840	band 7 family protein	molecular_function unknown	membrane	biological_process unknown	0.475345	0.862537	-0.18112	-0.058923	0.982699	-0.408632	0.265323	0.16547	K1
CATMA3A04913	AT3G05880	hydrophobic protein (RCI2A) / low temperature and salt responsive protein (LTI6A)	molecular_function unknown	integral to membrane	hyperosmotic salinity response	0.244419	0.0900852	0.837088	0.28594	0.198276	-0.0768748	0.0924414	0.770628	K1
CATMA5A13640	AT5G15380	cytosine methyltransferase, putative	DNA (cytosine-5-)-methyltransferase activity	cellular_component unknown	methylation-dependent chromatin silencing	0.464004	1.86807	0.292408	0.700272	0.127953	0.19	0.250244	0.784021	K1
CATMA5A49340	AT5G53450	ORG1 protein kinase family protein	kinase activity	chloroplast	protein amino acid phosphorylation	0.0960735	0.370087	0.686819	1.05613	0.233025	0.52	0.236473	0.755749	K1
CATMA1A60100	AT1G70820	phosphoglucomutase, putative / glucose phosphomutase, putative	intramolecular transferase activity\, phosphotransferases	chloroplast	carbohydrate metabolism	0.0127519	0.161741	1.12835	0.701351	0.0902855	0.747047	-0.00816061	0.38278	K1
CATMA3A49030	AT3G56070	peptidyl-prolyl cis-trans isomerase, putative / cyclophilin, putative / rotamase, putative	cyclosporin A binding	cytosol	signal transduction	0.408959	0.985966	0.921252	-0.411969	-0.383094	0.660028	-0.275969	-0.393583	K1
CATMA3A11360	AT3G12410	3'-5' exonuclease containing cd00007.2 hypothetical protein	molecular_function unknown	No classification	No classification	0.309559	1.36645	0.625737	0.780195	0.0186467	0.106015	0.210892	0.663666	K1
CATMA3A09220	AT3G10260	reticulon family protein	molecular_function unknown	endoplasmic reticulum	biological_process unknown	-0.399896	0.257962	0.930295	0.523517	0.714794	0.618721	0.972019	0.279409	K1
CATMA3A09650	AT3G10610	40S ribosomal protein S17 (RPS17C)	structural constituent of ribosome	ribosome	protein biosynthesis	-0.472192	0.057746	0.0481965	0.671233	0.29603	-0.00725139	0.930172	0.487839	K1
CATMA2A32020	AT2G33830	dormancy/auxin associated family protein	ATP binding	No classification	physiological process	-0.51944	0.119775	1.61439	1.30629	0.444456	0.224807	1.5751	0.565849	K1
CATMA2A39180	AT2G40840	glycoside hydrolase family 77 protein	4-alpha-glucanotransferase activity	No classification	carbohydrate metabolism	-0.65114	-0.425453	0.221655	0.59356	0.988423	0.415437	0.443171	0.23222	K1
CATMA1A40610	AT1G49500	expressed protein	molecular_function unknown	endomembrane system	No classification	0.129107	0.752741	0.164506	0.461979	-0.381444	-0.00589113	-0.227406	0.807775	K1
CATMA5A53830	AT5G58070	lipocalin, putative	transporter activity	No classification	transport	0	1.21897	-0.223803	0.625877	0.437462	-0.0149251	0.873135	0.554416	K1
CATMA5A07660	AT5G08380	alpha-galactosidase, putative / melibiase, putative / alpha-D-galactoside galactohydrolase, putative	alpha-galactosidase activity	endomembrane system	carbohydrate metabolism	-0.197074	0.749064	0.303692	0.461837	0.266599	-0.0149251	0.757908	0.315486	K1
CATMA4A36740	AT4G34950	nodulin family protein	molecular_function unknown	mitochondrion	No classification	0.688301	-0.00480923	1.72812	0.235998	1.0257	0.667417	0.661779	0.129868	K1
CATMA5A24060	AT5G26570	glycoside hydrolase starch-binding domain-containing protein	catalytic activity	chloroplast	carbohydrate metabolism	0.0385969	0.123475	1.49792	0.454412	0.0863465	-0.0149251	0.779192	0.273073	K1
CATMA3A55720	AT3G62550	universal stress protein (USP) family protein	molecular_function unknown	No classification	response to stress	-0.0572892	-0.23008	1.05793	0.571717	0.0351146	0.157739	1.22887	0.0145711	K1
CATMA3A00590	AT3G01590	aldose 1-epimerase family protein	aldose 1-epimerase activity	No classification	galactose metabolism	0.442992	1.25354	-0.245829	0.176994	0.333887	-0.110181	0.824423	0.460034	K1
CATMA2A43860	AT2G45460	forkhead-associated domain-containing protein / FHA domain-containing protein	molecular_function unknown	chloroplast	No classification	3.85235	2.68069	0.89123	0.113799	0.191131	0.178678	0.433291	0.0351882	K2
CATMA5A06830	AT5G07610	F-box family protein containing Kelch repeat	molecular_function unknown	chloroplast	No classification	2.31444	0.857176	1.54224	1.00127	-0.233093	-0.0149251	0.168203	0.548748	K2
CATMA5A61513	AT5G66130	ATRAD17 cell cycle checkpoint protein-related	ATP binding	chloroplast	cell cycle	2.10878	1.54447	0.320933	0.560397	0.105299	-0.0149251	0.209702	0.363632	K2
CATMA2A40015	AT2G41630	transcription initiation factor IIB-1 / general transcription factor TFIIB-1 (TFIIB1)	RNA polymerase II transcription factor activity	nucleus	regulation of transcription, DNA-dependent	2.10062	2.41891	0.548753	0.719315	0.307435	0.218754	0.226877	0.482879	K2
CATMA2A28650	AT2G30360	CBL-interacting protein kinase 11 (CIPK11)	kinase activity	No classification	protein amino acid phosphorylation	2.02364	2.06293	0.39962	0.471744	0.0872117	0.0561335	0.458051	0.18899	K2
CATMA2A28715	AT2G30440	chloroplast thylakoidal processing peptidase	peptidase activity	membrane	proteolysis and peptidolysis	1.68265	0.295629	2.15822	0.545962	-0.605797	0.381485	-0.665414	0.110611	K2
CATMA5A25170	AT5G27760	hypoxia-responsive family protein	molecular_function unknown	No classification	response to hypoxia	1.90891	2.30015	0.380869	0.229065	0.308441	-0.0149251	0.532623	0.505839	K2
CATMA2A44570	AT2G46180	intracellular protein transport protein USO 1-related Homologene 65515	molecular_function unknown	No classification	No classification	1.77586	1.44157	0.272869	0.198179	-0.366585	0.186513	0.387437	0.112339	K2
CATMA5A01290	AT5G02220	expressed protein	molecular_function unknown	No classification	No classification	1.75909	1.50568	-0.00579817	0.165832	0.0630036	-0.0149251	0.240528	0.283472	K2
CATMA3A15645	AT3G16240	delta tonoplast integral protein (delta-TIP) Delta tonoplast intrinsic protein	water channel activity	vacuolar membrane (sensu Magnoliophyta)	transport	1.67994	1.08619	0	-0.0697138	0.465332	0.0461666	0	-0.421482	K2
CATMA3A14960	AT3G15540	IAA 19 auxin-responsive protein / indoleacetic acid-induced protein 19 (IAA19)	transcription factor activity	intracellular	response to auxin stimulus	1.51421	0.749407	0.585138	0.135118	-0.252663	-0.144176	-0.258603	0.13669	K2
CATMA3A09980	AT3G10930	expressed protein	molecular_function unknown	mitochondrion	No classification	1.50488	1.31037	0.536369	0.499059	-0.397506	-0.0463421	-0.284243	-0.0988524	K2
CATMA4A40735	AT4G39330	mannitol dehydrogenase, putative	mannitol dehydrogenase activity	No classification	mannitol catabolism	1.42236	0.348712	1.28773	0.042207	-0.313825	-0.0149251	-0.592584	0.0699072	K2
CATMA5A19130	AT5G20630	germin-like protein (GER3)	nutrient reservoir activity	extracellular matrix	biological_process unknown	1.48518	0.951987	3.71033	1.0776	0.382358	-0.0149251	-0.647232	-0.431112	K2
CATMA2A21655	AT2G23150	NRAMP metal ion transporter 3 (NRAMP3)	metal ion transporter activity	cellular_component unknown	metal ion transport	1.43713	1.12214	0	0.221387	-0.65794	0.371834	-0.331491	0.0253124	K2
CATMA5A10230	AT5G11460	senescence-associated protein-related	molecular_function unknown	No classification	No classification	1.43654	1.40385	0.144888	0.608328	-0.679617	-0.0149251	0.103954	0.482295	K2
CATMA4A28240	AT4G26650	RNA recognition motif (RRM)-containing protein	RNA binding	No classification	No classification	1.40839	0.923967	1.08486	0.307393	-0.649812	0.202851	-0.515551	-0.0280669	K2
CATMA5A06073	AT5G06860	polygalacturonase inhibiting protein 1 (PGIP1)	defense/immunity protein activity	endomembrane system	defense response	1.26722	0.173058	1.1403	0.206291	0.219388	-0.0149251	-0.605228	-0.383795	K2
CATMA2A42485	AT2G44050	6,7-dimethyl-8-ribityllumazine synthase / DMRL synthase / lumazine synthase / riboflavin synthase	6,7-dimethyl-8-ribityllumazine synthase activity	chloroplast	vitamin B2 biosynthesis	1.37995	1.17933	1.18074	-0.0235206	-0.661154	0.400654	-0.558594	-0.211285	K2
CATMA3B54606	AT3G61470	chlorophyll A-B binding protein (LHCA2)	chlorophyll binding	photosystem I antenna complex	photosynthesis light harvesting in photosystem I	1.37537	1.89518	0	0.71409	-0.469247	0.253822	0	0.0353836	K2
CATMA4A39740	AT4G38225	expressed protein	molecular_function unknown	chloroplast	No classification	1.36963	1.48104	1.48955	0.65526	-0.191925	-0.0149251	-0.51866	-0.107785	K2
CATMA4A12710	AT4G12560	F-box family protein	molecular_function unknown	No classification	No classification	1.26105	0.670526	1.13778	0.250036	-0.326733	-0.130348	-0.448207	0.174537	K2
CATMA2A29670	AT2G31430	invertase/pectin methylesterase inhibitor family protein	pectinesterase inhibitor activity	endomembrane system	No classification	1.2027	-0.105256	1.31173	0.202042	-0.849951	0.560732	-0.69869	-0.520002	K2
CATMA1A45020	AT1G53910	AP2 domain-containing protein RAP2.12 (RAP2.12)	DNA binding	nucleus	regulation of transcription, DNA-dependent	1.25334	0.96374	0.926021	-0.234057	0.0737788	0.222588	-0.5168	-0.270527	K2
CATMA3A50545	AT3G57550	guanylate kinase 2 (GK-2)	guanylate kinase activity	No classification	nucleotide metabolism	1.2342	1.23641	0.097534	0.428097	-0.1331	0.0536933	0.131696	0.415665	K2
CATMA5A47318	AT5G51400	expressed protein	molecular_function unknown	cellular_component unknown	biological_process unknown	1.21977	1.41562	1.1216	0.102641	-0.538883	-0.0149251	-0.619551	0.0577281	K2
CATMA5A09210	AT5G10480	PASTICCINO protein tyrosine phosphatase-like protein, putative (PAS2)	protein-tyrosine-phosphatase activity	endomembrane system	cell differentiation	1.10263	0.433674	0.829581	-0.36498	-0.0434614	-0.0149251	-0.46026	-0.250938	K2
CATMA5A36700	AT5G41040	transferase family protein	transferase activity	No classification	biological_process unknown	1.1881	0.999845	0.68621	0.361517	-0.288433	-0.0149251	-0.486069	0.108621	K2
CATMA4A15630	AT4G15093	catalytic LigB subunit of aromatic ring-opening dioxygenase family	oxidoreductase activity	No classification	aromatic compound metabolism	1.14735	0.99356	0.664215	0.289087	-0.6238	-0.0456994	-0.448759	0.138873	K2
CATMA5A57990	AT5G62390	calmodulin-binding family protein	calmodulin binding	No classification	No classification	1.13036	1.34267	1.01074	0.141768	-0.610677	-0.0149251	-0.333157	-0.045625	K2
CATMA5A47820	AT5G51890	peroxidase-related	peroxidase activity	endomembrane system	response to oxidative stress	1.09945	0.466663	0.785662	-0.225038	-0.219236	-0.0149251	-0.431222	-0.386774	K2
CATMA1A14998	AT1G15950	cinnamoyl-CoA reductase, putative	cinnamoyl-CoA reductase activity	cellular_component unknown	lignin biosynthesis	1.09596	0.0258523	0.682317	0.0210203	-0.678577	0.293013	-0.643078	-0.293329	K2
CATMA1A19100	AT1G20110	zinc finger (FYVE type) family protein and PTB.	zinc ion binding	No classification	No classification	1.09357	0.13459	1.25533	0.156034	-0.660421	0.339006	-0.567909	-0.142734	K2
CATMA3A45030	AT3G52115	AtGR1 hypothetical protein	No classification	No classification	response to DNA damage stimulus	1.10255	0.79468	0.0557853	0.131771	0.00289658	0.0467	-0.0846467	-0.00974018	K2
CATMA1A50400	AT1G61350	armadillo/beta-catenin repeat family protein	molecular_function unknown	No classification	No classification	1.10126	0.547479	0.963633	0.222867	-0.739479	0.179503	-0.336567	-0.111497	K2
CATMA1A40840	AT1G49760	polyadenylate-binding protein, putative / PABP, putative PAB8	translation initiation factor activity	endomembrane system	No classification	1.09957	0.793974	1.19072	0.375882	-0.116455	0.228652	-0.261276	-0.0970192	K2
CATMA5A46840	AT5G50900	armadillo/beta-catenin repeat family protein /	molecular_function unknown	No classification	No classification	1.08641	0.981161	1.11722	0.183098	-0.594919	-0.0149251	-0.597137	0.0538359	K2
CATMA2A09100	AT2G10940	protease inhibitor/seed storage/lipid transfer protein (LTP) family protein	lipid binding	endomembrane system	lipid transport	1.08615	0.851922	0	-0.215946	0.681832	-0.368658	0	0.0604248	K2
CATMA3A12360	AT3G13235	DDI1 homologene group 80207 ubiquitin family protein	aspartic-type endopeptidase activity	nucleus	ubiquitin cycle	1.08603	0.933852	0.602818	0.385656	0.0678756	0.352712	-0.351594	0.261483	K2
CATMA3A10030	AT3G10980	SAG20 expressed protein DUF614	molecular_function unknown	cellular_component unknown	response to pathogenic fungi	1.07769	0.188375	0.717074	0.133465	-0.211125	0.383756	-0.607479	-0.245833	K2
CATMA5A18240	AT5G19820	PBS lyase HEAT-like repeat-containing protein/ importin / homologene 1710 hsRAN binding protein 5 or ScPSE1	lyase activity	phycobilisome	protein-nucleus import, docking	1.07601	0.41027	0.807457	-0.28838	-0.294487	-0.0149251	-0.330197	-0.330224	K2
CATMA2A24520	AT2G26140	FtsH protease, YMLE1-like putative	ATPase activity	cytoplasm	protein catabolism	1.06024	0.165651	1.12306	0.485477	-0.520721	0.46743	-0.638751	-0.118192	K2
CATMA1A54000	AT1G64680	expressed protein	molecular_function unknown	mitochondrion	No classification	1.0828	1.64154	0.909265	0.127692	-0.875472	0.102245	-0.491187	-0.0556888	K2
CATMA4A20330	AT4G19160	expressed protein contains COG2912	molecular_function unknown	No classification	No classification	1.08176	0.976665	1.21343	-0.120836	-0.288689	0.018192	-0.399206	0.219332	K2
CATMA5A11880	AT5G13650	elongation factor family protein	GTP binding	chloroplast	selenocysteine incorporation	1.078	1.01374	0.880067	0.185586	-0.740556	-0.0149251	-0.631791	-0.0493159	K2
CATMA5A07900	AT5G08560	transducin family protein / WD-40 repeat family protein homologene11857 human gene encodes a member of the WD repeat protein family.	nucleotide binding	protein phosphatase type 2A complex	signal transduction	1.03971	0.499249	0.84677	0.469997	-0.426308	-0.0149251	-0.456698	0.286353	K2
CATMA4A35835	AT4G34030	methylcrotonyl-CoA carboxylase beta chain, mitochondrial / 3-methylcrotonyl-CoA carboxylase 2 (MCCB)	methylcrotonoyl-CoA carboxylase activity	mitochondrion	leucine catabolism	1.04998	0.897621	0.958059	0.592219	-0.401536	0.193476	0.243614	0.208121	K2
CATMA2A38215	AT2G39990	eukaryotic translation initiation factor 3 subunit 5 / eIF-3 epsilon / eIF3f (TIF3F1)	translation initiation factor activity	eukaryotic translation initiation factor 3 complex	translational initiation	1.04682	0.983825	0.91144	-0.101042	-0.147937	0.438806	-0.684968	-0.256525	K2
CATMA3A41710	AT3G48720	transferase family protein	transferase activity	No classification	biological_process unknown	1.04216	1.22859	0.787897	0.184114	-0.29429	0.24535	-0.174977	-0.230137	K2
CATMA2A05200	AT2G06530	SNF7 family protein SNF7. homologene 6382 human chromatin modifying protein 2A/Sc DID4p	molecular_function unknown	No classification	No classification	1.03605	0.939065	0.691644	0.209003	-0.688999	-0.0604923	-0.0785738	0.115142	K2
CATMA3A49440	AT3G56460	oxidoreductase, zinc-binding dehydrogenase family protein	zinc ion binding	No classification	bacteriochlorophyll biosynthesis	1.0148	0.282957	1.37298	0.044257	-0.429238	0.230618	-0.539147	-0.190929	K2
CATMA5A13190	AT5G14920	gibberellin-regulated family protein Gibberellin regulated protein.	rhodopsin-like receptor activity	endomembrane system	response to gibberellic acid stimulus	1.03589	0.770847	0	0.219537	0.0266738	-0.0149251	0.63846	-0.0216452	K2
CATMA5A13240	AT5G14970	expressed protein	molecular_function unknown	chloroplast	No classification	1.03163	1.59507	1.31872	0.163362	-0.787315	-0.0149251	-0.421466	0.071598	K2
CATMA1A50970	AT1G61900	expressed protein contains similarity to glutamic acid/alanine-rich protein GI:6707830	molecular_function unknown	endomembrane system	No classification	1.00475	-0.0181881	0.753443	0.220504	-0.572891	-0.00352559	-0.345764	-0.093125	K2
CATMA4A26240	AT4G24510	eceriferum protein (CER2)	transferase activity	No classification	wax biosynthesis	1.02892	1.03408	0.523212	0.254143	0.0288019	-0.170435	-0.252804	0.417735	K2
CATMA1A48880	AT1G59820	E haloacid dehalogenase-like hydrolase family protein	ATPase activity, coupled to transmembrane movement of ions, phosphorylative mechanism	integral to membrane	cation transport	0.999894	0.0943523	0.861555	0.159328	-0.706915	0.0283844	-0.422429	-0.101062	K2
CATMA1A60380	AT1G71090	auxin efflux carrier family protein	auxin:hydrogen symporter activity	endomembrane system	auxin polar transport	1.01306	1.26826	1.44572	0.256805	-0.805481	0.109429	-0.674389	0.116997	K2
CATMA5A25580	AT5G28040	expressed protein	molecular_function unknown	No classification	No classification	0.992066	0.375107	0.923752	0.339475	-0.770499	-0.0149251	-0.515871	-0.123208	K2
CATMA4A37266	AT4G35630	phosphoserine aminotransferase, chloroplast (PSAT)	phosphoserine transaminase activity	chloroplast	L-serine biosynthesis	0.987282	0.383455	1.57674	0.380263	-0.550205	0.478904	-0.71934	-0.347863	K2
CATMA3A12610	AT3G13460	YT521-B-like family/ expressed protein homologene 59453 contains YT521-B-like family pfam 04146 and extensin domains	molecular_function unknown	cellular_component unknown	biological_process unknown	0.965908	0.308233	0.907206	0.504737	0.144788	0.375799	-0.529618	0.140899	K2
CATMA5A02160	AT5G03040	calmodulin-binding family protein	calmodulin binding	chloroplast	No classification	1.00492	0.870853	0.670339	0.497128	-0.298723	-0.0149251	-0.513259	-0.0110171	K2
CATMA2A44370	AT2G45970	cytochrome P450, putative Encodes a member of the CYP86A subfamily of cytochrome p450 genes.	fatty acid (omega-1)-hydroxylase activity	endomembrane system	electron transport	1.00319	0.932037	1.22641	0.133915	-0.331698	0.124384	-0.701291	-0.0604086	K2
CATMA2A27080	AT2G28670	disease resistance-responsive family protein / fibroin-related fibroin-related,	molecular_function unknown	endomembrane system	response to pathogenic fungi	0.958093	0.463353	1.58021	0.0573857	-0.137925	0.349	-0.571945	-0.118763	K2
CATMA3A45135	AT3G52200	dihydrolipoamide S-acetyltransferase, putative	dihydrolipoyllysine-residue acetyltransferase activity	mitochondrion	acetyl-CoA biosynthesis from pyruvate	0.95692	0.141407	0.883615	0.361502	-0.771531	0.151995	-0.322185	-0.00767621	K2
CATMA3A51670	AT3G58660	60S ribosomal protein-related	structural constituent of ribosome	chloroplast	protein biosynthesis	0.95515	0.436286	1.02981	0.0958532	-0.705396	0.0316859	-0.619146	-0.0402654	K2
CATMA3A04240	AT3G05220	heavy-metal-associated domain-containing protein	ATP binding	No classification	metal ion transport	0.95011	0.0035017	1.09862	0.531959	-0.7784	0.00311901	-0.222089	-0.277664	K2
CATMA5A62810	AT5G67360	cucumisin-like serine protease (ARA12)	serine-type endopeptidase activity	extracellular	proteolysis and peptidolysis	0.997036	1.5432	0.733078	0.741608	-0.309604	-0.0149251	0.191558	0.468902	K2
CATMA1A22060	AT1G23000	heavy-metal-associated domain-containing protein /similar to farnesylated protein ATFP3	metal ion binding	No classification	copper ion transport	0.965664	0.918435	0.298257	0.540878	0.249526	0.290175	0.248286	0.582486	K2
CATMA2A44715	AT2G46340	phytochrome A supressor spa1 (SPA1)	signal transducer activity	nucleus	red\, far-red light phototransduction	0.959874	0.746576	0.866276	0.277969	-0.534412	0.179499	-0.275936	0.292737	K2
CATMA1A17080	AT1G18070	EF-1-alpha-related GTP-binding protein, putative HomoloGene:68226 human GSPT1 G1 to S phase transition 1 and homologue	translation factor activity, nucleic acid binding	cytoplasm	selenocysteine incorporation	0.933474	0.0190293	0.856226	-0.0380907	-0.637289	0.223889	-0.450525	-0.250104	K2
CATMA3A26361	AT3G26560	ATP-dependent RNA helicase, putative homologene 3628 DHX8 human or yeast PRP2DEAD box proteins,	ATP binding	No classification	No classification	0.949842	0.905721	0.779746	0.411709	-0.67271	0.067895	-0.219578	0.13035	K2
CATMA3A49115	AT3G56150	eukaryotic translation initiation factor 3 subunit 8 / eIF3 p110 / eIF3c / p105 (TIF3C1)	translation initiation factor activity	mitochondrial inner membrane	transport	0.923921	0.372987	0.897639	0.887992	-0.674423	0.507372	-0.487038	-0.16268	K2
CATMA1A42620	AT1G51500	CER5 ABC transporter family protein	ATP-binding cassette (ABC) transporter activity	inner membrane	amino acid transport	0.923266	0.20712	1.03007	-0.0181833	-0.818765	-0.117827	-0.175705	-0.0660589	K2
CATMA1A44240	AT1G53210	sodium/calcium exchanger family protein / calcium-binding EF hand family protein and ECM27 domain.	calcium ion binding	membrane	cation transport	0.935902	1.68874	0	0.508246	0.502243	0.272228	-0.324206	0.10186	K2
CATMA3A48250	AT3G55250	expressed protein mitochondrion predicted	molecular_function unknown	chloroplast	No classification	0.935857	0.768014	0.903207	0.108093	-0.495744	0.0490989	-0.514792	-0.00964273	K2
CATMA5A04600	AT5G05440	expressed protein	molecular_function unknown	No classification	No classification	0.916751	0.384366	0.911603	0.102958	-0.124871	-0.0149251	-0.702779	-0.140745	K2
CATMA3A27610	AT3G27770	expressed protein	molecular_function unknown	endomembrane system	No classification	0.928247	1.14776	1.10523	-0.145383	0.0653349	0.0588292	-0.154159	0.259676	K2
CATMA1A20325	AT1G21270	wall-associated kinase 2 (WAK2)	protein serine/threonine kinase activity	plasma membrane	response to salicylic acid stimulus	0.918875	1.30722	0.075821	0.336838	0.337306	0.0650986	0.13043	0.155194	K2
CATMA5A22060	AT5G24460	expressed protein	molecular_function unknown	No classification	No classification	0.917224	1.0918	0.841341	0.978912	0.202169	-0.0149251	-0.0651353	0.0491549	K2
CATMA3A15360	AT3G15950	DNA topoisomerase-related	molecular_function unknown	endomembrane system	No classification	0.915976	0.520907	0.999994	0.403797	-0.256066	-0.128975	-0.272969	-0.0142309	K2
CATMA3A01080	AT3G02090	mitochondrial processing peptidase beta subunit, putative	metalloendopeptidase activity	mitochondrion	proteolysis and peptidolysis	0.904255	0.216556	1.49117	0.147667	-0.498435	0.236523	-0.527103	0.0421334	K2
CATMA5A17880	AT5G19450	calcium-dependent protein kinase 19 (CDPK19)	kinase activity	No classification	protein amino acid phosphorylation	0.915824	1.03226	0.691004	0.138108	-0.813227	-0.0149251	-0.0364982	0.494589	K2
CATMA1A40550	AT1G49430	long-chain-fatty-acid--CoA ligase / long-chain acyl-CoA synthetase	long-chain-fatty-acid-CoA ligase activity	No classification	fatty acid biosynthesis	0.893147	0.435052	0.770336	0.0350021	-0.642098	-0.155707	-0.308881	0.108485	K2
CATMA5A46160	AT5G50200	expressed protein wound-responsive 3	molecular_function unknown	endomembrane system	No classification	0.910513	0.803277	0.667389	0.273896	-0.137737	-0.0149251	-0.675606	-0.0592354	K2
CATMA1A20710	AT1G21630	calcium-binding EF hand family protein contains EH domain cd00052 Eps15 homology domain	calcium ion binding	No classification	No classification	0.880881	-0.0246517	0.844564	-0.135207	-0.0752138	-0.0147352	-0.581526	0.0271893	K2
CATMA3A39300	AT3G46280	protein kinase-related	molecular_function unknown	endomembrane system	No classification	0.87912	0.476367	0.882516	0.443313	-0.566426	0.340541	-0.523425	-0.346868	K2
CATMA5A43110	AT5G47110	lil3 protein, putative	molecular_function unknown	chloroplast	photosynthesis light harvesting	0.867546	0.0948794	0.917762	-0.157847	-0.0737463	-0.0149251	-0.522116	-0.480901	K2
CATMA5A13890	AT5G15640	mitochondrial substrate carrier family protein	binding	mitochondrial inner membrane	mitochondrial transport	0.867313	0.284504	1.10816	0.165483	-0.384563	-0.0149251	-0.661	-0.271872	K2
CATMA1A68230	AT1G79110	expressed protein	molecular_function unknown	chloroplast	No classification	0.867156	0.328838	1.17594	0.237336	-0.641725	0.217772	-0.6648	-0.339963	K2
CATMA2A00740	AT2G01690	expressed protein	molecular_function unknown	No classification	No classification	0.863935	-0.00777342	0.866948	-0.212546	0.726613	0.0571591	-0.641633	-0.109576	K2
CATMA1A40000	AT1G48850	chorismate synthase, putative / 5-enolpyruvylshikimate-3-phosphate phospholyase, putative	chorismate synthase activity	chloroplast	aromatic amino acid family biosynthesis, shikimate pathway	0.861906	0.176639	0.68801	-0.0996267	-0.601777	0.243052	-0.5068	-0.103656	K2
CATMA5A21130	AT5G23630	ATPase E1-E2 type family protein / haloacid dehalogenase-like hydrolase familiy protein	cation-transporting ATPase activity	integral to membrane	calcium ion transport	0.857825	0.370873	0.966656	0.248432	-0.455667	-0.0149251	-0.30402	-0.315081	K2
CATMA1A02230	AT1G03350	BSD domain-containing protein BSD.	molecular_function unknown	cellular_component unknown	biological_process unknown	0.907473	1.06035	0.715793	0.362692	-0.449306	-0.0497007	-0.494026	0.171872	K2
CATMA1A06410	AT1G07350	transformer serine/arginine-rich ribonucleoprotein, putative	RNA binding	chloroplast	No classification	0.897606	0.918937	0.509493	0.0551231	-0.0639201	-0.00709235	-0.383585	0.0541324	K2
CATMA2A36343	AT2G38040	acetyl co-enzyme A carboxylase carboxyltransferase alpha subunit family	acetyl-CoA carboxylase activity	acetyl-CoA carboxylase complex	fatty acid biosynthesis	0.884809	0.924262	0	0.351511	-0.70429	0.118534	-0.382602	0.317194	K2
CATMA3A28350	AT3G28460	expressed protein Methyl transferase superfamily	molecular_function unknown	chloroplast	No classification	0.855549	0.822641	0.612275	-0.0255213	-0.435135	-0.0981541	-0.130036	0.032729	K2
CATMA2A26583	AT2G28190	superoxide dismutase (Cu-Zn), chloroplast (SODCP) / copper/zinc superoxide dismutase (CSD2)	copper, zinc superoxide dismutase activity	chloroplast	response to light	0.85542	0.973287	0.813541	0.104881	-0.0895552	0.132908	-0.58843	0.136749	K2
CATMA2A28000	AT2G29630	thiamine biosynthesis family protein / thiC family protein	catalytic activity	chloroplast	thiamin biosynthesis	0.850045	-0.0564541	1.82227	0.744012	-0.819461	0.403464	-0.370571	-0.464559	K2
CATMA3A16070	AT3G16630	kinesin motor family protein similar to mitotic centromere-associated kinesin GB:AAC27660 from (Homo sapiens)	microtubule motor activity	kinesin complex	No classification	0.848948	0.484768	0.869111	0.758843	-0.142644	0.181142	-0.326689	0.296622	K2
CATMA2A32440	AT2G34310	expressed protein	molecular_function unknown	No classification	No classification	0.854241	0.81918	0.875095	0.0739898	-0.604557	-0.332834	-0.478862	0.135761	K2
CATMA5A58610	AT5G63050	expressed protein	molecular_function unknown	mitochondrion	No classification	0.848093	-0.0495071	0.672567	0.117251	0.163114	-0.0149251	-0.672164	-0.177188	K2
CATMA5A45530	AT5G49540	expressed protein	tetracycline:hydrogen antiporter activity	integral to membrane	tetracycline transport	0.853666	0.783507	0.95761	-0.275683	0.0180037	-0.0149251	-0.450673	-0.0410984	K2
CATMA5A39756	AT5G43940	alcohol dehydrogenase class III / glutathione-dependent formaldehyde dehydrogenase / GSH-FDH (ADHIII)	formaldehyde dehydrogenase (glutathione) activity	No classification	bacteriochlorophyll biosynthesis	0.852678	0.567873	1.24104	0.204692	-0.701432	-0.0149251	-0.411913	0.149703	K2
CATMA4A41510	AT4G40080	epsin N-terminal homology (ENTH) domain-containing protein / clathrin assembly protein-related	binding	chloroplast	No classification	0.841663	0.472587	1.02505	0.31782	-0.669883	-0.0149251	-0.716303	-0.0920876	K2
CATMA2A02770	AT2G03890	AtPI4K 7 phosphatidylinositol 3- and 4-kinase family protein	inositol/phosphatidylinositol kinase activity	No classification	No classification	0.839688	-0.158085	0.747718	0.144245	0.240496	-0.149398	0	0.195486	K2
CATMA4A22380	AT4G20870	fatty acid hydroxylase, putative	catalytic activity	No classification	No classification	0.837172	0.191948	0.784377	-0.0743432	-0.452969	-0.0989314	-0.406542	-0.0786511	K2
CATMA4A29900	AT4G28260	expressed protein /nucleic acid binding	molecular_function unknown	No classification	No classification	0.848737	0.560184	1.077	0.237812	-0.497392	0.0676652	-0.305614	0.132904	K2
CATMA5A06590	AT5G07370	inositol polyphosphate 6-/3-/5-kinase 2a (IPK2a)	inositol/phosphatidylinositol kinase activity	No classification	No classification	0.825798	0	0.947297	0.225139	0.00240831	-0.0149251	-0.541028	-0.079661	K2
CATMA5A48120	AT5G52180	expressed protein	molecular_function unknown	endomembrane system	No classification	0.84767	1.08118	1.21536	-0.22797	-0.434861	-0.0149251	-0.625744	0.086373	K2
CATMA5A23675	AT5G26030	ferrochelatase I Ferrochelatase (EC:4.99.1.1)	ferrochelatase activity	chloroplast	heme biosynthesis	0.824138	0.0685398	0.897671	-0.132646	-0.479697	-0.0149251	-0.23664	-0.041828	K2
CATMA3A51615	AT3G58610	ketol-acid reductoisomerase	ketol-acid reductoisomerase activity	chloroplast	branched chain family amino acid biosynthesis	0.842597	0.917282	0.941786	0.0991738	-0.407178	0.0397455	-0.511087	-0.197229	K2
CATMA5A31480	AT5G35980	protein kinase family protein in homologene 68766 Serine-threonine protein kinase	kinase activity	No classification	protein amino acid phosphorylation	0.821662	0.133102	0.86955	0.285079	-0.796243	-0.0149251	-0.365338	-0.0102246	K2
CATMA5A12810	AT5G14590	isocitrate dehydrogenase, putative / NADP+ isocitrate dehydrogenase, putative	isocitrate dehydrogenase (NADP+) activity	chloroplast	metabolism	0.82067	0.0753712	0.676853	0.109582	-0.625231	-0.0149251	-0.374002	-0.365701	K2
CATMA3A05590	AT3G06455	splicing factor-related splicing factor-related,	molecular_function unknown	No classification	No classification	0.827162	0.858594	0.620859	0.280538	-0.707412	0.093364	-0.19415	0.310279	K2
CATMA3A43040	AT3G49990	expressed protein	molecular_function unknown	No classification	No classification	0.817646	-0.0398179	1.02958	0.505605	-0.728808	0.170652	-0.522449	-0.0894998	K2
CATMA1A46040	AT1G54990	expressed protein	catalytic activity	nucleus	transcription	0.815172	-0.0232221	1.02661	0.037369	-0.205992	0.272892	-0.622041	-0.111369	K2
CATMA4A39065	AT4G37490	G2/mitotic-specific cyclin (CYC1) / B-like cyclin (CYC1)	cyclin-dependent protein kinase regulator activity	nucleus	regulation of cell cycle	0.825702	1.44974	0.101045	0.0964785	0.346584	0.232793	0.318503	0.59936	K2
CATMA1A11780	AT1G12800	ribosomal S1 RNA-binding domain-containing protein	RNA binding	chloroplast	glycolysis	0.823859	1.02893	0.396957	0.274787	-0.558828	-0.0614028	0.0629961	0.232232	K2
CATMA2A46480	AT2G48070	expressed protein	molecular_function unknown	chloroplast	No classification	0.817883	0.699134	0.670718	0.0557589	0.054981	-0.14916	-0.11614	0.223847	K2
CATMA2A46036	AT2G47590	photolyase/blue light photoreceptor (PHR2)	DNA photolyase activity	cellular_component unknown	DNA repair	0.812449	1.21585	0.913023	0.348804	-0.437233	0.213806	-0.706479	-0.293434	K2
CATMA5A50390	AT5G54540	expressed protein	molecular_function unknown	No classification	No classification	0.810291	0.204571	1.01849	0.305298	-0.623038	-0.0149251	-0.553539	-0.232646	K2
CATMA5A60485	AT5G65110	acyl-CoA oxidase (ACX2)	acyl-CoA oxidase activity	peroxisome	long-chain fatty acid metabolism	0.811548	1.20014	0.970517	0.412648	-0.095795	-0.0149251	-0.121346	0.252135	K2
CATMA5A00275	AT5G01240	amino acid permease, putative	transporter activity	membrane	amino acid transport	0.811274	0.694421	0.88449	0.31222	-0.150564	-0.0149251	-0.350858	-0.11963	K2
CATMA5A45910	AT5G49990	xanthine/uracil permease family protein	permease activity	membrane	transport	0.811273	1.43322	0.231617	0.244105	0.219824	-0.0149251	-0.0143659	0.180254	K2
CATMA1A27950	AT1G29950	expressed protein	molecular_function unknown	No classification	No classification	0.795457	0.0613608	0.818826	0.26528	-0.586546	0.0846161	-0.30401	-0.0194677	K2
CATMA3A25440	AT3G25660	glutamyl-tRNA(Gln) amidotransferase, putative	glutamyl-tRNA(Gln) amidotransferase activity	chloroplast	No classification	0.794617	0.257556	1.00215	0.0962805	-0.498374	0.165444	-0.342523	0.14313	K2
CATMA5A57670	AT5G62070	calmodulin-binding family protein	calmodulin binding	chloroplast	protein amino acid phosphorylation	0.805838	1.17097	0.180798	0.578251	0.168672	-0.0149251	-0.0260174	0.149214	K2
CATMA2A22440	AT2G24090	ribosomal protein L35 family protein	structural constituent of ribosome	ribosome	protein biosynthesis	0.793834	0.422266	0.687265	0.11318	-0.199776	0.131873	-0.515287	-0.119906	K2
CATMA1A69500	AT1G80310	expressed protein sulfate transporter	sulfate transporter activity	membrane	sulfate transport	0.793729	0.234485	2.15038	0.528309	-0.696909	0.19015	-0.558812	-0.0786455	K2
CATMA1A00310	AT1G01320	tetratricopeptide repeat (TPR)-containing protein	molecular_function unknown	endomembrane system	No classification	0.802944	0.925593	0.581384	-0.0417399	-0.0554139	-0.434667	-0.0229695	0.0470621	K2
CATMA2A32980	AT2G34860	chaperone protein dnaJ-related	chaperone activity	chloroplast	protein folding	0.79578	1.41856	0.552266	-0.033908	-0.688606	0.130259	-0.455761	-0.0906542	K2
CATMA4A26860	AT4G25170	expressed protein	ATPase activity, coupled to transmembrane movement of ions, phosphorylative mechanism	membrane	proton transport	0.794556	1.01175	0.790126	0.137723	-0.364629	0.0717178	-0.150581	0.176872	K2
CATMA2A28530	AT2G30250	WRKY25 family transcription factor	transcription factor activity	cellular_component unknown	regulation of transcription, DNA-dependent	0.793572	0.773062	0.235148	0.369809	-0.201027	0.177636	0.165744	0.104096	K2
CATMA4A02320	AT4G02010	RLK/Pelle Extensin group E protein kinase family protein	kinase activity	No classification	protein amino acid phosphorylation	0.791229	0.897944	0.337159	0.522908	0.526939	0.167536	0.110814	0.101256	K2
CATMA4B11495	AT4G11380	beta-adaptin, putative homologene 21972 hsAdaptor protein complex 1	clathrin binding	No classification	No classification	0.781123	0.140582	0.731317	0.492234	-0.606161	-0.0149251	-0.665825	-0.133439	K2
CATMA5A51375	AT5G55630	outward rectifying potassium channel (KCO1)	calcium-activated potassium channel activity	vacuolar membrane	ion transport	0.785674	0.595015	1.10846	0.0614254	-0.708641	-0.0149251	-0.412302	-0.221483	K2
CATMA5A14510	AT5G16220	octicosapeptide/Phox/Bem1p (PB1) domain-containing protein	molecular_function unknown	chloroplast	biological_process unknown	0.784583	0.542539	0.677266	0.212845	0.244447	-0.0149251	-0.403372	0.134089	K2
CATMA3A28035	AT3G28210	zinc finger (AN1-like) family protein	molecular_function unknown	No classification	No classification	0.783463	1.36117	-0.102923	0.396872	0.245115	-0.307252	0.0518476	0.449761	K2
CATMA2A18590	AT2G20130	LCV1 (like COV-1) C DUF502	molecular_function unknown	cellular_component unknown	biological_process unknown	0.773429	0.0735416	0.932325	-0.292304	-0.184913	-0.00434589	-0.422817	0.0236377	K2
CATMA2A31940	AT2G33770	ubiquitin-conjugating enzyme family protein	ubiquitin conjugating enzyme activity	No classification	protein modification	0.771027	0.0853572	0.779682	0.181669	-0.0132472	0.183936	-0.470704	0.155889	K2
CATMA5A06655	AT5G07440	glutamate dehydrogenase 2 (GDH2)	oxidoreductase activity	mitochondrion	amino acid metabolism	0.769644	-0.254773	1.11441	0.208011	-0.566664	-0.0149251	-0.282842	-0.0946345	K2
CATMA1A19820	AT1G20760	calcium-binding EF hand family protein contains EH domain	calcium ion binding	No classification	transcription	0.780532	0.815013	0.772853	0.221253	0.183141	0.24671	-0.129114	-0.135603	K2
CATMA3A53280	AT3G60250	casein kinase II beta chain, putative (CKB3)	protein kinase CK2 activity	protein kinase CK2 complex	circadian rhythm	0.773971	1.10726	0.48913	-0.127206	-0.0807783	0.105089	-0.0649012	0.143506	K2
CATMA5A55160	AT5G59420	oxysterol-binding family protein	oxysterol binding	No classification	steroid metabolism	0.773773	1.46046	0.185324	0.549565	0.44049	-0.0149251	0.562391	0.457684	K2
CATMA2A40040	AT2G41660	expressed protein	molecular_function unknown	chloroplast	biological_process unknown	0.765018	0.115681	0.830948	0.146845	-0.293119	0.443562	-0.442404	-0.59412	K2
CATMA5A10800	AT5G11990	proline-rich family protein	nutrient reservoir activity	endomembrane system	G-protein coupled receptor protein signaling pathway	0.764969	0.449888	0.719691	0.245588	-0.0925748	-0.0149251	-0.705628	-0.302556	K2
CATMA5A44600	AT5G48610	expressed protein contains KOG1874 KEKE-like motif-containing transcription regulator (Rlr1)/suppressor of sin4 [Transcription]	molecular_function unknown	No classification	No classification	0.763347	-0.755352	0.631928	-0.241527	0.0348066	-0.0149251	-0.571868	0.266257	K2
CATMA2A26000	AT2G27580	zinc finger (AN1-like) family protein	DNA binding	No classification	No classification	0.769093	0.643854	0.688276	0.232147	-0.209846	0.141404	-0.508773	-0.27932	K2
CATMA5A57616	AT5G62000	auxin-responsive factor, putative (ARF1)/ transcriptional factor B3 family protein / B3 DNA binding domain.	protein binding	chloroplast	regulation of transcription, DNA-dependent	0.768588	0.533532	0.755365	0.422793	-0.559502	-0.0149251	-0.561747	0.021134	K2
CATMA5A41610	AT5G45630	expressed protein	molecular_function unknown	cellular_component unknown	biological_process unknown	0.766363	0.541557	0	0.72597	0	-0.0149251	0	-0.555042	K2
CATMA4A37055	AT4G35350	cysteine endopeptidase, papain-type (XCP1)	cysteine-type peptidase activity	vacuole (sensu Magnoliophyta)	proteolysis and peptidolysis	0.752148	0.055207	0.677554	0.257385	-0.559867	0.184058	-0.553883	0.0152367	K2
CATMA4A05610	AT4G04990	expressed protein contains IPR000102 Neuraxin/MAP1B repeat	molecular_function unknown	endomembrane system	No classification	0.759222	0.675038	0.856116	0.144278	-0.850158	-0.184486	-0.429256	0.341455	K2
CATMA3A14850	AT3G15430	regulator of chromosome condensation (RCC1) family protein and F-fox in TAIR	RAN protein binding	No classification	No classification	0.755206	0.6937	0.516212	0.22376	0.274233	-0.166127	-0.022996	0.138913	K2
CATMA3A49140	AT3G56190	alpha-soluble NSF attachment protein 2 / alpha-SNAP2 / ASNAP2	soluble NSF attachment protein activity	endoplasmic reticulum	intracellular protein transport	0.753553	0.656044	0.719434	0.364801	-0.281827	0.282749	-0.524909	0.126253	K2
CATMA4A05320	AT4G04770	ATP-binding-cassette transporter (ABC1)	transporter activity	chloroplast	response to red/far-red light	0.748789	1.4136	0.9785	0.264536	-0.837673	0.257048	-0.417092	-0.123142	K2
CATMA3A06660	AT3G07430	EMBRYO DEFECTIVE 1990/ YGGT family protein	molecular_function unknown	chloroplast	biological_process unknown	0.748673	0.908322	0.977234	-0.264965	0.335975	0.344901	-0.561124	-0.510435	K2
CATMA2A21020	AT2G22500	mitochondrial substrate carrier family protein	binding	mitochondrial inner membrane	mitochondrial transport	0.748496	0.647274	1.18444	0.60616	-0.772857	-0.0487256	-0.633808	0.029532	K2
CATMA4A23450	AT4G21790	transmembrane protein-related (TOM1)	protein binding	vacuolar membrane	viral replication complex formation and maintenance	0.744638	-0.0323731	0.892301	0.127476	-0.384329	0.196114	-0.671748	0.150456	K2
CATMA1A39670	AT1G48570	zinc finger (Ran-binding) family protein	binding	chloroplast	regulation of transcription, DNA-dependent	0.740196	0.122789	1.01083	-0.001099	-0.743289	0.135121	-0.518752	-0.216542	K2
CATMA4A27260	AT4G25570	cytochrome B561 family protein	carbon-monoxide oxygenase activity	integral to membrane	electron transport	0.746678	0.669479	0.70138	0.116281	0.168608	-0.0491829	-0.435827	-0.117315	K2
CATMA3A05690	AT3G06550	O-acetyltransferase-related	molecular_function unknown	endomembrane system	No classification	0.73251	0.018264	0.895678	0.11244	-0.304141	0.219315	-0.336976	-0.177877	K2
CATMA3A18890	AT3G19240	expressed protein	molecular_function unknown	No classification	N-terminal protein myristoylation	0.74573	0.783781	0.624792	0.306514	-0.279165	0.173493	-0.447931	0.11741	K2
CATMA1A56670	AT1G67350	expressed protein contains similarity to MHC class II antigen GI:9502037	molecular_function unknown	mitochondrion	No classification	0.74568	0.761049	0.442607	-0.455407	-0.114432	0.112962	-0.474599	-0.256261	K2
CATMA3A08090	AT3G09220	laccase family protein / diphenol oxidase family protein	laccase activity	endomembrane system	lignin biosynthesis	0.736518	1.35878	0.853214	0.30744	-0.23367	-0.17794	-0.356983	-0.292768	K2
CATMA1A30410	AT1G32070	GCN5-related N-acetyltransferase (GNAT) family protein	N-acetyltransferase activity	chloroplast	metabolism	0.716446	0.963002	1.07258	-0.0395262	-0.489595	-0.279828	-0.611542	-0.0370764	K2
CATMA2A20953	AT2G22430	homeobox-leucine zipper protein 6 (HB-6)	DNA binding	nucleus	negative regulation of abscisic acid mediated signaling	0.71522	1.08865	0.718481	1.01419	-0.626858	0.187331	-0.0532584	0.239958	K2
CATMA1A17085	AT1G18080	AtARCA WD-40 repeat family protein / auxin-dependent protein (ARCA) / guanine nucleotide-binding protein beta subunit, putative	nucleotide binding	heterotrimeric G-protein complex	No classification	0.702426	1.70487	1.20634	-0.00865868	-0.315651	0.266591	-0.721402	-0.25544	K2
CATMA1A49770	AT1G60770	pentatricopeptide (PPR) repeat-containing protein	molecular_function unknown	cellular_component unknown	biological_process unknown	0.702126	0.888342	0.812977	-0.172575	-0.281417	0.299947	-0.583198	-0.0796174	K2
CATMA5A15840	AT5G17560	BolA-like family protein /BolA-like protein.	transcription regulator activity	chloroplast	No classification	0.690941	1.57623	0.940088	-0.0707126	-0.404664	-0.0149251	-0.722671	-0.3356	K2
CATMA1A16320	AT1G17290	alanine aminotransferase, putative	alanine transaminase activity	No classification	amino acid and derivative metabolism	0.685492	0.84666	0.723729	0.290906	0.523479	0.173259	-0.241696	0.103501	K2
CATMA3A22315	AT3G22320	DNA-directed RNA polymerase II, RNA polymerase I, II and III 24.3 kDa subunit (AtRPABC24.3) putative	DNA-directed RNA polymerase activity	No classification	transcription	0.664609	0.809755	0.727899	-0.115741	-0.0336937	0.0799682	-0.269231	-0.132908	K2
CATMA1A30580	AT1G32230	RADICAL-INDUCED CELL DEATH1 /RCD1 WWE domain-containing protein / ceo protein, putative (CEO)	protein binding	nucleus	response to oxidative stress	0.657661	0.933056	0.894418	0.354984	-0.178902	0.185114	-0.127349	0.0662634	K2
CATMA1A66150	AT1G76920	F-box family protein (FBX3)	ubiquitin-protein ligase activity	chloroplast	ubiquitin-dependent protein catabolism	0.654119	0.717229	0.684771	0.0303907	-0.00695832	-0.061545	-0.48989	0.0362799	K2
CATMA3A08080	AT3G09210	KOW domain-containing transcription factor family protein	molecular_function unknown	mitochondrion	No classification	0.653411	1.00929	0.715403	0.476446	-0.862705	0.0512803	-0.410328	-0.0356708	K2
CATMA4A13710	AT4G13530	expressed protein	molecular_function unknown	No classification	No classification	0.652306	1.21883	1.16332	0.469256	-0.798539	0.0537761	-0.579152	0.185383	K2
CATMA2A27740	AT2G29340	short-chain dehydrogenase/reductase (SDR) family protein	oxidoreductase activity	membrane	metabolism	0.652199	0.830908	0.967048	-0.079293	-0.361772	-0.0705008	-0.351842	-0.191941	K2
CATMA2A05180	AT2G06510	replication protein, putative contains RPA70N Human Replication Protein A	DNA binding	nucleus	DNA replication	0.647252	0.83933	0.131502	0.237817	0.151874	0.177228	0.356561	0.223047	K2
CATMA1A42180	AT1G51110	plastid-lipid associated protein PAP / fibrillin family protein	structural molecule activity	chloroplast	tryptophan biosynthesis	0.634795	1.17495	0.867502	-0.0526102	-0.814507	-0.0235474	-0.256921	0.0271493	K2
CATMA2A22515	AT2G24180	cytochrome P450 family protein	oxygen binding	endomembrane system	electron transport	0.594575	0.238066	0.989696	0.587527	-0.843753	0.255725	-0.270278	0.0977084	K2
CATMA2A03490	AT2G04520	eukaryotic translation initiation factor 1A, putative / eIF-1A, putative / eIF-4C, putative	translation initiation factor activity	No classification	translational initiation	0.620278	0.710924	0.852585	-0.186258	-0.164972	0.11876	-0.701697	0.094578	K2
CATMA3A24093	AT3G24160	expressed protein PUTATIVE TYPE 1 MEMBRANE PROTEIN	molecular_function unknown	endomembrane system	No classification	0.619468	1.03135	0.731463	-0.163324	-0.0340213	-0.0144965	-0.272278	0.0913319	K2
CATMA1A12890	AT1G13930	expressed protein	structural constituent of ribosome	intracellular	translational elongation	0.619163	1.13234	1.41689	0.543885	0.0602255	0.651014	0.060263	-0.195484	K2
CATMA1A00460	AT1G01470	LEA 14 late embryogenesis abundant protein, putative / LEA protein,	molecular_function unknown	cellular_component unknown	response to high light intensity	0.590688	1.03462	0.953772	0.111898	0.333729	0.282987	-0.247675	-0.0527256	K2
CATMA1A13765	AT1G14720	xyloglucan:xyloglucosyl transferase / xyloglucan endotransglycosylase / endo-xyloglucan transferase (XTR2)	hydrolase activity, acting on glycosyl bonds	endomembrane system	carbohydrate metabolism	0.576974	1.1854	0.799015	0.678045	0.274245	0.176518	0.47626	0.0987529	K2
CATMA5A19965	AT5G22500	acyl CoA reductase, putative / male-sterility protein, putative identical to cDNA male sterility 2-like protein GI:1491614	oxidoreductase activity, acting on the CH-CH group of donors	No classification	microsporogenesis	0.571844	1.23329	0.0214465	-0.48656	0.311626	-0.0149251	0.192202	0.322526	K2
CATMA5A56480	AT5G60750	CAAX amino terminal protease family protein	prenyl-dependent CAAX protease activity	chloroplast	proteolysis and peptidolysis	0.551106	0.740467	0.741127	-0.0855706	-0.0166575	-0.0149251	-0.318711	-0.183166	K2
CATMA3A51150	AT3G58140	phenylalanyl-tRNA synthetase class IIc family protein	ATP binding	chloroplast	phenylalanyl-tRNA aminoacylation	0.546489	1.15007	0.685643	-0.027091	-0.258605	-0.320816	-0.20624	0.0466421	K2
CATMA1A00960	AT1G01970	pentatricopeptide (PPR) repeat-containing protein	molecular_function unknown	mitochondrion	biological_process unknown	0.544054	0.883159	0.830955	0.45776	-0.261402	0.0513898	-0.00222777	-0.0250331	K2
CATMA2A46410	AT2G47960	expressed protein DUF974	molecular_function unknown	mitochondrion	No classification	0.54372	0.811995	0.844084	0.00940136	-0.0950547	0.184953	-0.162302	-0.0928402	K2
CATMA1A42230	AT1G51160	synbindin, putative	molecular_function unknown	No classification	No classification	0.540671	1.42495	0.760104	0.140279	0.0341324	0.0216838	-0.285871	0.0404318	K2
CATMA5A43115	AT5G47120	ATBI1 Bax inhibitor-1 putative / BI-1 putative homolog of mammalian Bax inhibitor 1	apoptosis inhibitor activity	endoplasmic reticulum	anti-apoptosis	0.535442	0.713775	0.841859	0.0805013	0.0601998	-0.0149251	-0.335865	0.0708037	K2
CATMA3A00185	AT3G01190	peroxidase 27 (PER27) (P27) (PRXR7)	peroxidase activity	endomembrane system	response to oxidative stress	0.518502	1.14766	0.695293	0.483157	-0.529743	-0.0711091	-0.0874457	-0.151054	K2
CATMA5A42580	AT5G46580	pentatricopeptide (PPR) repeat-containing protein	molecular_function unknown	chloroplast	biological_process unknown	0.506927	1.32458	0.865765	0.235037	-0.514877	-0.0149251	-0.242218	-0.0955621	K2
CATMA5A00190	AT5G01160	e-cadherin binding protein-related KOG2932	molecular_function unknown	No classification	No classification	0.480627	0.73938	0.724872	0.208799	0.2216	-0.0149251	-0.27228	0.328165	K2
CATMA2A20880	AT2G22360	DNAJ heat shock family protein	chaperone activity	chloroplast	protein folding	0.462248	0.778485	0.744758	0.321541	-0.743639	0.106205	0.139033	-0.00653311	K2
CATMA4A12930	AT4G12790	ATP-binding family protein and a cd 00009 AAA.	ATP binding	No classification	DNA recombination	0.45665	0.850086	0.224666	0.14988	-0.0464806	-0.0945453	-0.151933	0.0322426	K2
CATMA3A25740	AT3G25920	50S ribosomal protein L15, chloroplast (CL15)	structural constituent of ribosome	plastid large ribosomal subunit	protein biosynthesis	0.433097	1.00481	0.925787	0.228519	-0.450236	0.0648199	0.0471861	0.252737	K2
CATMA2A21160	AT2G22660	glycine-rich protein	ATP binding	No classification	No classification	0.37881	0.799711	0.878778	0.493654	-0.628445	0.176736	0.219508	0.261012	K2
CATMA5A34660	AT5G39050	transferase family protein	transferase activity	No classification	biological_process unknown	0.376689	1.04064	0.853367	0.241534	0.137424	-0.0149251	-0.0211291	-0.0416929	K2
CATMA5A18440	AT5G20000	26S proteasome AAA-ATPase subunit, putative regulatory subunit 26S proteasome AAA-ATPase subunit, putative, almost identical to 26S proteasome AAA-ATPase subunit RPT6a GI:6652888 from (Arabidopsis thaliana);	ATPase activity	proteasome regulatory particle, base subcomplex (sensu Eukarya)	ubiquitin-dependent protein catabolism	0.369973	0.754452	0.100828	0.588333	0.178482	-0.0149251	0.281237	0.489841	K2
CATMA2A20210	AT2G21530	forkhead-associated domain-containing protein / FHA domain-containing protein	molecular_function unknown	chloroplast	No classification	0.36198	0.73741	0	0.219929	0.13594	0.229114	-0.34651	-0.0296374	K2
CATMA1A50605	AT1G61520	chlorophyll A-B binding protein / LHCI type III (LHCA3.1)	chlorophyll binding	light-harvesting complex	photosynthesis	0.323516	1.58706	1.02017	0.502095	-0.106298	0.253764	-0.479642	0.069738	K2
CATMA3A24550	AT3G24590	signal peptidase I family protein contains IPR006198 Peptidase S24, S26A and S26B	peptidase activity	membrane	proteolysis and peptidolysis	0.288578	0.704429	0.667399	-0.0666598	-0.197815	0.0109835	-0.245693	0.0193698	K2
CATMA1A09070	AT1G10200	transcription factor LIM, putative	transcription factor activity	No classification	No classification	0.144756	0.402924	0.670595	0.761477	0.345716	0.485484	-0.173695	0.148154	K2
CATMA5A17550	AT5G19140	auxin/aluminum-responsive protein, putative	molecular_function unknown	chloroplast	response to aluminum ion	0.272582	1.02231	1.04706	0.377277	-0.216242	-0.0149251	0.0261856	0.120084	K2
CATMA5A07710	AT5G08410	ferredoxin-thioredoxin reductase, putative similar to ferredoxin-thioredoxin reductase, variable chain (FTR-V, Ferredoxin- thioredoxin reductase subunit A, FTR-A) (Zea mays) SWISS-PROT:P80680	ferredoxin\:thioredoxin reductase activity	chloroplast	photosynthesis\, light reaction	0.251046	0.711342	0.79873	-0.0526683	0.424447	-0.0149251	-0.414975	-0.332771	K2
CATMA5A39778	AT5G44000	glutathione S-transferase C-terminal domain-containing protein contains also Maleylacetoacetate isomerase domain is an enzyme of tyrosine and phenylalanine catabolism.	glutathione transferase activity	chloroplast	No classification	0.243178	0.894289	0.695357	0.215364	-0.615806	-0.0149251	0.326653	0.22633	K2
CATMA2A28010	AT2G29630	thiamine biosynthesis family protein / thiC family protein	catalytic activity	chloroplast	thiamin biosynthesis	0.0159267	0.420733	1.57217	0.659324	-0.604806	-0.131878	0.293797	0.0317366	K2
CATMA2A14830	AT2G15970	COR413-PM1 cold-acclimation protein, putative (FL3-5A3)	molecular_function unknown	plasma membrane	cellular response to water deprivation	0.0972243	0.77456	0.94102	0.302047	0.193549	-0.357051	0.201701	0.38521	K2
CATMA2A14770	AT2G15890	expressed protein	molecular_function unknown	chloroplast	No classification	-0.017184	0.147326	1.17258	0.865557	0.138057	0.368292	0.156204	-0.205776	K2
CATMA4A38880	AT4G37300	expressed protein	molecular_function unknown	No classification	No classification	0.0946316	0.724491	0.84423	0.250995	0.0608147	0	-0.471072	0.000159107	K2
CATMA4A20340	AT4G19170	9-cis-epoxycarotenoid dioxygenase, putative / neoxanthin cleavage enzyme, putative / carotenoid cleavage dioxygenase, putative	9-cis-epoxycarotenoid dioxygenase activity	thylakoid (sensu Viridiplantae)	abscisic acid biosynthesis	0.0423683	0.777746	0.66969	0.412391	-0.798563	0.39595	-0.429006	0.184518	K2
CATMA2A20300	AT2G21640	expressed protein	molecular_function unknown	No classification	No classification	-0.0117487	1.28903	0.700561	1.25643	0.177264	-0.410519	0.349086	0.499468	K2
CATMA3A15030	AT3G15630	expressed protein	molecular_function unknown	chloroplast	No classification	-0.546089	-0.461315	1.02976	0.907722	0.469025	-0.00254755	0.179287	0.398081	K2
CATMA1A26515	AT1G28330	dormancy-associated protein, putative (DRM1)	molecular_function unknown	No classification	physiological process	-0.574672	-0.137453	0.982973	0.769666	-0.00844424	0.140523	0.666823	0.395257	K2
CATMA3A47845	AT3G54890	chlorophyll A-B binding protein / LHCI type I (CAB)	chlorophyll binding	light-harvesting complex	photosynthesis	-0.209637	0.85684	0	0.598039	-0.0605026	0.0134508	-0.294024	0.455756	K2
CATMA2A04205	AT2G05380	glycine-rich protein (GRP3S)	molecular_function unknown	endomembrane system	No classification	-0.224512	0.854117	1.42185	0.570395	-0.183599	0.0959405	0.214072	-0.178304	K2
CATMA1A16090	AT1G17100	SOUL heme-binding family protein homologene human heme binding protein 2	binding	endomembrane system	No classification	-0.280452	0.873983	0.924277	0.188284	0.281799	-0.46087	-0.279965	-0.0305407	K2
CATMA3A35130	AT3G42860	zinc knuckle (CCHC-type) family protein	nucleic acid binding	No classification	No classification	1.69604	0.440794	0.237467	0.276091	-0.128754	0.184817	0.0485584	0.442236	K2
CATMA3A01360	AT3G02400	forkhead-associated domain-containing protein / FHA domain-containing protein / AT hook motif-containing protein	DNA binding	nucleus	regulation of transcription, DNA-dependent	1.64905	-0.0340992	0.21112	0.246309	-0.260183	0.179799	0.00784253	0.38695	K2
CATMA5A36500	AT5G40840	RAD21 cohesion family protein SYN2 (SYN2) cohesin complex	molecular_function unknown	nucleus	mitosis	1.47071	0.38426	0.0355381	0.12836	0.103821	-0.0149251	0.042069	0.452681	K2
CATMA3A00490	AT3G01500	carbonic anhydrase 1, chloroplast / carbonate dehydratase 1 (CA1)	zinc ion binding	chloroplast	carbon utilization	1.45312	0.263372	0	0.0883474	-0.774446	0.219251	0	-0.242309	K2
CATMA1A57105	AT1G67740	photosystem II core complex proteins psbY, chloroplast (PSBY) / L-arginine metabolising enzyme	transcription factor activity	chloroplast stromal thylakoid	photosynthesis	1.34959	0	0	-0.121369	0	0	0	0.00771125	K2
CATMA1A29555	AT1G31330	photosystem I reaction center subunit III family protein	molecular_function unknown	photosystem I reaction center	photosynthesis	1.28711	0	0	0.499706	-0.137082	0.368894	0	0.165347	K2
CATMA2A43580	AT2G45180	protease inhibitor/seed storage/lipid transfer protein (LTP) family protein	lipid binding	endomembrane system	lipid transport	1.24739	0	0	0.232377	0.800232	0.267048	0	0.0368621	K2
CATMA1A15850	AT1G16860	merozoite surface protein-related	transcription factor activity	mitochondrion	regulation of transcription, DNA-dependent	1.23985	0.0968675	0.371094	0.0053592	0.172445	0.0351424	-0.537766	0.153981	K2
CATMA2A45275	AT2G46830	myb-related transcription factor (CCA1)	transcriptional activator activity	nucleus	circadian rhythm	1.15181	0.103304	0.0140967	-0.109926	-0.629459	0.064743	-0.175808	0.0413958	K2
CATMA3A20200	AT3G20490	expressed protein	molecular_function unknown	No classification	No classification	1.12494	0.633678	0.371941	0.233624	0.0257261	0.517406	0.0281586	0.443632	K2
CATMA2A38240	AT2G40010	60S acidic ribosomal protein P0 (RPP0A)	structural constituent of ribosome	ribosome	translational elongation	1.07096	-0.119509	0.50719	0.0482152	-0.736461	-0.037984	-0.356627	-0.392339	K2
CATMA5A24380	AT5G26960	kelch repeat-containing F-box family protein	molecular_function unknown	cellular_component unknown	biological_process unknown	1.10234	0	0	0.415214	-0.359637	-0.0149251	0	-0.170274	K2
CATMA3A08670	AT3G09790	polyubiquitin (UBQ8)	protein tagging activity	intracellular	ubiquitin-dependent protein catabolism	1.10117	0	0	0.229689	0.161764	0.0247861	0	-0.070689	K2
CATMA5A52120	AT5G56320	expansin, putative (EXP14)	molecular_function unknown	endomembrane system	cell wall modification during cell expansion (sensu Magnoliophyta)	1.05099	0.212849	0.600782	0.271725	-0.349228	-0.0149251	-0.614585	-0.0636752	K2
CATMA3A24010	AT3G24080	KRR1 family protein	molecular_function unknown	No classification	No classification	1.07702	0.463352	0.346449	0.182006	-0.61487	0.19757	-0.279598	-0.215183	K2
CATMA5A62910	AT5G67460	glycosyl hydrolase family protein 17	hydrolase activity\, hydrolyzing O-glycosyl compounds	endomembrane system	carbohydrate metabolism	1.06667	0.663613	0.515647	0.152424	-0.178893	-0.0149251	-0.256219	0.488053	K2
CATMA4A11260	AT4G11175	translation initiation factor IF-1, chloroplast, putative	RNA binding	mitochondrion	translational initiation	1.06593	0.432789	0	0.253764	0	0.302587	0	-0.259838	K2
CATMA1A19916	AT1G20850	cysteine endopeptidase, papain-type (XCP2)	cysteine-type peptidase activity	endomembrane system	proteolysis and peptidolysis	0.723187	0.376283	1.38655	0.310439	-0.530755	0.162019	-0.651861	-0.0925923	K2
CATMA3A53305	AT3G60280	uclacyanin 3 (UCC3)	copper ion binding	endomembrane system	electron transport	1.01007	0	0	0.377428	0.40773	0.290314	0	-0.388324	K2
CATMA4A38950	AT4G37380	pentatricopeptide (PPR) repeat-containing protein	electron transporter activity	chloroplast	electron transport	0.71512	0.251067	1.04873	0.304397	-0.817549	0.174437	-0.592542	-0.405887	K2
CATMA5A04920	AT5G05740	peptidase M50 family protein / sterol-regulatory element binding protein (SREBP) site 2 protease family protein	metalloendopeptidase activity	chloroplast	proteolysis and peptidolysis	0.710402	0.481343	1.13676	0.081069	-0.553599	-0.0149251	-0.100694	-0.0763424	K2
CATMA3A03450	AT3G04480	endoribonuclease L-PSP family protein	endoribonuclease activity	endomembrane system	No classification	0.70839	0.261148	1.00225	-0.153366	0.590951	0.161767	-0.701574	-0.0703176	K2
CATMA3A44130	AT3G51120	zinc finger (CCCH-type) family protein	nucleic acid binding	nucleus	regulation of transcription, DNA-dependent	0.691838	0.342026	1.01443	0.232272	-0.572385	0.214171	-0.508629	-0.15086	K2
CATMA1A22600	AT1G23710	expressed protein	molecular_function unknown	No classification	No classification	1.00678	0.275886	0.190079	0.287178	-0.37314	-0.0325314	-0.137615	0.0275315	K2
CATMA2A22410	AT2G24060	translation initiation factor 3 (IF-3) family protein	translation initiation factor activity	chloroplast	translational initiation	0.681823	-0.0544371	1.08686	0.191733	-0.211043	0.200446	-0.639912	-0.373062	K2
CATMA4A18130	AT4G17100	serine protease protein -related, expressed pseudogene	serine-type peptidase activity	No classification	No classification	0.724232	0.542617	1.5578	0.205224	-0.625635	0.36581	-0.389544	-0.257803	K2
CATMA5A38570	AT5G42765	expressed protein	molecular_function unknown	chloroplast	No classification	0.675276	0.190673	1.28413	0.205358	-0.658291	-0.0149251	-0.653198	-0.299032	K2
CATMA1A28495	AT1G30480	DNA-damage-repair/toleration protein, chloroplast (DRT111)	nucleic acid binding	chloroplast	DNA repair	0.723012	1.02754	0.179292	0.295404	-0.286605	0.173053	0.128679	0.35019	K2
CATMA2A27490	AT2G29080	FtsH protease, putative	ATPase activity	cytoplasm	protein catabolism	0.68562	1.17238	0.519719	0.29047	-0.142211	0.260525	-0.312617	-0.0945514	K2
CATMA5A41670	AT5G45680	FK506-binding protein 1 (FKBP13)	FK56 binding	thylakoid lumen (sensu Viridiplantae)	protein folding	0.629618	0.370178	1.17554	-0.302041	-0.0778891	-0.0149251	-0.571613	-0.261667	K2
CATMA1A67270	AT1G78150	expressed protein	molecular_function unknown	chloroplast	No classification	0.678711	1.17774	-0.00941161	0.549771	0.0817094	0.261754	0.712239	0.589475	K2
CATMA5A53690	AT5G57930	expressed protein	molecular_function unknown	chloroplast	No classification	0.609891	0.338247	1.15576	0.330821	-0.562126	-0.0149251	-0.39401	-0.0288432	K2
CATMA2A31585	AT2G33430	plastid developmental protein DAG, putative	molecular_function unknown	mitochondrion	No classification	0.66215	0.501914	1.20284	0.233239	-0.132473	0.100478	-0.56867	-0.215694	K2
CATMA2A43660	AT2G45260	expressed protein	molecular_function unknown	cellular_component unknown	biological_process unknown	0.637162	0.570715	1.05977	0.100114	-0.177579	0.109593	-0.420418	-0.0390687	K2
CATMA4A31980	AT4G30370	zinc finger (C3HC4-type RING finger) family protein	zinc ion binding	No classification	regulation of transcription, DNA-dependent	0.583515	0.346135	1.2307	0.512824	-0.47981	0.263295	-0.654753	-0.490363	K2
CATMA5A37940	AT5G42220	ubiquitin family protein	phosphatidylinositol 3-kinase activity	nucleus	ubiquitin cycle	0.615328	1.20338	0.582982	0.219355	-0.733864	-0.0149251	-0.0563484	0.133071	K2
CATMA2B33400	AT2G35270	DNA-binding protein-related	molecular_function unknown	nucleus	regulation of transcription, DNA-dependent	0.578205	0.0942304	1.61286	0.132774	-0.583948	0.395231	-0.535554	-0.423355	K2
CATMA1A08010	AT1G09180	GTP-binding protein, putative	ARF small monomeric GTPase activity	endomembrane system	small GTPase mediated signal transduction	0.609286	1.27854	-0.0886388	0.00309804	0.262169	-0.118203	0.123736	0.0534407	K2
CATMA3A26240	AT3G26400	eukaryotic translation initiation factor 4B, putative/ eIF-4B, putative	translation initiation factor activity	No classification	No classification	0.571453	0.116706	1.84949	0.390552	-0.57245	0.243103	-0.651836	-0.308231	K2
CATMA3A45240	AT3G52300	ATP synthase D chain-related	molecular_function unknown	No classification	No classification	0.607118	1.75328	0	0.23325	-0.546397	0.401791	-0.565992	0.0165276	K2
CATMA1A25950	AT1G27710	glycine-rich protein	alpha1-adrenergic receptor activity	endomembrane system	G-protein coupled receptor protein signaling pathway	0.541647	0.260377	1.71565	0.527145	-0.180002	0.277992	-0.604282	-0.28882	K2
CATMA1A62980	AT1G73655	immunophilin / FKBP-type peptidyl-prolyl cis-trans isomerase family protein	FK56 binding	chloroplast	protein folding	0.578337	0.509268	1.10776	0.347109	-0.294238	0.0142114	-0.554698	-0.216748	K2
CATMA5A13675	AT5G15410	cyclic nucleotide-regulated ion channel / cyclic nucleotide-gated channel (CNGC2)	calmodulin binding	membrane	hypersensitive response	0.571727	1.18925	0.0785187	0.274973	0.314678	-0.0149251	0.253254	-0.0548035	K2
CATMA4A28500	AT4G26920	hypothetical protein	molecular_function unknown	No classification	No classification	0.547725	1.13889	-0.0620876	0.55866	0.434259	0.0369203	0.0523097	0.0864246	K2
CATMA3A48760	AT3G55790	expressed protein	molecular_function unknown	endomembrane system	No classification	0.511508	-0.0206239	1.24528	0.171307	-0.837468	0.243022	-0.64679	-0.465833	K2
CATMA2A36030	AT2G37750	expressed protein	molecular_function unknown	mitochondrion	No classification	0.526849	1.08181	0.446337	0.0568615	0.382969	0.222091	-0.672955	-0.215124	K2
CATMA2A14420	AT2G15490	UDP-glucoronosyl/UDP-glucosyl transferase family protein	transferase activity, transferring glycosyl groups	mitochondrion	metabolism	0.525004	1.21991	-0.00264494	0.489196	-0.304379	-0.0909788	0.429953	0.0897243	K2
CATMA5A57785	AT5G62190	DEAD box RNA helicase (PRH75)	ATP dependent helicase activity	No classification	DNA metabolism	0.521481	0.542079	1.18065	0.437523	-0.555218	-0.0149251	-0.223247	0	K2
CATMA4A31470	AT4G29840	threonine synthase, chloroplast	threonine synthase activity	chloroplast	threonine biosynthesis	0.462278	-0.218706	1.27165	0.432934	-0.600875	0.172921	-0.709895	-0.0881983	K2
CATMA5A47670	AT5G51740	peptidase M48 family protein	metalloendopeptidase activity	membrane	proteolysis and peptidolysis	0.508896	1.04625	0.0132202	0.274622	0.353139	-0.0149251	0.0626644	0.327483	K2
CATMA1A65000	AT1G75700	abscisic acid-responsive HVA22 family protein	molecular_function unknown	No classification	No classification	0.478814	1.6611	0.0937693	0.472444	0.583854	-0.00975075	0.194503	0.297086	K2
CATMA1B43915	AT1G52880	no apical meristem (NAM) family protein	transcription factor activity	cellular_component unknown	development	0.438327	0.0720853	1.09813	0.208586	-0.449953	0.300741	-0.377661	-0.444895	K2
CATMA3A14380	AT3G15030	TCP family transcription factor, putative	transcription factor activity	cellular_component unknown	regulation of transcription	0.437662	0.184596	1.03	0.0225317	-0.353179	0.275099	-0.494815	-0.212266	K2
CATMA1A00170	AT1G01180	expressed protein	molecular_function unknown	mitochondrion	No classification	0.471724	1.27425	0.507892	0.254132	-0.417359	0.0531417	-0.174943	-0.128572	K2
CATMA3A24400	AT3G24503	aldehyde dehydrogenase (ALDH1a)	aldehyde dehydrogenase activity	mitochondrial matrix	metabolism	0.410205	0.358222	1.02561	0.344116	-0.317529	-0.115011	-0.503864	-0.34576	K2
CATMA3A18956	AT3G19320	leucine-rich repeat family protein	protein binding	endomembrane system	G-protein coupled receptor protein signaling pathway	0.405058	-0.244695	1.26459	0.155064	-0.533995	0.24313	-0.408403	-0.474922	K2
CATMA4A24220	AT4G22500	pseudogene, glycine-rich protein family	No classification	mitochondrion	No classification	0.403342	-0.00437621	1.20561	0.237	-0.547115	0.220665	-0.202634	-0.289141	K2
CATMA1A65320	AT1G76100	plastocyanin	copper ion binding	thylakoid lumen (sensu Viridiplantae)	electron transport	0.462226	1.84942	0	0.043909	-0.395317	0.254477	-0.723749	-0.0573349	K2
CATMA5A31670	AT5G36170	peptide chain release factor, putative	translation release factor activity	chloroplast	translational termination	0.444821	1.10689	0.573666	0.169546	0	-0.0149251	-0.0819595	0.0255413	K2
CATMA4A16180	AT4G15460	glycine-rich protein	molecular_function unknown	endomembrane system	No classification	0.319115	-0.0710632	1.51833	0.346092	-0.611133	0.338306	-0.657297	-0.399236	K2
CATMA4B02280	AT4G01985	expressed protein	molecular_function unknown	No classification	No classification	0.316039	0.277136	1.47817	0.30557	-0.376142	-0.0149251	-0.434578	-0.25249	K2
CATMA3B21635	AT3G21770	peroxidase 30 (PER30) (P30) (PRXR9)	transferase activity, transferring glycosyl groups	endomembrane system	response to oxidative stress	0.288898	0.409938	1.09755	0.326413	-0.776858	0.433862	-0.341219	-0.3287	K2
CATMA1A37510	AT1G44000	expressed protein	molecular_function unknown	chloroplast	No classification	0.433233	1.34188	0.339805	0.0512532	-0.757778	-0.0811177	-0.351032	0.214143	K2
CATMA3B40540	AT3G47540	chitinase, putative	chitinase activity	endomembrane system	cell wall catabolism	0.371219	1.27585	-0.0665204	0.378817	-0.064113	-0.091532	0.621245	0.159696	K2
CATMA1A47535	AT1G56450	20S proteasome beta subunit G1 (PBG1) (PRCH)	peptidase activity	proteasome core complex (sensu Eukarya)	ubiquitin-dependent protein catabolism	0.321001	1.01588	0.489328	0.145105	-0.628923	0.107443	0.0278869	0.0126758	K2
CATMA5A61900	AT5G66540	expressed protein	molecular_function unknown	No classification	No classification	0.227437	1.02181	-0.177998	0.268879	-0.0565755	-0.0149251	0.629261	0.347683	K2
CATMA2A28810	AT2G30560	glycine-rich protein	alpha1-adrenergic receptor activity	integral to membrane	G-protein coupled receptor protein signaling pathway	0.203246	-0.221089	1.07298	0.180824	-0.0218865	0.21224	-0.350796	-0.167158	K2
CATMA5A35340	AT5G39760	zinc finger homeobox protein-related / ZF-HD homeobox protein-related	transcription factor activity	No classification	No classification	0.183324	0.186933	1.08285	0.335678	-0.41155	-0.0149251	-0.236182	-0.213597	K2
CATMA2A04295	AT2G05520	glycine-rich protein (GRP)	molecular_function unknown	endomembrane system	response to abscisic acid stimulus	0.16902	0.0727	1.56541	0.468421	-0.460893	0.156015	-0.211128	-0.161836	K2
CATMA5A42810	AT5G46800	mitochondrial carnitine/acyl carrier, putative / a bout de souffle (BOU) / CAC-like protein	binding	mitochondrial inner membrane	mitochondrial transport	0.218536	1.32258	0.226652	0.223037	-0.482086	-0.0149251	-0.266435	0.0932881	K2
CATMA2A15140	AT2G16340	hypothetical protein	molecular_function unknown	No classification	No classification	0.156936	-0.344685	1.32053	0.367272	-0.615309	0.477476	-0.211557	-0.439991	K2
CATMA1A09335	AT1G10500	hesB-like domain-containing protein	molecular_function unknown	chloroplast	removal of superoxide radicals	0.214836	1.08789	0.347315	0.230545	-0.170471	-0.102449	-0.0746532	0.0639279	K2
CATMA4A13370	AT4G13250	short-chain dehydrogenase/reductase (SDR) family protein	oxidoreductase activity	No classification	metabolism	0.203458	0.573367	1.26876	0.233584	0.187891	-0.0978737	0.127365	-0.0400728	K2
CATMA3A43940	AT3G50930	AAA-type ATPase family protein	ATPase activity	cytoplasm	protein catabolism	0.15912	1.5088	-0.0667108	0.158342	0.143623	-0.474716	0.0804547	0.409038	K2
CATMA4A28260	AT4G26670	mitochondrial import inner membrane translocase subunit Tim17/Tim22/Tim23 family protein	protein translocase activity	mitochondrial inner membrane presequence translocase complex	protein transport	-0.024404	-0.412734	1.04428	0.0862696	0.37948	0.307562	0.380429	-0.433502	K2
CATMA2A38300	AT2G40080	ELF4 expressed protein	No classification	No classification	positive regulation of circadian rhythm	-0.0526066	0.0236264	2.83594	0.310065	-0.301006	0.132218	0.35451	-0.241754	K2
CATMA5A22070	AT5G24470	pseudo-response regulator 5 (APRR5)	two-component response regulator activity	No classification	circadian rhythm	-0.0579008	0.249454	0.560207	1.02388	-0.162644	-0.0149251	0.0999943	0.0400026	K2
CATMA2A38620	AT2G40340	AP2 domain-containing transcription factor, putative (DRE2B)	transcription factor activity	nucleus	regulation of transcription, DNA-dependent	-0.0626024	0.026701	1.25034	0.451629	0.270483	0.0354985	0.376817	0.337828	K2
CATMA3A08275	AT3G09390	metallothionein protein, putative (MT2A)	copper ion binding	cellular_component unknown	copper ion homeostasis	-0.121754	-0.0165797	1.52878	0.422535	-0.330022	-0.407286	0.473499	-0.148069	K2
CATMA1A05490	AT1G06460	31.2 kDa small heat shock family protein / hsp20 family protein	heat shock protein activity	mitochondrion	response to heat	-0.191697	0.427299	1.70349	0.349318	0.66617	0.0135335	0.291748	0.391675	K2
CATMA2A27290	AT2G28900	mitochondrial import inner membrane translocase subunit Tim17/Tim22/Tim23 family protein	protein translocase activity	mitochondrial inner membrane presequence translocase complex	protein transport	-0.218635	0.0395509	1.32465	0.488376	0.22225	0.215747	0.146326	0	K2
CATMA4A05880	AT4G05220	harpin-induced protein-related / HIN1-related / harpin-responsive protein-related	molecular_function unknown	No classification	No classification	0.124355	1.09925	0.392759	-0.505058	-0.109723	-0.0180981	-0.44877	-0.230362	K2
CATMA5A38880	AT5G43060	cysteine proteinase, putative / thiol protease, putative	cysteine-type peptidase activity	endomembrane system	proteolysis and peptidolysis	0	1.24611	0	0.54782	-0.434461	-0.0149251	0	0.0890206	K2
CATMA5A23380	AT5G25610	dehydration-responsive protein (RD22)	nutrient reservoir activity	endomembrane system	response to abscisic acid stimulus	-0.00482989	1.06819	0.247882	0.192217	0.0520273	-0.0149251	-0.138155	0.103569	K2
CATMA2A38590	AT2G40316	expressed protein	molecular_function unknown	endomembrane system	No classification	-0.269756	1.07177	-0.113028	0.262017	0.0742973	0.315369	0.543936	0.0117219	K2
CATMA1A03235	AT1G04400	cryptochrome 2 apoprotein (CRY2) / blue light photoreceptor (PHH1)	blue light photoreceptor activity	nucleus	phototropism	0.315904	0.612543	0.814091	0.554109	-0.0278552	0.130507	0.126286	0.291113	K2
CATMA1A00210	AT1G01220	GHMP kinase-related	ATP binding	cytoplasm	metabolism	0.596949	0.943347	0.322998	0.292564	0.268016	0.115061	0.459156	0.282033	K2
CATMA1A01160	AT1G02150	pentatricopeptide (PPR) repeat-containing protein	calcium ion binding	mitochondrion	biological_process unknown	0.274706	0.923961	0.446338	0.0644921	-0.291697	0.0604089	0.0997139	0.0199044	K2
CATMA1A02310	AT1G03440	leucine-rich repeat family protein	protein binding	endomembrane system	signal transduction	0.192497	0.861378	-0.332627	-0.0299996	0.286361	0.0716511	0.281678	0.15693	K2
CATMA1A02535	AT1G03660	expressed protein	molecular_function unknown	No classification	No classification	0.127681	0.699214	-0.0590229	0.0117598	0.379105	-0.00738186	-0.173132	-0.0743573	K2
CATMA1A03855	AT1G05010	1-aminocyclopropane-1-carboxylate oxidase / ACC oxidase / ethylene-forming enzyme (ACO) (EAT1)	1-aminocyclopropane-1-carboxylate oxidase activity	cellular_component unknown	ethylene biosynthesis	0.713033	0.384105	0.957167	0.0330741	0.729848	0.111627	-0.602661	0.000359314	K2
CATMA1A04240	AT1G05350	thiF family protein	catalytic activity	No classification	amino acid metabolism	0.672538	0.194908	0.729293	0.0672343	-0.506094	0.289344	-0.388288	-0.0809478	K2
CATMA1A05590	AT1G06550	enoyl-CoA hydratase/isomerase family protein	3-hydroxyisobutyryl-CoA hydrolase activity	No classification	fatty acid beta-oxidation	0.814121	-0.00524766	0.175128	0.0931154	-0.663339	-0.137173	-0.105983	0.0566688	K2
CATMA1A06590	AT1G07510	FtsH protease, putative	ATPase activity	mitochondrion	No classification	-0.0494708	0.890725	-0.0350461	0.439296	0.0459177	0.155315	0.556187	0.137093	K2
CATMA1A07475	AT1G08510	acyl-(acyl carrier protein) thioesterase / acyl-ACP thioesterase / oleoyl-(acyl-carrier protein) hydrolase / S-acyl fatty acid synthase thioesterase	acyl carrier activity	chloroplast	fatty acid biosynthesis	0.511384	0.0813605	0.713137	0.0712557	-0.800491	0.160945	-0.538122	-0.0780748	K2
CATMA1A07670	AT1G08760	expressed protein	molecular_function unknown	No classification	No classification	0.48252	0.80282	0.380176	0.155399	-0.42597	0.170491	0.147522	0.21929	K2
CATMA1A08090	AT1G09250	expressed protein	molecular_function unknown	chloroplast	No classification	0.894919	0.0969957	0.323777	0.003777	-0.262723	-0.0789075	-0.461759	-0.0392994	K2
CATMA1A08416	AT1G09570	phytochrome A (PHYA)	red/far-red light photoreceptor activity	cytoplasm	response to high irradiance	0.510223	0.9067	0.653497	0.251391	-0.0848203	0.130647	0.052795	0.411692	K2
CATMA1A11132	AT1G12080	expressed protein	molecular_function unknown	No classification	No classification	0.471141	0.695325	0.174599	0.258192	-0.434005	0.000676032	-0.053378	0.223406	K2
CATMA1A11750	AT1G12770	DEAD/DEAH box helicase family protein / pentatricopeptide (PPR) repeat-containing protein	molecular_function unknown	mitochondrion	No classification	0.797129	0.0441564	0.381159	0.03757	-0.388291	0.0633241	0.0312008	-0.0534785	K2
CATMA1A11810	AT1G12810	proline-rich family protein	rhodopsin-like receptor activity	integral to membrane	G-protein coupled receptor protein signaling pathway	0.293697	0.0296867	0.732766	0.136338	-0.299563	0.0995742	-0.533473	-0.0892861	K2
CATMA1A14260	AT1G15260	expressed protein	molecular_function unknown	mitochondrion	No classification	0.463351	0.69992	0.647676	-0.0104642	-0.0691624	0.170992	-0.482261	-0.0243524	K2
CATMA1A14290	AT1G15290	tetratricopeptide repeat (TPR)-containing protein	molecular_function unknown	cellular_component unknown	biological_process unknown	-0.0474816	0.727295	-0.0922569	0.074239	-0.63101	-0.418558	-0.0516506	0.256402	K2
CATMA1A15170	AT1G16180	TMS membrane family protein / tumour differentially expressed (TDE) family protein	molecular_function unknown	membrane	No classification	0.541162	0.134935	0.739975	0.165202	0.445568	-0.00125938	0	-0.062611	K2
CATMA1A15480	AT1G16510	auxin-responsive family protein	No classification	chloroplast	response to auxin stimulus	0.170968	-0.20543	0.898357	0.362299	-0.71447	0.228767	-0.401664	-0.488374	K2
CATMA1A15830	AT1G16840	expressed protein	molecular_function unknown	mitochondrion	No classification	0.583852	0.0897488	0.857761	0.143362	-0.139496	0.19646	-0.527204	-0.279543	K2
CATMA1A16390	AT1G17360	COP1-interacting protein-related	molecular_function unknown	No classification	No classification	0.936932	0.121598	0.127283	0.0240534	-0.137301	-0.0955428	-0.114614	0.0693904	K2
CATMA1A17770	AT1G18720	expressed protein	molecular_function unknown	No classification	No classification	0.850408	0.458367	0	0.0578131	0.516026	-0.187068	-0.691678	0.116576	K2
CATMA1A18780	AT1G19770	purine permease-related	purine transporter activity	chloroplast	No classification	0.27524	0.689553	0.590258	0.250394	-0.343856	-0.429121	-0.504916	0.334001	K2
CATMA1A19640	AT1G20620	catalase 3 (SEN2)	heme catalase activity	peroxisome	hydrogen peroxide catabolism	-0.26546	-0.259522	0.630708	0.624958	0.527765	0.496019	0.64508	0.163673	K2
CATMA1A20590	AT1E22190	eugene prediction	molecular_function unknown	No classification	No classification	0.595051	0.8353	0.104245	0.331431	-0.204197	0.164577	0.062406	0.00835239	K2
CATMA1A21420	AT1G22280	protein phosphatase 2C, putative / PP2C, putative	protein phosphatase type 2C activity	No classification	No classification	0.470576	0.382264	0.789377	-0.132819	0.0581446	-0.0920422	-0.557289	-0.258305	K2
CATMA1A21435	AT1G22300	14-3-3 protein GF14 epsilon (GRF10)	phosphoprotein amino acid binding	chloroplast stroma	signal transduction	0.743924	0.0993742	0.159884	0.246363	-0.0769689	-0.142558	0.0030067	0.44518	K2
CATMA1A23470	AT1G24530	transducin family protein / WD-40 repeat family protein	nucleotide binding	heterotrimeric G-protein complex	No classification	0.208789	-0.148271	0.780981	0.0591838	-0.269443	0.236135	-0.563394	-0.51056	K2
CATMA1A25520	AT1G27290	expressed protein	molecular_function unknown	mitochondrion	No classification	0.632514	0.35221	0.815592	0.290531	-0.678696	-0.30879	-0.411979	0.161805	K2
CATMA1A25760	AT1G27530	expressed protein	molecular_function unknown	No classification	No classification	0.181283	0.721148	0.531704	0.153431	-0.21939	0.136434	-0.139076	-0.17644	K2
CATMA1A25990	AT1G27750	ubiquitin system component Cue domain-containing protein	molecular_function unknown	No classification	No classification	0.45179	0.133072	0.634008	0.700906	-0.443979	0.079128	-0.00902808	-0.0627577	K2
CATMA1A26160	AT1G27980	pyridoxal-dependent decarboxylase family protein	carboxy-lyase activity	No classification	amino acid metabolism	0.616038	0.0226573	0.681062	0.137352	-0.781623	0.158162	-0.431444	-0.0680957	K2
CATMA1A26450	AT1G28280	VQ motif-containing protein	molecular_function unknown	chloroplast	No classification	0.739864	0.613911	0.609265	-0.315495	0.411452	0.0952094	-0.577722	-0.292579	K2
CATMA1A26570	AT1G28380	expressed protein	molecular_function unknown	cellular_component unknown	biological_process unknown	0.751977	0.518495	0.632513	0.483215	-0.130985	-0.401284	-0.298975	0.169363	K2
CATMA1A27240	AT1G29260	peroxisomal targeting signal type 2 receptor (PEX7)	nucleotide binding	heterotrimeric G-protein complex	No classification	0.349802	0.705458	0.101304	0.246404	0.116867	-0.0368093	0.413164	0.16318	K2
CATMA1A27760	AT1G29790	expressed protein	molecular_function unknown	endomembrane system	No classification	0.403583	0.134281	0.669697	0.138366	-0.501333	0.198603	-0.425511	-0.225199	K2
CATMA1A28730	AT1G30680	toprim domain-containing protein	ATP binding	mitochondrion	DNA modification	-0.0309364	0.758961	0.372171	0.313956	-0.0544728	-0.056856	0.104224	0.342814	K2
CATMA1A30010	AT1G31800	cytochrome P450 family protein	oxygen binding	chloroplast	electron transport	0.708746	-0.0211367	0.753494	0.0350898	-0.292333	0.295288	-0.566189	0.0284397	K2
CATMA1A30900	AT1G32500	ATP-binding-cassette transporter, putative	transporter activity	chloroplast	No classification	0.71516	0.539547	0.785595	0.14155	-0.781419	-0.197372	0.0148552	0.0989832	K2
CATMA1A30942	AT1G32550	ferredoxin family protein	electron carrier activity	chloroplast	electron transport	0.522522	0.824135	0.56254	0	-0.232623	0.0335237	-0.591548	-0.181207	K2
CATMA1A33290	AT1G35160	14-3-3 protein GF14 phi (GRF4)	phosphoprotein amino acid binding	plasma membrane	signal transduction	0.738716	0.316183	0.299821	-0.00752283	0.426662	0.024096	-0.285714	0.00551945	K2
CATMA1A33620	AT1G35460	basic helix-loop-helix (bHLH) family protein	transcription factor activity	chloroplast	regulation of transcription	0.698306	0.818935	0.334791	0.0589929	-0.655939	-0.216345	-0.256502	0.225909	K2
CATMA1A34280	AT1G36180	acetyl-CoA carboxylase 2 (ACC2)	acetyl-CoA carboxylase activity	No classification	fatty acid biosynthesis	-0.398935	-0.0263698	0.464744	0.788132	0.0442585	-0.151303	0.649256	0.490387	K2
CATMA1A35960	AT1G42440	expressed protein	molecular_function unknown	mitochondrion	biological_process unknown	0.729845	0.351898	0.389022	0.208517	-0.198658	0.00918413	-0.106097	-0.060099	K2
CATMA1A36620	AT1G43190	polypyrimidine tract-binding protein, putative / heterogeneous nuclear ribonucleoprotein, putative	RNA binding	No classification	No classification	0.760252	0.469967	0.338868	0.122485	0.249924	0.112217	-0.296899	0.0147816	K2
CATMA1A38000	AT1G45145	thioredoxin H-type 5 (TRX-H-5) (TOUL)	oxidoreductase activity, acting on sulfur group of donors, disulfide as acceptor	cytosol	electron transport	0.49953	0.910798	0.382831	0.0588871	-0.669259	0.189174	-0.336286	-0.0847221	K2
CATMA1A38230	AT1G47310	expressed protein	molecular_function unknown	endomembrane system	No classification	0.627577	0.77532	0.490751	0.038067	-0.19696	-0.115671	0.0218743	0.28261	K2
CATMA1A40060	AT1G48920	nucleolin, putative	nucleic acid binding	No classification	No classification	0.415615	0.564399	0.858663	0.0377385	-0.251649	0.233013	-0.319204	-0.319272	K2
CATMA1A41290	AT1G50200	aminoacyl-tRNA synthetase family protein	alanine-tRNA ligase activity	chloroplast	alanyl-tRNA aminoacylation	-0.124198	0.697465	0.110626	0.153676	-0.202221	0.119407	0.478147	0.383992	K2
CATMA1A41495	AT1G50430	7-dehydrocholesterol reductase / 7-DHC reductase / sterol delta-7-reductase (ST7R) / dwarf5 protein (DWF5)	sterol delta7 reductase activity	integral to endoplasmic reticulum membrane	cell elongation	0.731311	-0.0702355	0.484626	0.0203733	-0.572573	0.25197	-0.46763	-0.296568	K2
CATMA1A42290	AT1G51200	zinc finger (AN1-like) family	DNA binding	No classification	electron transport	0.508282	0.845018	0.648425	0.161207	0.152082	0.240871	-0.444806	-0.0185634	K2
CATMA1A43273	AT1G52220	expressed protein	molecular_function unknown	chloroplast	No classification	0.270217	0.79931	0.568829	-0.245721	0.645621	-0.0336973	-0.259269	0.0706721	K2
CATMA1A45010	AT1G53900	eukaryotic translation initiation factor 2B family protein / eIF-2B family protein	GTP binding	eukaryotic translation initiation factor 2B complex	translational initiation	0.614471	0.262767	0.75219	0.224166	-0.471806	-0.0389917	-0.13855	-0.107175	K2
CATMA1A45550	AT1G54410	dehydrin family protein	No classification	No classification	response to water	0.433552	0.352788	0.975295	0.498903	-0.341163	0.0681758	-0.166865	0.303932	K2
CATMA1A46055	AT1G55020	lipoxygenase (LOX1)	lipoxygenase activity	No classification	growth	0.337726	0.802803	0.309703	0.406319	-0.368809	0.0103679	-0.13629	0.0293906	K2
CATMA1A47320	AT1G56220	dormancy/auxin associated family protein	molecular_function unknown	No classification	physiological process	-0.00775635	0.264709	0.72094	0.0828536	0.124841	0.107201	-0.556498	-0.0164621	K2
CATMA1A47390	AT1G56300	DNAJ heat shock N-terminal domain-containing protein	chaperone activity	cellular_component unknown	protein folding	-0.0264157	-0.0044391	0.789547	-0.103009	0.112399	0.0939214	0.620012	0.225454	K2
CATMA1A49110	AT1G60070	gamma-adaptin, putative	clathrin binding	mitochondrion	No classification	0.73158	0.330677	0.472512	0.0494846	0.16633	0.0150601	-0.267004	0.0310617	K2
CATMA1A51320	AT1G62250	expressed protein	molecular_function unknown	chloroplast	No classification	0.0874779	0.702848	-0.0880458	-0.0762226	-0.395103	-0.531632	-0.029486	0.140642	K2
CATMA1A54090	AT1G64790	translational activator family protein	molecular_function unknown	chloroplast	No classification	0.526502	0.103811	0.937923	0.076245	-0.39012	0.229685	-0.317987	-0.331575	K2
CATMA1A54150	AT1G64840	F-box family protein	molecular_function unknown	cellular_component unknown	biological_process unknown	0.78164	0.450314	0.622068	0.0896449	-0.238943	0.228856	-0.267637	0.0255086	K2
CATMA1A54180	AT1G64880	ribosomal protein S5 family protein	structural constituent of ribosome	ribosome	protein biosynthesis	0.577418	0.168086	0.699119	0.100633	-0.51091	0.237291	-0.66944	-0.180055	K2
CATMA1A56640	AT1G67325	zinc finger (Ran-binding) family protein	binding	No classification	No classification	0.778731	0.182154	0.24501	0.034568	-0.463147	0.385797	-0.257497	-0.178072	K2
CATMA1A58100	AT1G68720	cytidine/deoxycytidylate deaminase family protein	hydrolase activity	mitochondrion	No classification	0.765477	0.322855	0.646225	0.260481	-0.447561	0.145407	-0.246811	-0.13664	K2
CATMA1A58850	AT1G69530	expansin, putative (EXP1)	molecular_function unknown	endomembrane system	cell elongation	0.756636	0.457228	-0.08136	-0.383113	-0.498519	0.192434	-0.0388817	-0.270835	K2
CATMA1A59790	AT1G70530	protein kinase family protein	kinase activity	endomembrane system	protein amino acid phosphorylation	-0.20636	0.835824	0.125118	0.0858181	0.508744	-0.42809	0.394417	0.315113	K2
CATMA1A59875	AT1G70600	60S ribosomal protein L27A (RPL27aC)	structural constituent of ribosome	ribosome	protein biosynthesis	0.436625	0.92172	0.246407	-0.145239	-0.365968	0.376481	-0.211821	-0.454392	K2
CATMA1A60390	AT1G71100	ribose 5-phosphate isomerase-related	isomerase activity	No classification	5-phosphoribose 1-diphosphate biosynthesis	0.257657	0.508264	0.703183	0.0491387	-0.213642	0.0375783	-0.444422	-0.00730862	K2
CATMA1A61230	AT1G72010	TCP family transcription factor, putative	transcription factor activity	chloroplast	regulation of transcription	0.457943	0.09621	0.846429	0.47148	-0.666185	0.191975	-0.2761	0.0941827	K2
CATMA1A61380	AT1G72150	SEC14 cytosolic factor family protein / phosphoglyceride transfer family protein	transporter activity	intracellular	transport	0.389667	0.161926	0.835191	0.349055	-0.509966	0.327724	-0.27401	-0.0249727	K2
CATMA1A61605	AT1G72370	40S ribosomal protein SA (RPSaA)	structural constituent of ribosome	cytosolic small ribosomal subunit (sensu Eukarya)	protein biosynthesis	0.794519	0.200642	0.638137	-0.198287	-0.349718	0.238121	-0.561348	-0.405708	K2
CATMA1A61770	AT1G72540	protein kinase, putative	kinase activity	chloroplast	protein amino acid phosphorylation	0.199254	0.758906	0.123681	0.317239	-0.771005	0.198483	-0.367695	0.243714	K2
CATMA1A61830	AT1G72600	hydroxyproline-rich glycoprotein family protein	molecular_function unknown	endomembrane system	biological_process unknown	0.165599	-0.028859	0.966039	0.33658	-0.410209	0.274566	-0.35218	-0.475983	K2
CATMA1A62020	AT1G72790	hydroxyproline-rich glycoprotein family protein	dopamine receptor activity	integral to membrane	G-protein coupled receptor protein signaling pathway	0.454006	-0.0567925	0.709224	0.13732	-0.225616	0.388472	-0.162134	-0.370055	K2
CATMA1A62540	AT1G73260	trypsin and protease inhibitor family protein / Kunitz family protein	endopeptidase inhibitor activity	endomembrane system	No classification	0.0688136	0.862017	0.258712	0.457242	-0.00788518	0.179598	-0.28685	0.085968	K2
CATMA1A62790	AT1G73480	hydrolase, alpha/beta fold family protein	hydrolase activity	chloroplast	aromatic compound metabolism	0.441085	0.0360689	0.700419	0.380858	-0.735318	0.197012	-0.333204	-0.216016	K2
CATMA1A63370	AT1G74020	strictosidine synthase family protein	strictosidine synthase activity	endomembrane system	alkaloid biosynthesis	0.388257	0.208029	0.708225	-0.214874	-0.563976	-0.10258	-0.296422	-0.156303	K2
CATMA1A64990	AT1G75690	chaperone protein dnaJ-related	chaperone activity	chloroplast	protein folding	-0.0784136	0.725209	-0.0338671	0.219667	-0.335865	0.125111	0.28625	0.293652	K2
CATMA1A65310	AT1G76080	thioredoxin family protein	thiol-disulfide exchange intermediate activity	chloroplast	electron transport	0.1766	0.691271	0.388019	0.150891	-0.527983	0.144443	0.024114	0.155635	K2
CATMA1A65930	AT1G76720	eukaryotic translation initiation factor 2 family protein / eIF-2 family protein	translation initiation factor activity	cytoplasm	translational initiation	0.826639	-0.293781	0.551287	-0.333398	-0.157921	-0.077954	-0.378449	-0.0433241	K2
CATMA1A66140	AT1G76900	F-box family protein / tubby family protein	phosphoric diester hydrolase activity	cellular_component unknown	regulation of transcription	0.101669	0.68512	0.316765	0.0296522	-0.336167	0.157702	-0.0518558	0.00779625	K2
CATMA1A66230	AT1G76990	ACT domain containing protein	amino acid binding	cytosol	metabolism	-0.153583	0.856785	0.313734	0.0693071	-0.8676	0.0560027	0.00601001	0.229085	K2
CATMA1A66400	AT1G77180	chromatin protein family	molecular_function unknown	nucleus	No classification	0.379717	0.829758	0.362261	0.353884	-0.333769	0.0907699	0.157561	0.127214	K2
CATMA1A66470	AT1G77260	dehydration-responsive protein-related	molecular_function unknown	No classification	No classification	0.610226	0.9259	0.555933	0.0435112	-0.559846	-0.0292843	-0.40861	0.209593	K2
CATMA1A66550	AT1G77330	1-aminocyclopropane-1-carboxylate oxidase, putative / ACC oxidase, putative	1-aminocyclopropane-1-carboxylate oxidase activity	No classification	ethylene biosynthesis	0.47684	0.222692	0.906751	0.14042	-0.16574	0.073672	-0.318039	-0.182796	K2
CATMA1A67070	AT1G77930	DNAJ heat shock N-terminal domain-containing protein	chaperone activity	chloroplast	protein folding	0.460458	0.697981	0.00471746	0.549021	0.362554	-0.174104	0.173629	0.445348	K2
CATMA1A68670	AT1G79560	FtsH protease, putative	ATPase activity	chloroplast	protein catabolism	0.242319	0.990984	0.0291174	0.113619	-0.66005	0.191907	0.292405	0.056413	K2
CATMA1A69495	AT1G80300	chloroplast ADP, ATP carrier protein 1 / ADP, ATP translocase 1 / adenine nucleotide translocase 1 (AATP1)	ATP:ADP antiporter activity	chloroplast	transport	0.092923	0.852431	0.277117	0.260255	-0.335995	0.28837	0.0965443	-0.0956934	K2
CATMA1A69700	AT1G80500	expressed protein	intracellular transporter activity	intracellular	ER to Golgi transport	0.58349	0.950749	0.5739	-0.0674686	-0.354524	0.0172262	-0.0134647	0.0375276	K2
CATMA1B22645	AT1G23760	BURP domain-containing protein / polygalacturonase, putative	polygalacturonase activity	mitochondrion	No classification	0.731262	0.267207	0.109422	0.482835	-0.584394	0.193574	-0.186483	-0.159528	K2
CATMA2A00940	AT2G01890	purple acid phosphatase, putative	protein serine/threonine phosphatase activity	endomembrane system	No classification	-0.189136	0.723717	0.045629	-0.141335	0.0848081	-0.0664555	-0.0472523	0.165331	K2
CATMA2A01790	AT2G02870	kelch repeat-containing F-box family protein	molecular_function unknown	cellular_component unknown	biological_process unknown	0.783419	0.144241	0.561326	0.0818378	-0.448306	0.20271	-0.559934	-0.149526	K2
CATMA2A02710	AT2G03820	nonsense-mediated mRNA decay NMD3 family protein	No classification	No classification	mRNA catabolism, nonsense-mediated	0.175753	0.80803	0.4988	0.235012	-0.0908229	0.343316	-0.176972	-0.183005	K2
CATMA2A02750	AT2G03870	small nuclear ribonucleoprotein, putative / snRNP, putative / Sm protein, putative	pre-mRNA splicing factor activity	small nucleolar ribonucleoprotein complex	No classification	-0.229215	0.971296	-0.222403	0.23817	0.79781	0.0682698	0.499999	0.233473	K2
CATMA2A03690	AT2G04780	fasciclin-like arabinogalactan-protein (FLA7)	molecular_function unknown	endomembrane system	cell adhesion	0.996835	0.643871	0	0.0650824	0.151233	0.0564028	0	-0.252096	K2
CATMA2A10900	AT2E07770	eugene prediction	molecular_function unknown	No classification	No classification	0.893484	0.551056	0	0.268066	-0.368102	-0.100754	0	0.182239	K2
CATMA2A13930	AT2G15090	fatty acid elongase, putative	acyltransferase activity	endomembrane system	fatty acid elongation	-0.25257	-0.213072	0.504951	0.616489	0.417126	0.175033	0.419593	0.3176	K2
CATMA2A14120	AT2G15290	expressed protein	molecular_function unknown	chloroplast	No classification	-0.191672	0.97228	0.27879	0.048382	-0.168949	0.0924066	0.0151968	-0.176592	K2
CATMA2A15345	AT2G16600	peptidyl-prolyl cis-trans isomerase, cytosolic / cyclophilin / rotamase (ROC3)	peptidyl-prolyl cis-trans isomerase activity	cytosol	signal transduction	-0.0194836	0.699345	0.579368	0.17185	-0.61526	0.168519	0.241734	0.112609	K2
CATMA2A15590	AT2G16920	ubiquitin-conjugating enzyme family protein	ubiquitin conjugating enzyme activity	No classification	protein modification	0.838301	0.0923391	0.643208	0.315336	-0.724069	0.431033	-0.393894	-0.0225449	K2
CATMA2A15740	AT2G17033	pentatricopeptide (PPR) repeat-containing protein	copper ion binding	chloroplast	biological_process unknown	0.428872	0.747561	0.596144	0.156112	-0.710896	-0.124512	-0.0715531	0.224495	K2
CATMA2A16080	AT2G17350	expressed protein	molecular_function unknown	No classification	No classification	0.209018	0.79646	0.0727857	0.0357493	-0.319537	-0.00419488	0.20811	0.236477	K2
CATMA2A17415	AT2G18790	phytochrome B (PHYB)	G-protein coupled photoreceptor activity	nucleus	response to low fluence	0.361365	0.756708	0.0543141	-0.0182001	0.311614	-0.219839	0.256437	0.187267	K2
CATMA2A18295	AT2G19760	profilin 1 (PRO1) (PFN1) (PRF1) / allergen Ara t 8	actin binding	cytoplasm	actin polymerization and/or depolymerization	0.352412	0.761004	0.507893	0.371313	-0.285932	0.0973753	-0.463475	-0.151314	K2
CATMA2A18580	AT2G20120	expressed protein	molecular_function unknown	integral to membrane	auxin mediated signaling	0.705137	0.415295	0.746815	-0.27039	-0.1067	0.122898	-0.583185	-0.074114	K2
CATMA2A19230	AT2G20690	lumazine-binding family protein	binding	chloroplast	No classification	0.588639	0.23016	0.835932	0.142967	-0.697388	0.288514	-0.215237	-0.276273	K2
CATMA2A19420	AT2G20830	expressed protein	molecular_function unknown	No classification	No classification	0.884236	0.0608788	0.356443	0.126665	-0.712783	-0.0122268	-0.127329	-0.139278	K2
CATMA2A19463	AT2G20860	lipoic acid synthase (LIP1)	lipoic acid synthase activity	pyruvate dehydrogenase complex	lipoic acid biosynthesis	0.0669209	0.762783	0.294752	0.0726323	-0.319056	0.315114	-0.0437879	-0.0153747	K2
CATMA2A20070	AT2G21385	expressed protein	molecular_function unknown	chloroplast	No classification	0.527706	0.058547	0.667434	-0.0500351	-0.781946	-0.223789	-0.402922	-0.0605746	K2
CATMA2A20690	AT2G22125	C2 domain-containing protein	molecular_function unknown	cellular_component unknown	biological_process unknown	0.795938	0.243403	0.604674	0.292399	0.0726774	0.442366	-0.1945	0.17079	K2
CATMA2A23860	AT2G25520	phosphate translocator-related	organic anion transporter activity	endomembrane system	transport	0.787741	0.446061	0.219343	0.0955724	-0.0153073	-0.216193	-0.271544	0.475152	K2
CATMA2A24995	AT2G26670	heme oxygenase 1 (HO1) (HY1)	heme oxygenase (decyclizing) activity	chloroplast	phytochromobilin biosynthesis	0.286011	0.666167	0.711539	0.220148	-0.0939584	-0.243226	-0.189318	0.128205	K2
CATMA2A25000	AT2G26680	expressed protein	sodium:dicarboxylate/tricarboxylate symporter activity	endomembrane system	dicarboxylic acid transport	0.436342	0.170053	0.704126	-0.0154185	-0.35173	0.0407911	-0.287997	0.0367445	K2
CATMA2A25270	AT2G26930	4-diphosphocytidyl-2-C-methyl-D-erythritol kinase (CMK) (CDPMEK)	4-diphosphocytidyl-2C-methyl-D-erythritol kinase activity	chloroplast	phosphorylation	0.69768	0.464689	0.717181	-0.0200199	-0.251123	0.174254	-0.228184	0.0195394	K2
CATMA2A26260	AT2G27860	expressed protein	catalytic activity	No classification	dTDP-rhamnose biosynthesis	0.479823	0.292211	0.712143	0.0347617	0.814735	0.0667267	-0.397318	-0.14573	K2
CATMA2A27630	AT2G29200	pumilio/Puf RNA-binding domain-containing protein	RNA binding	No classification	No classification	0.600757	0.733854	0.546812	0.381451	-0.872385	0.39079	-0.0162873	0.204167	K2
CATMA2A28800	AT2G30560	glycine-rich protein	alpha1-adrenergic receptor activity	integral to membrane	G-protein coupled receptor protein signaling pathway	0.206591	-0.103878	0.835743	0.266581	0.088454	0.375467	-0.273093	-0.471352	K2
CATMA2A28870	AT2G30615	expressed protein	molecular_function unknown	No classification	No classification	-0.0383725	0.215844	0.850522	0.0523091	-0.504332	-0.423306	-0.444704	-0.194792	K2
CATMA2A29310	AT2G31090	expressed protein	molecular_function unknown	endomembrane system	No classification	0.324067	0.759729	0.138962	-0.658833	0.343821	-0.299523	0.0867674	-0.0628694	K2
CATMA2A29730	AT2G31490	expressed protein	molecular_function unknown	No classification	No classification	0.424519	0.68795	0.355796	0.0367548	-0.0651378	0.125979	-0.552384	-0.120286	K2
CATMA2A29850	AT2G31610	40S ribosomal protein S3 (RPS3A)	structural constituent of ribosome	cytosolic small ribosomal subunit (sensu Eukarya)	protein biosynthesis	-0.0431583	0.378081	0.743685	0.547779	-0.281765	-0.254726	-0.37921	-0.156305	K2
CATMA2A30010	AT2G31780	zinc finger (C3HC4-type RING finger) family protein	molecular_function unknown	No classification	No classification	0.97881	0.00934096	0	0.075779	-0.462303	0.169921	-0.456011	-0.299648	K2
CATMA2A30355	AT2G32080	PUR alpha-1 protein	nucleic acid binding	No classification	No classification	0.359299	0.835568	-0.114341	0.079111	0.31474	0.17134	0.00514509	0.169145	K2
CATMA2A31212	AT2G33040	ATP synthase gamma chain, mitochondrial (ATPC)	No classification	membrane	proton transport	0.603028	0.845738	0.661138	-0.0023219	-0.335088	0.156598	-0.237002	-0.0410082	K2
CATMA2A31305	AT2G33150	acetyl-CoA C-acyltransferase, putative / 3-ketoacyl-CoA thiolase, putative	acetyl-CoA C-acyltransferase activity	mitochondrion	fatty acid beta-oxidation	0.341617	0.0318298	0.675513	-0.129037	-0.454157	-0.0273549	-0.211421	-0.299306	K2
CATMA2A33520	AT2G35410	33 kDa ribonucleoprotein, chloroplast, putative / RNA-binding protein cp33, putative	RNA binding	chloroplast	No classification	0.373289	0.732215	0.693151	-0.0624572	-0.221775	-0.100231	-0.539475	-0.251186	K2
CATMA2A33920	AT2G35760	integral membrane family protein	molecular_function unknown	No classification	No classification	0.397807	0.745443	0.0607006	0.182152	-0.0506351	0.0410418	0.118806	0.0732573	K2
CATMA2A35085	AT2G36830	major intrinsic family protein / MIP family protein	water channel activity	vacuolar membrane (sensu Magnoliophyta)	transport	0.821029	0	0	0.0736979	0.196864	-0.359787	0	-0.217343	K2
CATMA2A36520	AT2G38210	ethylene-responsive protein, putative	molecular_function unknown	No classification	response to ethylene stimulus	0.909312	0.259446	0.501729	0.322602	0.0512504	-0.214354	-0.352726	0.00133006	K2
CATMA2A38190	AT2G39970	peroxisomal membrane protein (PMP36)	binding	peroxisomal membrane	transport	0.22134	0.735281	-0.101606	0.30207	-0.000355366	0.0163948	0.187086	0.245122	K2
CATMA2A40430	AT2G42030	zinc finger (C3HC4-type RING finger) family protein	zinc ion binding	No classification	No classification	0.0410141	0.706495	0.0933522	-0.0493365	-0.628099	0.00118344	0.172558	-0.0170086	K2
CATMA2A40950	AT2G42520	DEAD box RNA helicase, putative	ATP dependent helicase activity	chloroplast	DNA metabolism	0.71538	-0.154635	0.941184	0.387763	-0.635859	0.427256	-0.230968	-0.395238	K2
CATMA2A41110	AT2G42710	ribosomal protein L1 family protein	structural constituent of ribosome	large ribosomal subunit	protein biosynthesis	0.483518	-0.30221	0.723921	0.0348027	-0.394206	0.139022	-0.44725	-0.22592	K2
CATMA2A42930	AT2G44490	glycosyl hydrolase family 1 protein	hydrolase activity\, hydrolyzing O-glycosyl compounds	mitochondrion	carbohydrate metabolism	0.451019	0.823753	0.470817	0.0535844	-0.292263	-0.523448	-0.0161734	0.182592	K2
CATMA2A43546	AT2G45130	SPX (SYG1/Pho81/XPR1) domain-containing protein	molecular_function unknown	No classification	No classification	0.521184	-0.12342	0.668995	0.240549	0.104291	0.299131	-0.333464	-0.405263	K2
CATMA2A45200	AT2G46740	FAD-binding domain-containing protein	electron transfer flavoprotein	mitochondrion	electron transport	0.617459	0.698724	0.647496	0.27056	-0.268309	-0.0269363	-0.227215	0.211331	K2
CATMA2A45270	AT2G46820	expressed protein /score 137 by MP search with Par-3 protein C elegans Abnormal embryonic partitioning of cytoplasm protein 3	DNA binding	chloroplast envelope	biological_process unknown	0.931015	0.379975	0	-0.334858	0.32563	0.277943	0	-0.406124	K2
CATMA2A46370	AT2G47940	DegP2 protease (DEGP2)	serine-type endopeptidase activity	thylakoid membrane (sensu Viridiplantae)	proteolysis and peptidolysis	0.584402	0.744808	0.434231	0.175758	-0.410564	-0.00943912	0.102145	0.0364663	K2
CATMA2B20990	AT2G22475	GRAM domain-containing protein / ABA-responsive protein-related	molecular_function unknown	No classification	No classification	0.550345	0.108772	0.75273	0.0417261	-0.490544	0.321902	-0.673385	-0.160368	K2
CATMA2B21020	AT2G22500	mitochondrial substrate carrier family protein	binding	mitochondrial inner membrane	mitochondrial transport	0.395683	0.0500039	0.756391	0.191489	-0.236084	-0.0019026	-0.611614	-0.00177739	K2
CATMA2B27490	AT2G29080	FtsH protease, putative	ATPase activity	cytoplasm	protein catabolism	0.355258	0.843367	0.262208	0.109859	0.340066	0.274955	0.0319612	-0.122609	K2
CATMA2B44370	AT2G45970	cytochrome P450, putative	fatty acid (omega-1)-hydroxylase activity	endomembrane system	electron transport	0.717568	0.94788	0.503665	0.228795	-0.276772	0.12246	-0.16756	-0.0518209	K2
CATMA3A00420	AT3G01440	oxygen evolving enhancer 3 (PsbQ) family protein	No classification	thylakoid lumen (sensu Viridiplantae)	No classification	-0.0346499	0.712312	0.533079	-0.0766324	-0.0395047	-0.248875	0.102857	0.0833514	K2
CATMA3A00790	AT3G01780	expressed protein	calcium ion binding	No classification	No classification	0.902615	0.0649295	0.175178	-0.0387913	-0.392635	-0.0387494	0.0464938	0.212577	K2
CATMA3A00940	AT3G01950	expressed protein	molecular_function unknown	endomembrane system	No classification	0.535191	0.714186	0	0.123723	0.751976	0.164853	0.0691145	-0.225314	K2
CATMA3A01290	AT3G02300	regulator of chromosome condensation (RCC1) family protein	RAN protein binding	No classification	No classification	0.610629	0.434575	0.727762	-0.141337	-0.492458	0.117235	-0.100974	0.025992	K2
CATMA3A01340	AT3G02360	6-phosphogluconate dehydrogenase family protein	phosphogluconate dehydrogenase (decarboxylating) activity	endomembrane system	heterolactate fermentation	0.790073	-0.0152445	0.615507	-0.121267	-0.577499	0.187608	-0.594978	-0.371179	K2
CATMA3A01540	AT3G02570	phosphomannose isomerase type I family protein	mannose-6-phosphate isomerase activity	No classification	carbohydrate metabolism	0.399828	0.345928	0.831708	0.0794375	-0.356019	-0.115634	-0.146375	0.00134267	K2
CATMA3A01620	AT3G02660	tRNA synthetase class I (W and Y) family protein	ATP binding	chloroplast	tRNA aminoacylation for protein translation	0.520267	0.583165	0.885228	0.181002	-0.353328	0.195169	-0.294733	-0.201674	K2
CATMA3A03770	AT3G04760	pentatricopeptide (PPR) repeat-containing protein	molecular_function unknown	chloroplast	biological_process unknown	0.469994	0.73929	0.523515	-0.0240935	-0.184966	0.202939	0.15665	0.337494	K2
CATMA3A05500	AT3G06420	autophagy 8h (APG8h)	microtubule binding	No classification	autophagy	0.0472132	0.728138	-0.0833055	-0.021572	0.344033	-0.0418117	-0.186995	0.100252	K2
CATMA3A05945	AT3G06720	importin alpha-1 subunit, putative (IMPA1)	protein transporter activity	nuclear membrane	intracellular protein transport	0.269683	0.725963	0.59022	-0.0777913	-0.21082	0.188302	-0.282081	-0.125439	K2
CATMA3A05990	AT3G06770	glycoside hydrolase family 28 protein / polygalacturonase (pectinase) family protein	polygalacturonase activity	endomembrane system	carbohydrate metabolism	0.6455	0.589397	0.834748	-0.238698	-0.292373	-0.25859	-0.501112	-0.153356	K2
CATMA3A06220	AT3G07030	pseudogene, similar to OSJNBa0042L16.13	No classification	No classification	No classification	0.346345	0.467851	0.677147	0.0733217	-0.788968	0.362098	-0.552412	-0.384396	K2
CATMA3A06290	AT3G07100	protein transport protein Sec24, putative	transporter activity	chloroplast	transport	0.703167	0.355682	0.767089	0.197892	0.152052	0.10668	-0.336367	0.153311	K2
CATMA3A06560	AT3G07320	glycosyl hydrolase family 17 protein	hydrolase activity\, hydrolyzing O-glycosyl compounds	endomembrane system	carbohydrate metabolism	0.237046	0.692617	-0.138806	0.183195	0.291477	0.0923536	0.19123	-0.152418	K2
CATMA3A06620	AT3G07390	auxin-responsive protein / auxin-induced protein (AIR12)	extracellular matrix structural constituent	extracellular	extracellular matrix organization and biogenesis	0.174421	0.554544	0.676406	0.15556	-0.269718	0.441903	-0.503265	-0.0295555	K2
CATMA3A14295	AT3G14940	phosphoenolpyruvate carboxylase, putative / PEP carboxylase, putative	phosphoenolpyruvate carboxylase activity	No classification	tricarboxylic acid cycle	0.479386	0.397927	0.424727	0.663305	-0.0156561	0.0308721	-0.0779022	-0.286505	K2
CATMA3A14500	AT3G15140	exonuclease family protein / Exonuc_X-T domain (PF00929)	exonuclease activity	intracellular	No classification	0.932846	-0.0786238	0.331419	0.267109	-0.272659	-0.124476	-0.587838	0.0343014	K2
CATMA3A14725	AT3G15356	legume lectin family protein	carbohydrate binding	endomembrane system	No classification	0.452213	0.711547	-0.227633	-0.165745	0.711371	-0.276629	-0.23745	-0.459969	K2
CATMA3A15170	AT3G15780	expressed protein	molecular_function unknown	chloroplast	No classification	0.429268	0.138241	0.785018	0.340189	-0.302025	0.0936201	-0.418708	-0.339714	K2
CATMA3A16490	AT3G17090	protein phosphatase 2C family protein / PP2C family protein	protein phosphatase type 2C activity	endomembrane system	protein amino acid dephosphorylation	0.73938	0.360727	0.436117	0.0698071	-0.364336	0.131643	-0.060062	0.01582	K2
CATMA3A16510	AT3G17110	pseudogene, glycine-rich protein	structural molecule activity	endomembrane system	No classification	0.0778841	-0.00922867	0.979814	0.250806	-0.627969	0.126088	-0.106294	-0.37748	K2
CATMA3A17040	AT3G17611	rhomboid family protein / zinc finger protein-related	molecular_function unknown	mitochondrion	No classification	0.581129	0.851228	0.0455404	0.143277	-0.0890375	-0.0920422	-0.0603527	-0.0447212	K2
CATMA3A17250	AT3G17770	dihydroxyacetone kinase family protein	glycerone kinase activity	No classification	glycerol metabolism	-0.00749282	0.80593	0.0277038	0.392181	0.178063	0.180028	0.540416	0.4028	K2
CATMA3A18870	AT3G19220	expressed protein	molecular_function unknown	mitochondrion	No classification	0.185568	0.951554	-0.110858	-0.124551	0.701076	0.192299	0.717087	0.378542	K2
CATMA3A19170	AT3G19553	amino acid permease family protein	cationic amino acid transporter activity	integral to membrane	amino acid transport	0.363332	0.0556289	0.759298	0.0369848	-0.712703	0.208252	-0.309169	-0.0841231	K2
CATMA3A19395	AT3G19790	hypothetical protein	molecular_function unknown	No classification	No classification	0.455226	0.738666	0.0725381	-0.39407	0.056741	-0.00951633	-0.0101495	-0.0286277	K2
CATMA3A20960	AT3G21110	phosphoribosylamidoimidazole-succinocarboxamide synthase / SAICAR synthetase (PUR7)	phosphoribosylaminoimidazolesuccinocarboxamide synthase activity	chloroplast	purine nucleotide biosynthesis	0.784506	-0.0511633	0.357097	0.0119805	-0.483357	0.28388	-0.533292	-0.246461	K2
CATMA3A22995	AT3G23050	auxin-responsive protein / indoleacetic acid-induced protein 7 (IAA7)	transcription factor activity	intracellular	gravitropism	0.272173	0.845699	0.567442	0.51334	0.147674	0.241751	-0.373342	0.0897816	K2
CATMA3A23245	AT3G23250	myb family transcription factor (MYB15)	transcription factor activity	nucleus	regulation of transcription, DNA-dependent	0.0855613	0.853035	-0.0415043	-0.0353977	0.156189	0.037865	-0.123269	-0.00108599	K2
CATMA3A23405	AT3G23490	cyanate lyase family	cyanate hydratase activity	endomembrane system	cyanate metabolism	0.63723	0.549124	0.799958	-0.389526	-0.0173989	0.0953842	-0.623433	0.0642731	K2
CATMA3A23640	AT3G23690	basic helix-loop-helix (bHLH) family protein	transcription factor activity	cellular_component unknown	regulation of transcription	0.629934	0.0101298	0.816177	0.199961	-0.447982	-0.0152768	-0.519252	-0.179596	K2
CATMA3A26362	AT3G26570	phosphate transporter family protein	low affinity phosphate transporter activity	chloroplast envelope	phosphate transport	0.126951	0.728839	-0.107974	0.320611	-0.622337	-0.283739	-0.340477	0.0232581	K2
CATMA3A26404	AT3G26618	eukaryotic release factor 1 family protein / eRF1 family protein	translation release factor activity	cytoplasm	translational termination	0.241731	0.791611	0.283801	-0.000257448	-0.431419	0.0904118	-0.123888	0.0972985	K2
CATMA3A26480	AT3G26744	basix helix-loop-helix (bHLH) family protein	transcriptional activator activity	nucleus	positive regulation of transcription	0.793566	0.0271696	0.609112	0.440966	-0.717728	0.146458	-0.506109	-0.207082	K2
CATMA3A26780	AT3G27010	TCP family transcription factor, putative	transcription factor activity	cellular_component unknown	morphogenesis	0.744647	0.678421	0.380962	0.109257	-0.240369	-0.0528507	0.0353417	0.174818	K2
CATMA3A26890	AT3G27090	expressed protein	ATP binding	No classification	No classification	0.54189	0.987348	0.0800959	0.164009	-0.0240978	0.0163137	0.430973	0.300821	K2
CATMA3A28770	AT3G28860	multidrug resistance P-glycoprotein, putative	ATP-binding cassette (ABC) transporter activity	excinuclease ABC complex	amino acid transport	0.627098	0.031876	0.731247	0.174194	-0.655868	0.279774	-0.128799	-0.374104	K2
CATMA3A29380	AT3G29240	expressed protein	ATP binding	thylakoid lumen (sensu Viridiplantae)	No classification	0.212965	0.74685	0.642149	0.189587	-0.779191	-0.154876	-0.340588	0.0317517	K2
CATMA3A29470	AT3G29290	pentatricopeptide (PPR) repeat-containing protein	ATP binding	mitochondrion	biological_process unknown	0.468807	0.733377	0.244854	-0.00209001	-0.380022	-0.136813	-0.0523227	0.311794	K2
CATMA3A36995	AT3G44110	DNAJ heat shock protein, putative (J3)	co-chaperone activity	cellular_component unknown	protein folding	0.37071	0.91032	0.332239	0.298321	-0.482135	-0.166596	0.0465697	0.243451	K2
CATMA3A39870	AT3G46780	expressed protein	molecular_function unknown	chloroplast	No classification	0.0615206	0.687887	0.451487	0.287638	-0.447114	-0.0613729	0.312938	0.327756	K2
CATMA3A40640	AT3G47650	bundle-sheath defective protein 2 family / bsd2 family	oxidoreductase activity	chloroplast	metabolism	0.754686	0.510015	0.513339	-0.0548406	0.286431	0.202318	-0.425605	-0.0996595	K2
CATMA3A41390	AT3G48420	haloacid dehalogenase-like hydrolase family protein	hydrolase activity	chloroplast	metabolism	0.396061	0.947731	0.480443	0.163417	-0.167063	-0.161529	-0.208209	0.151847	K2
CATMA3A41970	AT3G48990	AMP-dependent synthetase and ligase family protein	AMP binding	No classification	flavonoid biosynthesis	0.470884	0.387117	0.702043	0.415039	-0.056573	0.354285	-0.380231	-0.211175	K2
CATMA3A42110	AT3G49110	peroxidase 33 (PER33) (P33) (PRXCA) / neutral peroxidase C (PERC)	peroxidase activity	endomembrane system	No classification	-0.112866	0.731059	0.0218887	-0.114383	0.618498	0.45122	0.065456	-0.257373	K2
CATMA3A42510	AT3G49490	expressed protein	molecular_function unknown	No classification	No classification	-0.223782	0.727478	-0.0665213	0.154351	-0.151462	-0.286903	0.612943	0.0280591	K2
CATMA3A46950	AT3G53990	universal stress protein (USP) family protein	molecular_function unknown	No classification	response to stress	0.510232	0.801085	0	0.187843	0.662547	0.257287	-0.641362	0.0574378	K2
CATMA3A46990	AT3G54040	photoassimilate-responsive protein-related	molecular_function unknown	endomembrane system	No classification	0.826377	0.22758	0.426048	0.137041	0.139071	0.0369107	-0.513983	-0.147417	K2
CATMA3A47680	AT3G54760	dentin sialophosphoprotein-related	molecular_function unknown	No classification	No classification	0.538966	0.905316	0.56006	-0.0757487	-0.479149	0.196319	-0.052987	0.0401258	K2
CATMA3A48060	AT3G55050	serine/threonine protein phosphatase 2C (PP2C6)	protein phosphatase type 2C activity	protein serine/threonine phosphatase complex	protein amino acid dephosphorylation	0.887209	-0.0280024	0.219917	-0.0744469	-0.393942	0.0409092	-0.0460852	-0.0119161	K2
CATMA3A48360	AT3G55360	3-oxo-5-alpha-steroid 4-dehydrogenase family protein / steroid 5-alpha-reductase family protein	3-oxo-5-alpha-steroid 4-dehydrogenase activity	integral to membrane	biological_process unknown	0.598255	0.843572	0	0.146728	0.397749	-0.149889	-0.129884	-0.035264	K2
CATMA3A48980	AT3G56010	expressed protein	molecular_function unknown	chloroplast	No classification	0.586	0.53613	0.471715	0.599166	-0.358945	-0.230273	-0.220439	0.09448	K2
CATMA3A50550	AT3G57560	aspartate/glutamate/uridylate kinase family protein	acetylglutamate kinase activity	chloroplast	arginine biosynthesis	0.730079	0.0683773	0.545869	0.0550354	-0.108406	0.122971	-0.332248	-0.354252	K2
CATMA3A50900	AT3G57890	tubulin-specific chaperone C-related	molecular_function unknown	No classification	No classification	0.94668	0.17247	0.49023	0.248717	-0.497578	0.301924	-0.647489	-0.0922442	K2
CATMA3A51650	AT3G58640	protein kinase family protein	kinase activity	No classification	protein amino acid phosphorylation	0.741675	-0.116467	0.460115	-0.024386	-0.234799	0.0251534	-0.392759	0.104649	K2
CATMA3A51735	AT3G58730	vacuolar ATP synthase subunit D (VATD) / V-ATPase D subunit / vacuolar proton pump D subunit (VATPD)	hydrogen-translocating V-type ATPase activity	mitochondrion	proton transport	0.579531	0.952141	0.645687	-0.0501401	-0.032218	-0.0547249	-0.228278	0.0432497	K2
CATMA3A53080	AT3G60070	lactose permease-related	inorganic anion transporter activity	membrane	inorganic anion transport	0.121757	0.811011	0.0189786	-0.0714446	0.210843	0.0789086	0.200281	0.075949	K2
CATMA3A53525	AT3G60530	zinc finger (GATA type) family protein	transcription factor activity	nucleus	regulation of transcription, DNA-dependent	0.376476	0.292042	0.829274	0.166611	0.180596	0.0816457	-0.683849	-0.0352984	K2
CATMA3A54760	AT3G61630	AP2 domain-containing transcription factor, putative	transcription factor activity	mitochondrion	regulation of transcription, DNA-dependent	0.717636	0.809308	0.0577356	0.0257809	0.198788	0.0764412	0.037909	0.0711465	K2
CATMA3A55140	AT3G62010	expressed protein	molecular_function unknown	No classification	No classification	0.705027	0.331298	0.769459	0.180764	-0.0737478	0.0929961	-0.351693	0.249841	K2
CATMA3A55190	AT3G62060	pectinacetylesterase family protein	carboxylic ester hydrolase activity	endomembrane system	No classification	0.312124	0.690776	0.335315	0.139563	-0.338066	0.324352	-0.429608	-0.0547948	K2
CATMA3A55500	AT3G62360	expressed protein	molecular_function unknown	endomembrane system	No classification	0.854304	0.0368033	0.519294	-0.156619	0.20794	0.0322271	-0.362375	-0.0816659	K2
CATMA3A56120	AT3G62940	OTU-like cysteine protease family protein	cysteine-type peptidase activity	cellular_component unknown	biological_process unknown	0.523566	0.724375	0.59894	0.179318	-0.488928	0.156266	-0.237838	-0.0942386	K2
CATMA3A56350	AT3G63160	expressed protein	molecular_function unknown	chloroplast outer membrane	No classification	0.742537	0.188981	0	0.204022	-0.586006	-0.423274	0	-0.292452	K2
CATMA3B01545	AT3G02580	delta 7-sterol-C5-desaturase (STE1)	C-5 sterol desaturase activity	cellular_component unknown	cell elongation	0.81537	0.158655	0.600199	-0.227769	-0.331095	0.304413	-0.436147	-0.0682619	K2
CATMA4A00190	AT4G00165	protease inhibitor/seed storage/lipid transfer protein (LTP) family protein	lipid binding	endomembrane system	lipid transport	-0.139439	0.375358	0.755739	0.0338198	0.569417	-0.236132	-0.239061	0.173305	K2
CATMA4A01590	AT4G01400	pentatricopeptide (PPR) repeat-containing protein	molecular_function unknown	mitochondrion	biological_process unknown	0.714657	0.880934	0.592178	0.308917	0.081336	0.119456	-0.355936	0.0154906	K2
CATMA4A01650	AT4G01450	nodulin MtN21 family protein	molecular_function unknown	endomembrane system	electron transport	0.630187	0.833017	0.0236428	0.171208	0.480596	-0.298183	0.111153	0.455354	K2
CATMA4A02350	AT4G02050	sugar transporter, putative	carbohydrate transporter activity	membrane	carbohydrate transport	0.337883	0.813493	0	-0.110858	0.188608	-0.0332272	-0.250057	0.0341593	K2
CATMA4A03360	AT4G03030	kelch repeat-containing F-box family protein	molecular_function unknown	chloroplast	biological_process unknown	0.129524	0.89217	0.0968019	0.2566	-0.00103622	0.0598882	0.263015	0.278864	K2
CATMA4A06720	AT4G07516	non-LTR retrotransposon family (LINE)	RNA binding	No classification	RNA dependent DNA replication	0.692687	0.474546	0.833617	0.390811	-0.765295	-0.0590928	-0.282476	0.14106	K2
CATMA4A08220	AT5G13410	immunophilin / FKBP-type peptidyl-prolyl cis-trans isomerase family protein	FK56 binding	thylakoid lumen (sensu Viridiplantae)	protein folding	0.485816	0.970748	0.467613	0.0763888	-0.529132	-0.234251	0.0693707	0.0998143	K2
CATMA4A08420	AT4G08593	expressed protein	molecular_function unknown	No classification	No classification	0.62328	0.153473	0.669302	0.146856	-0.220418	0.110167	-0.19008	-0.288489	K2
CATMA4A08890	AT4G08950	phosphate-responsive protein, putative (EXO)	molecular_function unknown	endomembrane system	No classification	0.421459	0.81391	-0.126762	0.338674	0.25379	-0.62728	0.127024	0.423024	K2
CATMA4A11010	AT4G10910	expressed protein	molecular_function unknown	chloroplast	No classification	0.118209	0.748912	0.0624881	0.135505	-0.436194	0.278675	-0.123306	-0.0509714	K2
CATMA4A12770	No gene ?	_	_	_	_	-0.0792966	-0.015804	0.701906	-0.105851	-0.170873	0.00262182	0.120752	-0.0762992	K2
CATMA4A13135	AT4G13020	serine/threonine protein kinase (MHK)	kinase activity	endomembrane system	protein amino acid phosphorylation	0.523763	0.719215	-0.0723365	0.160811	0.356574	0.194917	-0.025741	-0.0569011	K2
CATMA4A13960	AT4G13780	methionine--tRNA ligase, putative / methionyl-tRNA synthetase, putative / MetRS, putative	methionine-tRNA ligase activity	cytoplasm	methionyl-tRNA aminoacylation	0.0578609	0.742228	0.0704554	0.544454	0.125929	0.227485	0.0873139	0.0739991	K2
CATMA4A23520	AT4G21860	methionine sulfoxide reductase domain-containing protein / SeIR domain-containing protein	molecular_function unknown	chloroplast	biological_process unknown	0.677528	0.0245687	0.68723	-0.0527981	0.192314	0.093221	-0.640242	-0.0697266	K2
CATMA4A26040	AT4G24290	expressed protein	molecular_function unknown	cellular_component unknown	biological_process unknown	0.422792	0.713777	0.34763	0.292754	-0.0582132	-0.120016	0.225878	0.188386	K2
CATMA4A26400	AT4G24690	ubiquitin-associated (UBA)/TS-N domain-containing protein / octicosapeptide/Phox/Bemp1 (PB1) domain-containing protein	zinc ion binding	cellular_component unknown	biological_process unknown	0.197007	0.583495	0.409289	0.61102	0.351925	-0.0112814	0.494512	0.560003	K2
CATMA4A27630	AT4G25990	expressed protein	molecular_function unknown	chloroplast	biological_process unknown	0.824904	-0.0623155	-0.0126327	-0.0910181	-0.526078	0.30499	-0.445436	-0.538903	K2
CATMA4A28070	AT4G26500	BolA-like family protein / Fe-S metabolism associated domain-containing protein	transcription regulator activity	chloroplast	No classification	0.246106	0.682174	0.788459	-0.0799781	-0.460773	-0.0738765	-0.155827	0.203255	K2
CATMA4A28890	AT4G27310	zinc finger (B-box type) family protein	zinc ion binding	intracellular	regulation of transcription	0.0773197	0.735687	0.147434	0.0276734	-0.104132	-0.0847507	0.00251636	0.0651457	K2
CATMA4A30690	AT4G29020	glycine-rich protein	molecular_function unknown	endomembrane system	No classification	0.848424	0.18138	0.559013	0.0911948	-0.288784	0.0395988	-0.611387	-0.058082	K2
CATMA4A30820	AT4G29170	Mnd1 family protein	molecular_function unknown	No classification	No classification	0.553174	0.731514	0.128534	0.178473	-0.519963	-0.155289	0.225204	0.20435	K2
CATMA4A31540	AT4G29900	calcium-transporting ATPase, plasma membrane-type, putative / Ca2+-ATPase, putative (ACA10)	calmodulin binding	integral to membrane	calcium ion transport	0.919107	0.0655429	0.320851	0.0398382	-0.606818	0.15354	-0.262329	0.082174	K2
CATMA4A31820	AT4G30190	ATPase 2, plasma membrane-type, putative / proton pump 2, putative / proton-exporting ATPase, putative	hydrogen-exporting ATPase activity, phosphorylative mechanism	plasma membrane	nutrient uptake	0.548416	-0.410573	0.808873	-0.0552987	0.574958	0.147287	-0.394798	-0.0117059	K2
CATMA4A32090	AT4G30480	tetratricopeptide repeat (TPR)-containing protein	nucleic acid binding	cellular_component unknown	biological_process unknown	0.340322	0.807715	0.431412	0.0510363	-0.423183	0.00628118	0.0120033	0.0179836	K2
CATMA4A32400	AT4G30790	expressed protein	ATP binding	No classification	No classification	0.446184	0.9056	0.370653	0.132582	-0.0421746	0.111579	-0.00017252	0.219404	K2
CATMA4A33720	AT4G32060	calcium-binding EF hand family protein	calcium ion binding	chloroplast	No classification	0.491118	0.845523	0.458811	0.330039	-0.393961	-0.253026	0.250535	0.335792	K2
CATMA4A34910	AT4G33160	F-box family protein (FBX13)	ubiquitin-protein ligase activity	No classification	ubiquitin-dependent protein catabolism	0.923154	0.655937	-0.0084267	-0.0823058	0.209589	0.0099865	0.0617478	-0.00564295	K2
CATMA4A35540	AT4G33780	expressed protein	molecular_function unknown	chloroplast	No classification	0.374858	0.232864	0.750508	-0.00653261	-0.870025	0.0495727	-0.0904603	0.22904	K2
CATMA4A36005	AT4G34190	stress enhanced protein 1 (SEP1)	molecular_function unknown	thylakoid membrane (sensu Viridiplantae)	No classification	0.606231	0.890955	0.143607	-0.0608448	-0.108887	-0.0133914	0.251656	-0.010394	K2
CATMA4A36786	No gene ?	_	_	_	_	0.470326	0.825412	-0.197559	0.00797979	0.222397	-0.0488046	0.224212	0.206503	K2
CATMA4A37090	AT4G35390	DNA-binding protein-related	molecular_function unknown	nucleus	regulation of transcription, DNA-dependent	0.105061	-0.419411	0.81791	0.312713	-0.219891	0.116503	-0.290533	-0.2618	K2
CATMA4A37410	AT4G35750	Rho-GTPase-activating protein-related	molecular_function unknown	No classification	No classification	0.0589367	0.584883	0.670862	0.284743	0.21269	0.266812	-0.0651137	0.0099574	K2
CATMA4A37900	AT4G36250	aldehyde dehydrogenase family protein	aldehyde dehydrogenase activity	No classification	metabolism	0.711953	0.142897	0.833168	0.00590967	-0.758362	0.153311	-0.572817	0.0161864	K2
CATMA4A38280	AT4G36710	scarecrow transcription factor family protein	transcription factor activity	cellular_component unknown	regulation of transcription	0.976974	0.37692	0.421732	0.246884	-0.26926	0.186597	-0.231748	-0.155091	K2
CATMA4A38340	AT4G36780	brassinosteroid signalling positive regulator-related	molecular_function unknown	No classification	No classification	0.599787	0.697363	0.404697	0.357663	-0.25705	-0.09286	-0.0954911	0.292627	K2
CATMA4A38580	AT4G37000	accelerated cell death 2 (ACD2)	No classification	chloroplast	chlorophyll catabolism	0.17513	0.866562	0.427793	0.0647592	-0.0556217	0.0976378	-0.310773	-0.0745345	K2
CATMA4A38820	AT4G37240	expressed protein	molecular_function unknown	No classification	N-terminal protein myristoylation	-0.16808	0.0592392	0.847484	0.418046	-0.804373	0.384318	0.0270067	-0.386879	K2
CATMA4A39860	AT4G38350	patched family protein	hedgehog receptor activity	membrane	cholesterol transport	0.741469	0.313892	0.4763	0.241572	-0.456825	-0.0149251	-0.321345	0.0650004	K2
CATMA4A41230	AT4G39840	expressed protein	molecular_function unknown	endomembrane system	No classification	0.886692	0.136389	0.49781	0.140818	0.598225	-0.0149251	-0.351739	0.0369886	K2
CATMA5A00040	AT5G01020	protein kinase family protein	kinase activity	chloroplast	N-terminal protein myristoylation	-0.0153026	0.726888	0.0619355	0.256125	-0.181089	-0.0149251	0.171033	0.395236	K2
CATMA5A00120	AT5G01090	legume lectin family protein	carbohydrate binding	endomembrane system	No classification	0.17187	0.698759	0.0324206	0.0222557	-0.555946	-0.0149251	-0.309134	-0.0402662	K2
CATMA5A02570	AT5G03420	dentin sialophosphoprotein-related	molecular_function unknown	chloroplast	No classification	0.343603	-0.0623167	0.766803	0.172481	-0.682568	-0.0149251	-0.51049	-0.0701453	K2
CATMA5A05390	AT5G06190	expressed protein	molecular_function unknown	mitochondrion	No classification	0.426043	0.836956	0.338582	0.264033	-0.128488	-0.0149251	0.107635	0.469773	K2
CATMA5A05570	AT5G06360	ribosomal protein S8e family protein	structural constituent of ribosome	ribosome	ribosome biogenesis	0.401237	0.989737	0.604278	0.148813	0.0099847	-0.0149251	-0.255183	-0.149165	K2
CATMA5A06840	AT5G07620	protein kinase family protein	kinase activity	endomembrane system	protein amino acid phosphorylation	0.224524	0.80094	0.308792	0.0233276	-0.117159	-0.0149251	0.0282333	0.0987565	K2
CATMA5A07040	AT5G07790	expressed protein	molecular_function unknown	No classification	No classification	0.658075	0.927903	-0.0396237	-0.139746	-0.253437	-0.0149251	0.117151	0.308912	K2
CATMA5A08150	AT5G09330	no apical meristem (NAM) family protein	transcription factor activity	cellular_component unknown	development	0.630084	0.368407	0.73849	0.152147	0.512163	-0.0149251	-0.234216	0.271958	K2
CATMA5A08890	AT5G10130	pollen Ole e 1 allergen and extensin family protein	molecular_function unknown	endomembrane system	No classification	0.4781	0.0625222	0.238958	0.587404	-0.124345	-0.0149251	-0.554059	-0.151412	K2
CATMA5A09830	AT5G11070	expressed protein	molecular_function unknown	No classification	No classification	-0.207914	0.188703	0.746768	0.128197	-0.517885	-0.0149251	-0.21539	-0.0620988	K2
CATMA5A09860	AT5G11100	C2 domain-containing protein	molecular_function unknown	endomembrane system	No classification	0.00125305	0.712378	-0.170035	0.121252	-0.185381	-0.0149251	-0.0123488	0.168377	K2
CATMA5A11220	AT5G13000	glycosyl transferase family 48 protein	transferase activity, transferring glycosyl groups	1,3-beta-glucan synthase complex	beta-1,3 glucan biosynthesis	0.789022	0.664593	0.586525	-0.0405844	-0.449038	-0.0149251	0.0142128	-0.0232786	K2
CATMA5A11230	AT5G13010	RNA helicase, putative	RNA helicase activity	No classification	No classification	0.451813	0.742437	0.46081	0.154823	-0.526445	-0.0149251	0.211444	0.201947	K2
CATMA5A11780	AT5G13560	expressed protein	molecular_function unknown	No classification	No classification	0.519583	0.745351	-0.0372202	0.084409	-0.355294	-0.0149251	-0.0944407	0.427947	K2
CATMA5A12555	AT5G14320	30S ribosomal protein S13, chloroplast (CS13)	structural constituent of ribosome	small ribosomal subunit	protein biosynthesis	0.598913	0.85699	0.516369	0.0345629	0.0161738	-0.0149251	-0.577018	-0.0635105	K2
CATMA5A12660	AT5G14420	copine-related	molecular_function unknown	chloroplast	N-terminal protein myristoylation	0.760503	0.444642	0.0824664	0.218543	0.334131	-0.0149251	0.0162849	0.0719126	K2
CATMA5A13000	AT5G14780	formate dehydrogenase (FDH)	formate dehydrogenase activity	mitochondrion	response to wounding	0.417113	0.497968	0.781731	0.463616	-0.228296	-0.0149251	0.179506	-0.0852981	K2
CATMA5A13740	AT5G15490	UDP-glucose 6-dehydrogenase, putative	UDP-glucose 6-dehydrogenase activity	endomembrane system	electron transport	0.790219	0.416305	0.259118	0.0518402	0.356141	-0.0149251	-0.330179	-0.037438	K2
CATMA5A14123	AT5G15850	zinc finger protein CONSTANS-LIKE 1 (COL1)	zinc ion binding	intracellular	regulation of flower development	0.823125	0.196211	-0.039122	-0.0383001	-0.798735	-0.0149251	-0.453737	-0.00835417	K2
CATMA5A14440	AT5G16150	hexose transporter, putative	carbohydrate transporter activity	membrane	anion transport	0.295996	-0.25865	0.754881	0.156431	-0.272368	-0.0149251	-0.617183	-0.367733	K2
CATMA5A15640	AT5G17380	pyruvate decarboxylase family protein	pyruvate decarboxylase activity	No classification	branched chain family amino acid biosynthesis	0.1086	0.819555	0.077851	0.4199	-0.276293	-0.0149251	0.33042	0.102162	K2
CATMA5A16500	AT5G18230	transcription regulator NOT2/NOT3/NOT5 family protein	transcription regulator activity	No classification	negative regulation of transcription	0.718108	0.446125	0.828859	0.0260756	-0.0755593	-0.0149251	-0.543149	-0.0317855	K2
CATMA5A16580	AT5G18310	expressed protein	molecular_function unknown	No classification	No classification	0.410397	0.720723	0.192358	0.153558	0.328454	-0.0149251	0.0753895	0.117177	K2
CATMA5A16790	AT5G18490	expressed protein	molecular_function unknown	No classification	No classification	0.98271	0.0122497	0.564485	0.201411	-0.31435	-0.0149251	-0.402523	0.199348	K2
CATMA5A18270	AT5G19850	hydrolase, alpha/beta fold family protein	hydrolase activity	chloroplast	aromatic compound metabolism	0.753925	0.134612	0.065864	0.010472	-0.632106	-0.0149251	0.0990541	0.142137	K2
CATMA5A18290	AT5G19860	expressed protein	molecular_function unknown	endomembrane system	No classification	0.201013	0.701546	0.414791	-0.0957425	0.563186	-0.0149251	-0.235755	0.110473	K2
CATMA5A18640	AT5G20190	expressed protein	molecular_function unknown	chloroplast	No classification	0.795315	0.140981	0.580747	0.0344314	-0.387778	-0.0149251	-0.349365	-0.206844	K2
CATMA5A18750	AT5G20300	chloroplast outer membrane protein, putative	ATP binding	chloroplast outer membrane	intracellular protein transport	0.383031	0.744109	0.48671	0.136008	-0.426976	-0.0149251	0.0103887	0.0169777	K2
CATMA5A19230	AT5G20700	senescence-associated protein-related	molecular_function unknown	No classification	No classification	0.690905	0.246766	0.877558	-0.122128	-0.274395	-0.0149251	-0.298925	-0.144871	K2
CATMA5A19460	AT5G20920	eukaryotic translation initiation factor 2 subunit 2, putative / eIF-2-beta, putative	translation initiation factor activity	No classification	translational initiation	0.562061	0.604694	0.760356	0.201335	-0.152094	-0.0149251	-0.436734	-0.0523427	K2
CATMA5A19980	AT5G22520	expressed protein	molecular_function unknown	No classification	No classification	0.0670385	0.790632	0.011546	0.0668827	0.0071575	-0.0149251	0.0779467	0.0132152	K2
CATMA5A20300	AT5G22800	aminoacyl-tRNA synthetase family protein	alanine-tRNA ligase activity	chloroplast	alanyl-tRNA aminoacylation	0.515221	0.733083	0.292882	0.149082	-0.368904	-0.0149251	-0.00976406	0.141551	K2
CATMA5A20820	AT5G23340	expressed protein	molecular_function unknown	No classification	No classification	0.519171	0.779334	0.550562	0.2052	-0.126864	-0.0149251	0.0380502	0.270684	K2
CATMA5A21545	AT5G24020	septum site-determining protein (MIND)	ATPase activity	chloroplast	chloroplast division	0.381638	0.783828	0.119477	-0.0746089	-0.228936	-0.0149251	-0.0521704	0.0553527	K2
CATMA5A22160	No gene	_	_	_	_	0.40686	0.724613	-0.0379032	0.0638696	-0.417168	-0.0149251	0.0731525	-0.0826819	K2
CATMA5A22350	AT5G24690	expressed protein	ATP binding	chloroplast inner membrane	No classification	0.716232	0.0723695	0.679	0.138544	-0.465628	-0.0149251	-0.696297	-0.0676222	K2
CATMA5A22360	AT5G24710	WD-40 repeat family protein	molecular_function unknown	cellular_component unknown	biological_process unknown	0.788221	0.383627	0.610104	0	-0.0675118	-0.0149251	-0.673173	0	K2
CATMA5A23070	AT5G25340	expressed protein	molecular_function unknown	No classification	No classification	0.868088	0.000180142	0.54629	-0.202694	0.293088	-0.0149251	-0.588213	-0.33677	K2
CATMA5A23430	AT5G25760	ubiquitin-conjugating enzyme, putative	ubiquitin conjugating enzyme activity	No classification	protein modification	0.520101	0.297291	0.911647	0.159976	0.206946	-0.0149251	-0.661907	-0.13711	K2
CATMA5A23556	AT5G25900	ent-kaurene oxidase, putative (GA3) / cytochrome P450	oxygen binding	microsome	gibberellic acid biosynthesis	0.459929	0.777393	0.567518	0.133472	-0.0187588	-0.0149251	-0.0511263	-0.0181502	K2
CATMA5A23850	AT5G26170	WRKY family transcription factor	transcription factor activity	cellular_component unknown	regulation of transcription, DNA-dependent	0.558404	0.97299	0.260184	0.233447	0.166045	-0.0149251	0.0539136	0.303348	K2
CATMA5A24050	AT5G26360	chaperonin, putative	chaperone activity	No classification	No classification	0.664853	0.116914	0.804464	0.299619	-0.52421	-0.0149251	-0.458186	-0.48868	K2
CATMA5A24430	AT5G27030	WD-40 repeat family protein	molecular_function unknown	endomembrane system	No classification	0.0417569	0.965555	-0.0891791	-0.0986677	0.214322	-0.0149251	0.0785911	0.183408	K2
CATMA5A24785	AT5G27380	glutathione synthetase (GSH2)	glutathione synthase activity	No classification	glutathione biosynthesis	0.282768	0.50303	0.738902	-0.0824178	-0.0147008	-0.0149251	-0.00771333	0.0268906	K2
CATMA5A30660	AT5G35460	expressed protein	molecular_function unknown	No classification	No classification	0.571271	0.756861	0.486786	0.181866	-0.289289	-0.0149251	-0.370682	-0.0854798	K2
CATMA5A37800	AT5G42090	expressed protein	molecular_function unknown	endomembrane system	No classification	0.694774	-0.0487102	0.771019	-0.0446859	-0.667799	-0.0149251	-0.700912	-0.331268	K2
CATMA5A37860	AT5G42140	regulator of chromosome condensation (RCC1) family protein / zinc finger protein, putative	RAN protein binding	mitochondrion	electron transport	0.461245	0.712862	0.0177082	0.0230186	-0.110884	-0.0149251	0.41494	0.168105	K2
CATMA5A38680	AT5G42870	lipin family protein	molecular_function unknown	mitochondrion	No classification	0.707545	0.0496459	0.744989	0.402272	-0.628749	-0.0149251	-0.685904	-0.00181968	K2
CATMA5A39450	AT5G43630	zinc knuckle (CCHC-type) family protein	nucleic acid binding	No classification	metabolism	0.630961	0.951657	-0.603404	0.35111	0.124503	-0.0149251	0.543613	0.306333	K2
CATMA5A39860	AT5G44110	ABC transporter family protein	transporter activity	inner membrane	cobalt ion transport	0.34105	0.887063	0.474132	-0.0279175	-0.178278	-0.0149251	0.0106816	0.147484	K2
CATMA5A40240	AT5G44450	expressed protein	molecular_function unknown	No classification	No classification	0.0372179	0.0260428	0.67736	0.269574	-0.579653	-0.0149251	-0.139214	-0.372262	K2
CATMA5A41335	AT5G45390	ATP-dependent Clp protease proteolytic subunit (ClpP4)	endopeptidase Clp activity	chloroplast stroma	ATP-dependent proteolysis	0.0122013	0.988502	0.20465	0.123163	-0.236813	-0.0149251	0.269	0.0461336	K2
CATMA5A43045	AT5G47030	ATP synthase deltaprim chain, mitochondrial	hydrogen-translocating V-type ATPase activity	proton-transporting ATP synthase complex (sensu Eukarya)	ATP biosynthesis	0.832879	0.645632	0.600594	-0.0272852	0.43085	-0.0149251	-0.692317	-0.156045	K2
CATMA5A43060	AT5G47050	expressed protein	ATP binding	No classification	amino acid biosynthesis	0.350622	0.845757	0.653855	0.468565	-0.704686	-0.0149251	-0.0869758	0.0239169	K2
CATMA5A43180	AT5G47190	ribosomal protein L19 family protein	structural constituent of ribosome	ribosome	ribosome biogenesis	0.294485	0.806743	0.607186	0.00545561	-0.319216	-0.0149251	-0.198331	0.0438414	K2
CATMA5A44350	AT5G48385	expressed protein	molecular_function unknown	No classification	No classification	0.633262	0.60789	0.899629	0.274354	-0.318763	-0.0149251	-0.513722	-0.00957643	K2
CATMA5A45160	AT5G49210	expressed protein	molecular_function unknown	mitochondrion	No classification	0.528253	0.29872	0.779595	-0.0206751	-0.192899	-0.0149251	-0.627015	-0.347046	K2
CATMA5A45500	AT5G49520	WRKY family transcription factor	transcription factor activity	cellular_component unknown	regulation of transcription, DNA-dependent	0.213897	0.702453	-0.130122	0.289008	-0.094079	-0.0149251	0.0258301	0.581998	K2
CATMA5A46170	AT5G50210	quinolinate synthetase A-related	quinolinate synthetase A activity	chloroplast	NAD biosynthesis	0.614557	0.726408	0.578591	0.280894	-0.231685	-0.0149251	0.132474	0.153134	K2
CATMA5A46860	AT5G50920	ATP-dependent Clp protease ATP-binding subunit / ClpC	ATP-dependent peptidase activity	chloroplast stroma	ATP-dependent proteolysis	-0.19389	0.91329	0.0654357	0.568534	-0.638485	-0.0149251	0.222668	0.279498	K2
CATMA5A46995	AT5G51070	ATP-dependent Clp protease ATP-binding subunit (ClpD), (ERD1)	ATPase activity	chloroplast stroma	ATP-dependent proteolysis	0.167593	0.792439	0.593459	0.328099	0.0112716	-0.0149251	0.0577058	0.383975	K2
CATMA5A47040	AT5G51110	expressed protein	molecular_function unknown	chloroplast	No classification	0.0543761	0.838069	-0.115998	0.0396345	-0.502748	-0.0149251	0.0533397	0.0669711	K2
CATMA5A47470	AT5G51540	peptidase M3 family protein / thimet oligopeptidase family protein	metalloendopeptidase activity	mitochondrion	proteolysis and peptidolysis	-0.17929	0.866738	0.563063	0.292961	-0.272882	-0.0149251	-0.282439	0.116428	K2
CATMA5A48100	AT5G52160	protease inhibitor/seed storage/lipid transfer protein (LTP) family protein	lipid binding	endomembrane system	lipid transport	0.745645	0.0583352	0.071092	0.108266	-0.653046	-0.0149251	-0.336695	-0.194201	K2
CATMA5A49360	AT5G53460	glutamate synthase (NADH), chloroplast, putative	glutamate synthase (NADH) activity	plastid	nitrate assimilation	0.903817	0.515089	0.456674	0.442303	-0.131891	-0.0149251	-0.394816	0.0244812	K2
CATMA5A50615	AT5G54800	glucose-6-phosphate/phosphate translocator, putative	antiporter activity	chloroplast	hexose phosphate transport	0.550896	0.577974	0.997879	0.238899	-0.174484	-0.0149251	-0.648728	-0.0645011	K2
CATMA5A51350	AT5G55600	agenet domain-containing protein / bromo-adjacent homology (BAH) domain-containing protein (BAH are in DNA methyl transferase in HPRD)	DNA binding	No classification	No classification	0.485906	0.720136	0.0677893	0.331024	-0.223295	-0.0149251	0.187153	0.364328	K2
CATMA5A51420	AT5G55680	glycine-rich protein	molecular_function unknown	No classification	No classification	0.943988	0.241077	-0.0949922	-0.0606655	-0.125466	-0.0149251	-0.401403	-0.179757	K2
CATMA5A51765	AT5G55990	calcineurin B-like protein 2 (CBL2)	calcium ion binding	endomembrane system	No classification	0.477238	0.10388	0.717599	0.0993846	0.408115	-0.0149251	-0.105335	-0.0337109	K2
CATMA5A52150	AT5G56340	zinc finger (C3HC4-type RING finger) family protein	zinc ion binding	cellular_component unknown	protein modification	0.827519	0.562804	0.240367	-0.0842684	-0.454041	-0.0149251	-0.391633	0.161906	K2
CATMA5A53070	AT5G57330	aldose 1-epimerase family protein	aldose 1-epimerase activity	No classification	galactose metabolism	-0.294079	0.731346	-0.0930061	0.0296522	0.0132399	-0.0149251	0.637095	0.134995	K2
CATMA5A53360	AT5G57655	xylose isomerase family protein	xylose isomerase activity	endomembrane system	carbohydrate metabolism	0.216057	0.257197	0.459121	0.690086	-0.281697	-0.0149251	-0.0677074	0.146537	K2
CATMA5A53770	AT5G58005	expressed protein	molecular_function unknown	No classification	No classification	0.0828243	0.816112	0.0388049	-0.562666	0.0866721	-0.0149251	0.0872623	-0.194038	K2
CATMA5A56010	AT5G60250	zinc finger (C3HC4-type RING finger) family protein	molecular_function unknown	No classification	biological_process unknown	0.458133	0.9608	0.289631	0.408021	-0.122645	-0.0149251	-0.132386	-0.0467388	K2
CATMA5A56310	AT5G60600	1-hydroxy-2-methyl-2-(E)-butenyl 4-diphosphate synthase, putative / GcpE family protein	1-hydroxy-2-methyl-2-(E)-butenyl 4-diphosphate synthase activity	chloroplast	isoprenoid biosynthesis	0.415109	0.895442	0.226608	0.296738	-0.219161	-0.0149251	-0.183711	-0.0602512	K2
CATMA5A57110	AT5G61500	autophagy 3 (APG3)	molecular_function unknown	No classification	autophagy	0.241783	0.897459	0.188043	-0.143998	0.171993	-0.0149251	0.197356	0.15922	K2
CATMA5A57720	AT5G62130	Per1-like protein-related	molecular_function unknown	endomembrane system	biological_process unknown	0.8308	0.114676	0.245032	-0.00832642	-0.231864	-0.0149251	-0.556726	-0.255592	K2
CATMA5A58810	AT5G63220	expressed protein	molecular_function unknown	No classification	No classification	0.828099	0.501547	0.368553	-0.052151	-0.731657	-0.0149251	-0.188434	0.01641	K2
CATMA5A59320	AT5G63780	zinc finger (C3HC4-type RING finger) family protein	zinc ion binding	No classification	electron transport	0.352165	0.0668699	0.667803	0.107266	-0.266725	-0.0149251	-0.237255	-0.151959	K2
CATMA5A59555	AT5G64070	phosphatidylinositol 4-kinase (PI4K)	1-phosphatidylinositol 4-kinase activity	integrin complex	phosphoinositide biosynthesis	0.729609	0.340688	0.0513032	0.0340528	-0.0442884	-0.0149251	0.150304	0.289283	K2
CATMA5A59756	AT5G64300	riboflavin biosynthesis protein, putative (RIBA)	3,4 dihydroxy-2-butanone-4-phosphate synthase activity	membrane	vitamin B2 biosynthesis	0.800431	0.647474	0.490546	0	-0.56316	-0.0149251	-0.319144	0.0263367	K2
CATMA5A61070	AT5G65720	cysteine desulfurase, mitochondrial (NIFS)	transaminase activity	hydrogenase complex	amino acid metabolism	0.535516	0.94675	0.445344	-0.0269768	-0.840203	-0.0149251	0.214928	0.112368	K2
CATMA5A62260	AT5G66820	expressed protein	molecular_function unknown	endomembrane system	No classification	0.111397	0.739831	0.102521	0.0805417	-0.01831	-0.0149251	-0.0960125	-0.029816	K2
CATMA5A62670	AT5G67220	nitrogen regulation family protein	dihydroorotate oxidase activity	cytoplasm	regulation of nitrogen utilization	0.420794	0	0.688653	-0.128172	-0.339994	-0.0149251	-0.431826	-0.290978	K2
CATMA5A62950	AT5G67500	porin, putative	voltage-dependent ion-selective channel activity	mitochondrial outer membrane	anion transport	0.737897	0.022266	0	0.0587457	0.448909	-0.0149251	0	-0.0708398	K2
CATMA3A33374	AT3G33002	pseudogene, ribosomal protein S2p family	structural constituent of ribosome	intracellular	protein biosynthesis	4.49686	-0.229449	4.0072	-0.848941	-0.486813	0.340999	-4.47418	-1.12828	K3
CATMA3A01425	AT3G02470	adenosylmethionine decarboxylase family protein	adenosylmethionine decarboxylase activity	No classification	polyamine biosynthesis	3.73712	0.12605	3.26394	0.135052	-2.49988	0.972284	-2.94027	-0.977601	K3
CATMA5A07860	AT5G08530	NADH-ubiquinone oxidoreductase 51 kDa subunit, mitochondrial, putative	NADH dehydrogenase (ubiquinone) activity	mitochondrion	mitochondrial electron transport, NADH to ubiquinone	3.16885	0.118648	3.54049	0.786107	-2.19774	0.72	-2.47861	-0.416002	K3
CATMA5A30906	AT5G35630	glutamine synthetase (GS2)	glutamate-ammonia ligase activity	chloroplast	aging	3.1197	0.392305	3.84134	0.676921	-2.07368	0.92	-3.06608	-0.26734	K3
CATMA1A65395	AT1G76180	dehydrin (ERD14)	molecular_function unknown	No classification	response to water	4.03347	3.85828	4.16359	2.04795	-1.70782	0.761829	-2.03603	0.236139	K3
CATMA1A35155	AT1G37130	nitrate reductase 2 (NR2)	nitrate reductase (NADH) activity	No classification	nitrate assimilation	3.60017	0.651287	0	0.630811	-2.03984	0.118231	-2.71413	-0.173043	K3
CATMA5A37745	AT5G42020	luminal binding protein 2 (BiP-2) (BP2)	heat shock protein activity	endoplasmic reticulum lumen	protein folding	2.61216	0.135963	3.32306	1.22087	-3.59454	0.82	-2.58977	-0.782412	K3
CATMA3A07080	AT3G07810	heterogeneous nuclear ribonucleoprotein, putative / hnRNP, putative	RNA binding	No classification	protein folding	2.84561	0.716153	0	0.200967	-0.501646	0.808631	-1.65454	-0.21987	K3
CATMA4A05940	AT4G05310	ubiquitin family protein	molecular_function unknown	No classification	ubiquitin cycle	2.80454	2.29329	0	0.348432	-1.06556	0.696662	0	-0.356441	K3
CATMA4A00440	AT4G00370	sugar transporter family protein	organic anion transporter activity	chloroplast	inorganic anion transport	2.4545	-0.0438048	2.3639	0.0750187	-2.40916	0.751018	-1.47234	-0.493319	K3
CATMA4A01230	AT4G01050	hydroxyproline-rich glycoprotein family protein contains rhodanese homology domain	DNA binding	chloroplast	regulation of transcription, DNA-dependent	2.40606	0.375295	2.70002	0.299241	-2.34985	0.388122	-1.79733	-0.174442	K3
CATMA4A01540	AT5G02500	heat shock cognate 70 kDa protein 1 (HSC70-1)	heat shock protein activity	cytosol	protein folding	2.65679	0.0719985	0	0.454798	-2.3631	0.175572	-2.17715	-1.0226	K3
CATMA2A40490	AT2G42100	actin, putative	structural constituent of cytoskeleton	actin cytoskeleton	No classification	2.28458	0.140501	1.7586	0.299295	-1.24289	0.586906	-1.20374	-0.598633	K3
CATMA1A54045	AT1G64720	expressed protein /membrane related protein CP5 /expressed protein	molecular_function unknown	endomembrane system	No classification	2.5658	-0.0648029	0	-0.133603	-1.99873	0.536248	-2.10616	-0.317975	K3
CATMA1A36300	AT1G42970	glyceraldehyde-3-phosphate dehydrogenase B, chloroplast (GAPB) / NADP-dependent glyceraldehydephosphate dehydrogenase subunit B	glyceraldehyde-3-phosphate dehydrogenase activity	chloroplast	glycolysis	2.20262	0	2.80288	0.388397	-2.09895	0.205108	-2.09669	-0.109036	K3
CATMA1A15690	AT1G16720	expressed protein	ATP binding	chloroplast	metabolism	2.15759	0.309425	1.66063	0.540204	-2.27722	0.248985	-1.32413	0.169463	K3
CATMA4A36120	AT4G34290	SWIB complex BAF60b domain-containing protein	molecular_function unknown	chloroplast	biological_process unknown	2.4965	1.93855	3.10159	0.278618	-1.95769	0.546059	-2.19877	-0.369721	K3
CATMA2A23190	AT2G24820	Rieske (2Fe-2S) domain-containing protein	electron carrier activity	chloroplast inner membrane	protein-chloroplast targeting	2.31065	0.926059	2.13375	0.66047	-1.97897	0.330995	-1.33449	-0.16199	K3
CATMA2A27220	AT2G28820	ribosomal protein L16 family protein	structural constituent of ribosome	ribosome	protein biosynthesis	2.11951	-0.205104	1.33895	0.172564	-1.48321	-0.119583	-1.28321	-0.583436	K3
CATMA3A54596	AT3G61440	cysteine synthase, putative / O-acetylserine (thiol)-lyase, putative / O-acetylserine sulfhydrylase, putative	cysteine synthase activity	cytoplasm	cysteine biosynthesis	2.26659	0.174789	0	0.12241	-1.21766	0.495432	-1.92282	-0.299732	K3
CATMA3A03746	AT3G04730	indoleacetic acid-induced protein 16 (IAA16) plant growth and development	transcription factor activity	intracellular	regulation of translation	2.14533	1.21696	2.54745	0.591932	-1.72583	-0.0275912	-1.69653	0.257155	K3
CATMA4A15345	AT4G14880	cysteine synthase / O-acetylserine (thiol)-lyase / O-acetylserine sulfhydrylase (OAS1)	cysteine synthase activity	cytosol	cysteine biosynthesis from serine	2.13368	1.51634	2.4585	0.467999	-1.40507	0.311801	-1.4965	-0.160894	K3
CATMA4A38380	AT4G36810	geranylgeranyl pyrophosphate synthase (GGPS1) / GGPP synthetase / farnesyltranstransferase	farnesyltranstransferase activity	chloroplast	isoprenoid biosynthesis	2.09477	0.198408	0	0.0130391	-0.891808	0.603933	-1.61208	-0.523201	K3
CATMA5A43200	AT5G47210	nuclear RNA-binding protein, putative	RNA binding	No classification	No classification	2.07687	1.02607	2.11229	0.499912	-1.97443	-0.0149251	-1.42521	-0.23489	K3
CATMA5A20125	AT5G22650	AtHD2B putative histone deacetylase (HD2B) in MIPS /expressed protein/	histone deacetylase activity	nucleus	negative regulation of transcription	1.97255	0.357659	2.14251	0.254805	-1.3857	-0.0149251	-1.49067	-0.329504	K3
CATMA2A02740	AT2G03850	late embryogenesis abundant domain-containing protein / LEA domain-containing protein	molecular_function unknown	chloroplast	embryonic development (sensu Magnoliophyta)	2.06597	0.47702	0	0.0828748	-1.01963	0.103801	-2.77984	-0.718139	K3
CATMA4A34150	AT4G32410	cellulose synthase, catalytic subunit, putative	cellulose synthase activity	primary cell wall	cellulose biosynthesis	1.8956	-0.117968	2.1183	0.777301	-2.63177	1.15629	-1.72747	-0.69294	K3
CATMA3A17530	AT3G18060	transducin family protein / WD-40 repeat family protein HomoloGene:6628 hsWDR1	nucleotide binding	heterotrimeric G-protein complex	G-protein coupled receptor protein signaling pathway	1.88464	0.0973927	2.54458	0.847993	-1.22415	0.597553	-1.73625	-0.264239	K3
CATMA2A29700	AT2G31460	hypothetical protein	molecular_function unknown	cellular_component unknown	biological_process unknown	1.86167	-0.0106427	1.97141	0.679793	-2.45262	0.24026	-1.20427	-0.489303	K3
CATMA1A64330	AT1G74960	FAB1 3-ketoacyl-ACP synthase, putative	3-oxoacyl-[acyl-carrier protein] synthase activity	plastid	fatty acid desaturation	1.8533	-0.0484573	1.64604	0.221657	-1.45368	0.498859	0	0.00186229	K3
CATMA5A04375	AT5G05170	cellulose synthase, catalytic subunit (Ath-B)	cellulose synthase activity	plasma membrane	primary cell wall biosynthesis (sensu Magnoliophyta)	1.82838	0.0797835	2.67466	0.560117	-1.68034	0.87	-1.98883	0.022332	K3
CATMA2A26390	AT2G28000	RuBisCO subunit binding-protein alpha subunit, chloroplast / 60 kDa chaperonin alpha subunit / CPN-60 alpha	chaperone activity	chloroplast	embryonic development	2.04293	0.728929	2.67456	-0.172795	-0.980154	0.451757	-0.638104	-0.452898	K3
CATMA4A40410	AT4G38970	fructose-bisphosphate aldolase, putative	fructose-bisphosphate aldolase activity	chloroplast	pentose-phosphate shunt	2.03637	0.172537	0	0.0183682	-1.08674	-0.0149251	0	-0.704546	K3
CATMA1A55242	AT1G65960	glutamate decarboxylase 2 (GAD 2)	calmodulin binding	No classification	amino acid metabolism	1.94699	0.999818	2.81471	0.521903	-1.65216	0.135564	-0.956414	-0.0843273	K3
CATMA4A11720	AT4G11570	haloacid dehalogenase-like hydrolase family protein	hydrolase activity	No classification	metabolism	1.81661	0.636189	1.61298	-0.252848	-1.83601	-0.0147663	-0.898896	0.303784	K3
CATMA2A08346	AT2G10410	expressed protein	No classification	No classification	No classification	1.81384	0.554829	2.41794	0.0378749	-0.970481	0.7348	-1.30042	-0.421425	K3
CATMA2A35500	AT2G37220	29 kDa ribonucleoprotein, chloroplast, putative / RNA-binding protein cp29, putative	RNA binding	chloroplast	No classification	1.79888	0.268963	0	0.136261	-0.924204	0.468083	-1.9894	-0.624669	K3
CATMA3A42640	AT3E41260	eugene prediction	molecular_function unknown	No classification	No classification	1.72772	0.0226602	1.11149	0.328188	-0.814312	-0.147501	-0.99911	0.336646	K3
CATMA2A43690	AT2G45290	transketolase, putative	transketolase activity	chloroplast	5-phosphoribose 1-diphosphate biosynthesis	1.79646	2.1841	2.2996	0.27493	-0.510386	0.135201	-1.0805	-0.0352275	K3
CATMA5A17650	AT5G19220	glucose-1-phosphate adenylyltransferase large subunit 1 (APL1) / ADP-glucose pyrophosphorylase (ADG2)	glucose-1-phosphate adenylyltransferase activity	chloroplast	antibiotic biosynthesis	1.72501	0.173272	1.80039	0.375783	-1.72486	-0.0149251	-1.3924	0.0017299	K3
CATMA1A05615	AT1G06570	4-hydroxyphenylpyruvate dioxygenase (HPD)	4-hydroxyphenylpyruvate dioxygenase activity	chloroplast	carotenoid biosynthesis	1.72334	0.467255	0.597337	-0.0537186	-0.920774	-0.187794	-1.18943	-0.0180446	K3
CATMA5A18430	AT5G19990	AtSUG1 (from ScSUG) 26S proteasome AAA-ATPase subunit (RPT6a)	ATPase activity	proteasome regulatory particle, base subcomplex (sensu Eukarya)	ubiquitin-dependent protein catabolism	1.67679	0.0243291	1.50289	0.63749	-1.08395	-0.0149251	-1.10879	-0.0903013	K3
CATMA1A14130	AT1G15140	oxidoreductase NAD-binding domain-containing protein	oxidoreductase activity	chloroplast	electron transport	1.67219	0.0586224	1.33312	0.23359	-0.648806	0.111525	-1.1839	-0.178655	K3
CATMA5A58885	AT5G63310	nucleotide diphosphate kinase II, chloroplast (NDPK2)	nucleoside-diphosphate kinase activity	cytoplasm	response to hydrogen peroxide	1.78177	0	0	0.233369	-1.26536	0.71	-1.30795	0	K3
CATMA2A29170	AT2G31010	protein kinase family protein	kinase activity	mitochondrion	protein amino acid phosphorylation	1.75139	0.397949	0	-0.0413596	-1.32965	0.495376	-1.27561	-0.0963595	K3
CATMA5A39790	AT5G44020	acid phosphatase class B family protein	acid phosphatase activity	endomembrane system	No classification	1.72645	0.511152	2.21577	0.125022	-0.809781	-0.0149251	-1.68887	0	K3
CATMA2A41020	AT2G42600	phosphoenolpyruvate carboxylase, putative / PEP carboxylase, putative (PPC2)	phosphoenolpyruvate carboxylase activity	No classification	tricarboxylic acid cycle	1.66667	0.751839	1.61132	0.408882	-0.898068	-0.0278433	-0.737253	0.202362	K3
CATMA5A60270	AT5G64820	hypothetical protein	molecular_function unknown	endomembrane system	No classification	1.62233	0.291169	0.830904	0.176748	-2.05851	-0.0149251	-0.35049	0.363447	K3
CATMA3A08315	AT3G09440	heat shock cognate 70 kDa protein 3 (HSC70-3) homoloGene 74294 SSA1 gene yeast (HSP70-3)	heat shock protein activity	cytosol	protein folding	1.6131	0.176797	1.62323	0.286083	-3.08794	0.402376	-1.41838	-0.910482	K3
CATMA2A06590	AT2G07783	pseudogene, similar to Ccl1	No classification	No classification	No classification	1.5971	-0.0662094	0.80097	-0.161608	0.22984	-0.108692	-0.800358	-0.640112	K3
CATMA1A15870	AT1G16880	uridylyltransferase-related	amino acid binding	chloroplast	metabolism	1.58862	0.340741	1.79986	-0.149287	-0.699875	0.276054	-1.5916	-0.182693	K3
CATMA2B27340	AT2G28950	ATEXPA6 expansin, putative (EXP6)	molecular_function unknown	endomembrane system	cell wall modification during cell expansion (sensu Magnoliophyta)	1.6666	0.511698	1.74651	-0.149033	-0.672988	0.142242	-1.23782	-0.440057	K3
CATMA1A48445	AT1G58270	meprin and TRAF homology domain-containing protein / MATH domain-containing protein MATH; meprin and TRAF-C homology domain;	molecular_function unknown	endomembrane system	biological_process unknown	1.63831	0.331125	0	0.648358	-0.752941	0.206299	-0.948393	-0.129276	K3
CATMA1A08460	AT1G09620	tRNA synthetase class I (I, L, M and V) family protein	ATP binding	cytoplasm	tRNA aminoacylation for protein translation	1.56276	0.0252765	1.68204	0.907311	-1.88868	0.658024	-1.23757	-0.506221	K3
CATMA1A53970	AT1G64650	expressed protein	hydrogen:sugar symporter-transporter activity	endomembrane system	transport	1.56108	0.00780304	0.849621	0.271055	-0.995834	0.639004	-0.772116	-0.792043	K3
CATMA4A21620	AT4G20360	elongation factor Tu / EF-Tu (TUFA)	translation elongation factor activity	chloroplast	selenocysteine incorporation	1.63828	1.62952	1.18211	0.340096	-1.32366	0.170025	-1.08197	0.363466	K3
CATMA1A19450	AT1G20440	dehydrin (COR47) cold regulated gene, amino acid sequence homology with Group II LEA (late embryogenesis abundant) proteins.	molecular_function unknown	cellular_component unknown	response to abscisic acid stimulus	1.58704	1.24388	1.16528	1.12492	-0.943094	-0.0681049	-0.317584	0.381534	K3
CATMA3A47075	AT3G54110	plant uncoupling mitochondrial protein (PUMP)	uncoupling protein activity	mitochondrial inner membrane	transport	1.53605	0.455318	1.39456	0.399259	-0.916428	0.302012	-0.679051	-0.139684	K3
CATMA3A46070	AT3G53110	LOS4 DEAD/DEAH box helicase, putative	ATP dependent helicase activity	No classification	DNA metabolism	1.56793	1.44272	1.51774	0.706228	-1.24374	0.22276	-0.8033	-0.0648729	K3
CATMA3A27615	AT3G27770	expressed protein	molecular_function unknown	endomembrane system	No classification	1.50307	0.250036	1.82507	-0.329183	-0.365785	0.469145	-1.2125	0.307203	K3
CATMA3A01545	AT3G02580	delta 7-sterol-C5-desaturase (STE1)	C-5 sterol desaturase activity	cellular_component unknown	cell elongation	1.55292	0.982467	0	-0.237097	-0.113454	-0.0446617	-1.06588	-0.00541517	K3
CATMA3A16090	AT3G16660	expressed protein	molecular_function unknown	endomembrane system	No classification	1.54853	1.05266	1.53859	0.107262	-1.17962	-0.196395	0	-0.134433	K3
CATMA5A50073	AT5G54160	quercetin 3-O-methyltransferase 1 / flavonol 3-O-methyltransferase 1 / caffeic acid/5-hydroxyferulic acid O-methyltransferase (OMT1)	O-methyltransferase activity	cytosol	lignin biosynthesis	1.49105	0.18309	1.58911	0.0971213	-0.84053	-0.0149251	-1.29579	-0.263103	K3
CATMA4B02145	AT4G01900	P II nitrogen sensing protein (GLB I)	enzyme regulator activity	chloroplast	anthocyanin biosynthesis	1.50742	0.766577	1.53159	0.0571313	-0.993154	-0.0149251	-1.34244	-0.0723585	K3
CATMA5A11870	AT5G13640	lecithin:cholesterol acyltransferase family protein / LACT family protein	phosphatidylcholine-sterol O-acyltransferase activity	No classification	lipid metabolism	1.47736	0.169554	0.657368	0.277399	-2.00426	-0.0149251	-0.868921	-0.179818	K3
CATMA5A05550	AT5G06340	diadenosine 5prim,5primprimprim-P1,P4-tetraphosphate hydrolase, putative	bis(5-nucleosyl)-tetraphosphatase (asymmetrical) activity	chloroplast	No classification	1.50143	1.43436	1.72702	0.045529	-0.727634	-0.0149251	-1.07036	-0.00434044	K3
CATMA2A19490	AT2G20890	expressed protein Chloroplast-localized Thylakoid formation1 gene product	molecular_function unknown	chloroplast	No classification	1.49424	1.10216	1.92429	0.181921	-0.719627	0.207946	-1.16036	-0.142001	K3
CATMA2A42490	AT2G44060	late embryogenesis abundant family protein / LEA family protein	molecular_function unknown	No classification	embryonic development (sensu Magnoliophyta)	1.48422	0.396735	0	0.198768	-0.922001	0.251226	-1.01703	0.133946	K3
CATMA1A41525	AT1G50480	formate--tetrahydrofolate ligase / 10-formyltetrahydrofolate synthetase (THFS)	ATP binding	No classification	folic acid and derivative biosynthesis	1.42428	-0.0100006	2.11695	0.787946	-1.31486	0.592	-1.00108	-0.195769	K3
CATMA5A08000	AT5G08650	GTP-binding protein LepA, putative	GTP binding	chloroplast	selenocysteine incorporation	1.42349	-0.0238309	1.23267	0.352358	-1.44596	-0.0149251	-0.928034	0.0177448	K3
CATMA4A34160	AT4G32420	peptidyl-prolyl cis-trans isomerase cyclophilin-type family protein	peptidyl-prolyl cis-trans isomerase activity	No classification	protein folding	1.41958	-0.180917	0.767351	0.153262	-1.17818	0.274718	-0.721195	-0.426036	K3
CATMA3A23650	AT3G23700	ribosomal S1 RNA-binding domain-containing protein	RNA binding	chloroplast	protein biosynthesis	1.41768	0.090888	1.45054	0.0627711	-0.822393	-0.0564208	-1.03558	-0.128152	K3
CATMA1B03855	AT1G05010	1-aminocyclopropane-1-carboxylate oxidase / ACC oxidase / ethylene-forming enzyme (ACO) (EAT1)	1-aminocyclopropane-1-carboxylate oxidase activity	cellular_component unknown	ethylene biosynthesis	1.40802	0.147533	1.62854	-0.128518	-1.55683	0.506599	-1.2262	-0.420156	K3
CATMA1A06874	AT1G07890	L-ascorbate peroxidase 1, cytosolic (APX1)	L-ascorbate peroxidase activity	cytosol	electron transport	1.45437	1.2002	0	-0.0313623	-0.730587	0.395435	-1.02031	-0.634635	K3
CATMA4A22880	AT4G21280	oxygen-evolving enhancer protein 3, chloroplast, putative (PSBQ1) (PSBQ)	No classification	thylakoid lumen (sensu Viridiplantae)	No classification	1.4369	0.932161	0	0.24131	0.00097516	0.117364	-1.57065	-0.2897	K3
CATMA1A00070	AT1G01090	pyruvate dehydrogenase E1 component alpha subunit, chloroplast	pyruvate dehydrogenase (acetyl-transferring) activity	chloroplast	metabolism	1.43634	1.38011	2.00617	0.41462	-0.977585	0.24308	-1.33601	-0.0613604	K3
CATMA4A25920	AT4G24190	shepherd protein (SHD) / clavata formation protein, putative /	ATP binding	endoplasmic reticulum	regulation of meristem size	1.39029	1.1596	1.34368	0.125477	-1.32924	-0.171159	-0.814013	0.174621	K3
CATMA4A21515	AT4G20260	DREPP plasma membrane polypeptide family protein	molecular_function unknown	plasma membrane	No classification	1.3803	1.50119	1.52188	0.390917	-0.521807	0.180243	-1.21671	0.13302	K3
CATMA2A42120	AT2G43710	FAB2 acyl-(acyl-carrier-protein) desaturase / stearoyl-ACP desaturase (SSI2)	acyl-[acyl-carrier protein] desaturase activity	chloroplast	jasmonic acid biosynthesis	1.3683	0.0688535	1.02127	0.130318	-1.67504	0.495619	-0.800206	-0.383822	K3
CATMA5A59890	AT5G64460	expressed protein /Phosphoglycerate mutase family domain	catalytic activity	No classification	metabolism	1.36634	0.153628	1.17712	0.146444	-1.25056	-0.0149251	-0.684588	-0.366034	K3
CATMA4A31885	AT4G30270	MERI-5 protein (MERI-5) (MERI5B) / endo-xyloglucan transferase / xyloglucan endo-1,4-beta-D-glucanase (SEN4)	hydrolase activity, acting on glycosyl bonds	endomembrane system	aging	1.3781	0.573886	0.834881	0.0935365	-0.613493	0.122614	-0.803753	-0.0672444	K3
CATMA5A54080	AT5G58330	malate dehydrogenase (NADP), chloroplast, putative	malate dehydrogenase activity	chloroplast	tricarboxylic acid cycle	1.34842	0.247311	1.54154	0.156097	-1.28818	-0.0149251	-0.949325	-0.43901	K3
CATMA3A38360	AT3G45310	cysteine proteinase, putative	cysteine-type peptidase activity	endomembrane system	proteolysis and peptidolysis	1.37015	-0.00340955	0	0.329509	-1.082	0.0664942	-0.889531	-0.220329	K3
CATMA1A33895	AT1G35720	ANNAT1 annexin 1 (ANN1)	calcium-dependent phospholipid binding	No classification	response to oxidative stress	1.36847	1.31743	1.48406	0.143463	-0.768024	0.378351	-1.03004	-0.377218	K3
CATMA4A02367	AT4G02080	SAR1/GTP-binding secretory factor (SAR1A)	ARF small monomeric GTPase activity	endomembrane system	small GTPase mediated signal transduction	1.35626	0.669699	1.68805	-0.212896	-0.282299	-0.0624069	-1.33227	-0.0224923	K3
CATMA1A67745	AT1G78680	gamma-glutamyl hydrolase (GGH1) / gamma-Glu-X carboxypeptidase / conjugase	gamma-glutamyl hydrolase activity	endomembrane system	No classification	1.3262	0.344886	2.16839	0.186464	-1.05365	0.358337	-1.15212	-0.0932385	K3
CATMA1A02520	AT1G03630	protochlorophyllide reductase C, chloroplast / PCR C / NADPH-protochlorophyllide oxidoreductase C (PORC)	protochlorophyllide reductase activity	cytoplasm	chlorophyll biosynthesis	1.32567	0.321304	2.23457	0.654494	-1.40396	0.592182	-1.66392	-0.341093	K3
CATMA4A36980	AT4G35250	vestitone reductase-related	3-beta-hydroxy-delta5-steroid dehydrogenase activity	chloroplast	galactose metabolism	1.33463	0.00782356	0	0.156761	-0.994186	0.478185	-1.42877	-0.254286	K3
CATMA4A21520	AT4G20270	RLK/Pelle LRR-XI group JA leucine-rich repeat transmembrane protein kinase, putative	ATP binding	endomembrane system	transmembrane receptor protein tyrosine kinase signaling pathway	1.32785	1.23938	1.21627	0.337942	-0.430394	0.107393	-1.20638	0.0441891	K3
CATMA1A66682	AT1G77490	L-ascorbate peroxidase, thylakoid-bound (tAPX)	L-ascorbate peroxidase activity	thylakoid membrane (sensu Viridiplantae)	electron transport	1.30977	0.127944	1.37715	0.119961	-0.5099	0.559364	-1.35014	-0.241663	K3
CATMA1A59880	AT1G70610	ABC transporter (TAP1)	transporter activity	chloroplast	amino acid transport	1.2941	0.174992	0.531887	0.0786291	-1.24542	-0.345633	-0.278141	0.186445	K3
CATMA3A25835	AT3G26030	serine/threonine protein phosphatase 2A (PP2A) regulatory subunit Bprim, putative	protein phosphatase type 2A regulator activity	protein phosphatase type 2A complex	signal transduction	1.32732	0.77351	1.53658	0.491996	-0.935624	0.16118	-0.86687	-0.0863812	K3
CATMA5A05230	AT5E05240	eugene prediction	molecular_function unknown	No classification	No classification	1.31712	-0.0821803	0	-0.822376	0.0372041	-0.0149251	-1.19362	-0.983809	K3
CATMA3A29110	AT3G29075	glycine-rich protein	molecular_function unknown	No classification	No classification	1.2794	0.255186	1.44735	0.416938	-1.23164	0.309613	-0.92199	0.250484	K3
CATMA2A43255	AT2G44790	uclacyanin II, phytocyanin	copper ion binding	endomembrane system	electron transport	1.31235	1.05637	0	0.352506	0.033901	0.305517	-1.15942	-0.356856	K3
CATMA4A39080	AT4G37510	ribonuclease III family protein / chloroplastic	ribonuclease III activity	chloroplast	RNA processing	1.2881	1.03019	1.50486	0.205559	-1.08019	0.0432417	-0.564874	0.0935645	K3
CATMA1A63660	AT1G74260	AIR synthase-related family protein	catalytic activity	mitochondrion	purine base biosynthesis	1.27974	0.685382	1.47347	0.0396077	-0.723858	0.536754	-0.903211	-0.441946	K3
CATMA1A41130	AT1G50020	expressed protein	molecular_function unknown	chloroplast	No classification	1.2787	0.562409	0.87921	-0.13919	-0.386941	-0.176681	-0.854745	-0.00767897	K3
CATMA5A42105	AT5G46110	phosphate/triose-phosphate translocator, putative	antiporter activity	chloroplast	triose phosphate transport	1.26637	0.1333	0	0.52552	-1.61265	0.72	-1.63891	-0.462471	K3
CATMA5A10220	AT5G11450	oxygen-evolving complex-related	No classification	thylakoid lumen (sensu Viridiplantae)	No classification	1.22713	0.105439	1.06262	-0.0488846	-1.31127	-0.0149251	-0.707921	-0.231367	K3
CATMA1A66810	AT1G77670	aminotransferase class I and II family protein	transaminase activity	mitochondrion	amino acid and derivative metabolism	1.26217	0.537008	1.15949	0.41575	-0.363117	0.422301	-0.793633	-0.294073	K3
CATMA2A18050	AT2G19480	nucleosome assembly protein (NAP), putative	DNA binding	nucleus	nucleosome assembly	1.26119	0.750808	1.35554	0.370771	-0.467087	0.104301	-0.770639	-0.115963	K3
CATMA1A07565	AT1G08650	phosphoenolpyruvate carboxylase kinase	kinase activity	phosphorylase kinase complex	glycogen biosynthesis	1.21434	0.0906868	1.46587	-0.0339845	-0.479718	0.685078	-1.81958	-0.186975	K3
CATMA2A22880	AT2G24550	expressed protein	molecular_function unknown	No classification	No classification	1.25697	0.920689	0.990344	0.432679	-1.14193	0.14228	-0.558562	0.0797547	K3
CATMA1A59605	AT1G70330	equilibrative nucleoside transporter family protein	nucleoside transporter activity, against a concentration gradient	membrane	transport	1.1969	0.250377	1.56707	0.197954	-0.009866	0.226673	-0.967548	-0.173649	K3
CATMA5A16105	AT5G17820	peroxidase 57 (PER57) (P57) (PRXR10)	peroxidase activity	endomembrane system	response to oxidative stress	1.19586	0.0820146	1.3414	0.224837	-0.861936	-0.0149251	-1.18752	-0.638226	K3
CATMA2A40060	AT2G41680	thioredoxin reductase, putative / NADPH-dependent thioredoxin reductase, putative	thioredoxin-disulfide reductase activity	chloroplast	electron transport	1.1826	0.168912	0.684511	0.21266	-1.73228	0.219095	-0.772868	-0.301158	K3
CATMA2A25970	AT2G27530	60S ribosomal protein L10A (RPL10aB)	structural constituent of ribosome	large ribosomal subunit	protein biosynthesis	1.21831	1.72528	1.57289	0.0470699	-0.60805	0.327634	-0.998158	-0.296884	K3
CATMA1A27115	AT1G29150	26S proteasome regulatory subunit, putative (RPN6)	molecular_function unknown	proteasome regulatory particle, lid subcomplex (sensu Eukarya)	ubiquitin-dependent protein catabolism	1.17302	0.349566	1.25216	0.303391	-0.615545	0.407375	-0.883207	-0.216274	K3
CATMA1A36040	AT1G42550	expressed protein /Bombesin like domain	molecular_function unknown	endomembrane system	No classification	1.21526	1.06763	1.08835	0.381313	-0.957444	-0.296684	-0.816775	0.418717	K3
CATMA2A22600	AT2G24270	NADP-dependent glyceraldehyde-3-phosphate dehydrogenase, putative	aldehyde dehydrogenase activity	mitochondrial matrix	metabolism	1.20646	0.559043	1.11406	0.0137678	-0.731155	-0.119076	-1.31886	-0.210916	K3
CATMA4A05470	AT4G04890	homeobox-leucine zipper protein protodermal factor 2 (PDF2)	DNA binding	nucleus	epidermal cell differentiation	1.17664	0.788361	1.43927	0.35675	-0.836657	0.162545	-0.822499	-0.0862303	K3
CATMA4A26465	AT4G24770	31 kDa ribonucleoprotein, chloroplast, putative / RNA-binding protein RNP-T, putative / RNA-binding protein 1/2/3, putative / RNA-binding protein cp31, putative	RNA binding	chloroplast	No classification	1.17094	1.6063	1.52261	0.49136	-0.769705	0.12154	-0.822531	0.102814	K3
CATMA2A44910	AT2G46505	SDH4 succinate dehydrogenase	succinate dehydrogenase (ubiquinone) activity	mitochondrion	tricarboxylic acid cycle	1.17061	1.11403	1.20901	0.370458	-0.142203	0.281442	-0.834693	0.0212249	K3
CATMA2A22920	AT2G24590	splicing factor, putative	pre-mRNA splicing factor activity	No classification	No classification	1.15914	0.856302	1.19982	-0.00376923	-1.07252	0.293212	-0.746521	-0.255948	K3
CATMA2A25415	AT2G27050	ethylene-insensitive3-like1 (EIL1)	transcription regulator activity	cellular_component unknown	response to ethylene stimulus	1.14937	0.0643208	1.93791	0.594459	-1.57002	0.537679	-0.854912	-0.15234	K3
CATMA5A30903	AT5G35620	eukaryotic translation initiation factor 4E 2 / eIF-4E2 / mRNA cap-binding protein 2 (EIF4E2)	translation initiation factor activity	cytoplasm	translational initiation	1.15537	1.22635	1.21118	0.189649	-1.05478	-0.0149251	-0.852004	-0.429095	K3
CATMA5A16000	AT5G17710	co-chaperone grpE family protein	chaperone activity	chloroplast	protein folding	1.15279	1.57444	0.919677	0.255047	-1.22687	-0.0149251	-0.238954	-0.0517422	K3
CATMA3A24410	AT3G24503	aldehyde dehydrogenase (ALDH1a)	aldehyde dehydrogenase activity	mitochondrial matrix	metabolism	1.13083	-0.0847553	2.06441	0.739361	-1.37356	0.22195	-1.28472	-0.0563218	K3
CATMA2A15285	AT2G16500	arginine decarboxylase 1 (SPE1) ADC1	arginine decarboxylase activity	chloroplast	arginine catabolism	1.1265	-0.0264946	1.04261	-0.0589771	-1.28877	0.0585927	-0.44413	-0.350911	K3
CATMA1A67150	AT1G78040	pollen Ole e 1 allergen and extensin family protein	phosphoglycerate mutase activity	endomembrane system	acetate fermentation	1.15107	1.56901	1.36439	-0.162829	-0.550176	0.112068	-0.89337	-0.0031442	K3
CATMA5A01560	AT5G02480	expressed protein	carboxypeptidase A activity	No classification	proteolysis and peptidolysis	1.14727	0.664279	1.08764	0.575868	-0.332508	0.7	-0.4457	-0.106715	K3
CATMA1A54270	AT1G64980	expressed protein /Glycosyl transferase, family 8	molecular_function unknown	No classification	No classification	1.13515	1.04929	1.39454	0.544676	-1.00365	0.0975469	-0.759813	0.0580226	K3
CATMA5A48010	AT5G52060	BAG domain-containing and ubiquitin domain protein mitochondrial predicted	apoptosis regulator activity	No classification	apoptosis	1.1218	0.711136	0.719114	0.13293	-0.206631	-0.0149251	-0.854668	0.315683	K3
CATMA1A50870	AT1G61790	OST3/OST6 family protein	oligosaccharide transporter activity	endomembrane system	No classification	1.09492	0.157	1.24413	0.0111237	0.0561911	0.350188	-1.33682	-0.236681	K3
CATMA4A33960	AT4G32260	ATP synthase family	molecular_function unknown	chloroplast	proton transport	1.12039	0.777667	0	0.382719	-0.449588	0.119062	-1.13619	-0.171504	K3
CATMA5A50076	AT5G54160	quercetin 3-O-methyltransferase 1 / flavonol 3-O-methyltransferase 1 / caffeic acid/5-hydroxyferulic acid O-methyltransferase (OMT1)	O-methyltransferase activity	cytosol	lignin biosynthesis	1.09282	0.0621674	1.15971	-0.0536368	-0.807115	-0.0149251	-1.01928	-0.354729	K3
CATMA4A21580	AT4G20330	transcription initiation factor-related	molecular_function unknown	chloroplast	No classification	1.11911	1.24821	1.06356	0.268249	0.0821586	0.0789714	-1.03702	0.163953	K3
CATMA3A44603	AT3G51600	nonspecific lipid transfer protein 5 (LTP5)	lipid transporter activity	endomembrane system	lipid transport	1.10782	1.59934	1.36028	-0.325269	-0.0481808	0.480164	-1.22799	-0.124201	K3
CATMA3A01610	AT3G02650	pentatricopeptide (PPR) repeat-containing protein	molecular_function unknown	cellular_component unknown	biological_process unknown	1.08338	0.229751	0.894465	0.19326	-1.00188	0.462763	-0.739807	-0.137123	K3
CATMA3A06510	AT3G07270	GTP cyclohydrolase I	GTP cyclohydrolase I activity	No classification	biosynthesis	1.07898	-0.049167	1.38686	0.103225	-0.734242	0.223781	-0.75639	-0.337218	K3
CATMA1A42630	AT1G51510	RNA-binding protein, putative	RNA binding	No classification	No classification	1.07166	0.391119	1.40872	-0.0304102	-0.457612	0.510853	-1.09756	-0.371569	K3
CATMA5A51410	AT5G55670	RNA recognition motif (RRM)-containing protein	RNA binding	No classification	No classification	1.06674	0.415024	0.793872	0.350541	-0.997646	-0.0149251	-0.587134	-0.217303	K3
CATMA5A20530	AT5G23040	expressed protein	molecular_function unknown	chloroplast	No classification	1.09335	0.707752	1.01638	0.0928636	-0.0484051	-0.0149251	-0.730061	-0.41509	K3
CATMA5A30200	AT5G35090	expressed protein	molecular_function unknown	No classification	No classification	1.088	0.731834	1.13575	0.131406	-1.25072	-0.0149251	-1.13034	0	K3
CATMA5A55000	AT5G59250	sugar transporter family protein	carbohydrate transporter activity	membrane	carbohydrate transport	1.08486	0.780554	1.67593	0.403461	-0.940297	-0.0149251	-0.698817	0.028872	K3
CATMA1A45210	AT1G54100	aldehyde dehydrogenase, putative / antiquitin, putative	aldehyde dehydrogenase activity	mitochondrial matrix	metabolism	1.06377	1.06426	1.06857	0.310423	-0.944325	0.106252	-0.535094	0.0456452	K3
CATMA1A46580	AT1G55480	ZKT (PDZ, K-box and TPR containing protein)	transcription factor activity	chloroplast	regulation of transcription, DNA-dependent	1.04729	-0.116159	1.16797	0.213343	-0.863016	0.171456	-1.40689	-0.33393	K3
CATMA5A05760	AT5G06550	transcription factor jumonji (jmjC) domain-containing protein/ F-box and transcription factor jumonji (jmjC) domain-containing protein jmjC domain.	No classification	mitochondrion	cell surface receptor linked signal transduction	1.04317	0.107503	1.10982	-0.115808	-0.932319	-0.0149251	-0.804924	-0.201035	K3
CATMA5A63040	AT5G67590	FROSTBITE1/ NADH-ubiquinone oxidoreductase-related	NADH dehydrogenase (ubiquinone) activity	mitochondrion	cold acclimation	1.06241	1.25689	0	0.119993	-0.299866	-0.0149251	-0.9971	-0.128033	K3
CATMA2A32430	AT2G34300	dehydration-responsive protein-related	molecular_function unknown	endomembrane system	No classification	1.04117	-0.00783963	1.06525	0.759366	-1.2849	0.700818	-0.87413	-0.0712777	K3
CATMA1A00110	AT1G01120	fatty acid elongase 3-ketoacyl-CoA synthase 1 (KCS1)	fatty acid elongase activity	No classification	fatty acid elongation	1.0618	0.770781	0.893617	0.0712497	0.424926	-0.436327	-0.861377	-0.114266	K3
CATMA5A06800	AT5G07580	ethylene-responsive element-binding family protein	transcription factor activity	nucleus	regulation of transcription, DNA-dependent	1.03523	0.455273	1.18367	0.0493458	-0.0371918	-0.0149251	-0.802769	-0.245322	K3
CATMA3B47075	AT3G54110	plant uncoupling mitochondrial protein (PUMP)	uncoupling protein activity	mitochondrial inner membrane	transport	1.02862	0.0926147	0.906471	0.0983289	-0.362918	0.287974	-0.799167	-0.297544	K3
CATMA1A53150	AT1G63900	zinc finger (C3HC4-type RING finger) family protein	zinc ion binding	endomembrane system	No classification	1.02532	0.417798	1.10705	0.0296578	-1.20599	0.00242213	-0.313466	0.0439126	K3
CATMA4A01170	AT4G01000	ubiquitin family protein contains also DUF1168 and SAP domains	molecular_function unknown	No classification	ubiquitin cycle	1.0591	1.21599	0.779104	0.545125	-0.963512	0.0896838	-0.460476	0.318229	K3
CATMA3A55155	AT3G62030	peptidyl-prolyl cis-trans isomerase, chloroplast / cyclophilin / rotamase / cyclosporin A-binding protein (ROC4)	peptidyl-prolyl cis-trans isomerase activity	chloroplast stroma	protein-chloroplast targeting	1.04278	2.07606	1.68118	0.378765	-0.584151	0.238933	-0.992442	-0.266851	K3
CATMA5A30360	AT5G35220	EGY1 peptidase M50 family protein	sterol regulatory element-binding protein site 2 protease activity	membrane	N-terminal protein myristoylation	1.02348	0.160984	1.36597	0.147373	-1.13921	-0.0149251	-0.395116	-0.27263	K3
CATMA1A65695	AT1G76490	3-hydroxy-3-methylglutaryl-CoA reductase 1 / HMG-CoA reductase 1 (HMG1)	hydroxymethylglutaryl-CoA reductase activity	membrane	isoprenoid biosynthesis	1.03549	0.549293	0.925496	0.190765	-0.269336	0.280716	-0.748731	0.0971845	K3
CATMA3A15780	AT3G16370	GDSL-motif lipase/hydrolase family protein	carboxylic ester hydrolase activity	endomembrane system	No classification	1.02485	1.60934	1.42285	0.307078	0.2967	0.0104545	-1.19854	0.148904	K3
CATMA1A43910	AT1G52870	peroxisomal membrane protein-related Mpv17 / PMP22 family.	molecular_function unknown	chloroplast	No classification	1.0053	0.29304	0.917697	0.0346642	-0.785933	0.145918	-0.813817	0.0428438	K3
CATMA2A16660	AT2G17980	sec1 family protein tSNARE prorein	protein transporter activity	mitochondrion	protein secretion	1.00424	0.0402939	0.904336	0.244451	-1.13185	0.524109	-0.41258	-0.0190464	K3
CATMA5A08770	AT5G10010	expressed protein YL1 nuclear protein.	molecular_function unknown	No classification	No classification	1.00125	0.0862067	0.979648	0.327713	-0.886422	-0.0149251	-0.654891	-0.167178	K3
CATMA2A33580	AT2G35490	plastid-lipid associated protein PAP, putative	structural molecule activity	chloroplast	No classification	0.995039	0.282798	0.584374	0.0239899	-0.435661	0.00758105	-0.854313	0.0967932	K3
CATMA3A36600	AT3G43720	protease inhibitor/seed storage/lipid transfer protein (LTP) family protein	lipid binding	membrane	lipid transport	1.02416	0.892084	1.0351	0.563816	-0.412085	-0.0313581	-0.865913	-0.281148	K3
CATMA1A41430	AT1G50380	prolyl oligopeptidase family protein	serine-type peptidase activity	No classification	proteolysis and peptidolysis	0.984145	0.428651	0.751963	0.106576	-1.02179	0.256885	-0.262263	0.0130764	K3
CATMA2A12440	AT2G13820	protease inhibitor/seed storage/lipid transfer protein (LTP) family protein	lipid binding	endomembrane system	lipid transport	0.977128	0.340441	0.600319	-0.372888	-0.021293	0.0797476	-0.990371	-0.350116	K3
CATMA1A48496	AT1G58360	amino acid permease I (AAP1)	neutral amino acid transporter activity	plasma membrane	neutral amino acid transport	0.975791	0.00737827	0.665967	0.31189	-0.993161	0.27816	-0.336531	-0.251337	K3
CATMA3A24180	AT3G24250	glycine-rich protein	molecular_function unknown	endomembrane system	No classification	0.96801	0.292828	0.613021	0.266562	-0.733959	0.0860493	-0.867063	-0.0118927	K3
CATMA1A64830	AT1G75500	nodulin MtN21 family protein	molecular_function unknown	membrane	No classification	0.967487	0.38566	0.737642	0.201145	-0.48315	0.125392	-0.790184	-0.11218	K3
CATMA2A37962	AT2G39720	zinc finger (C3HC4-type RING finger) family protein	zinc ion binding	cellular_component unknown	regulation of transcription, DNA-dependent	0.966899	0.184032	1.139	-0.158068	-0.489757	0.162661	-0.837165	-0.275441	K3
CATMA2A32000	AT2G33800	ribosomal protein S5 family protein	structural constituent of ribosome	ribosome	protein biosynthesis	1.02068	2.00267	1.51701	0.238641	-1.04668	-0.00812772	-1.05639	0.0464649	K3
CATMA5A57040	AT5G61410	ribulose-phosphate 3-epimerase, chloroplast, putative / pentose-5-phosphate 3-epimerase, putative /RPE	ribulose-phosphate 3-epimerase activity	chloroplast	carbohydrate metabolism	0.962526	0.129847	1.02161	0.186006	-1.09567	-0.0149251	-0.464886	0.00598451	K3
CATMA5A17020	AT5G18670	beta-amylase, putative (BMY3) / 1,4-alpha-D-glucan maltohydrolase, putative	beta-amylase activity	No classification	cellulose biosynthesis	1.01377	1.11202	0.502797	-0.444055	-0.989005	-0.812679	-0.942587	-0.197147	K3
CATMA3A38015	AT3G44990	xyloglucan:xyloglucosyl transferase, putative / xyloglucan endotransglycosylase, putative / endo-xyloglucan transferase, putative	hydrolase activity, acting on glycosyl bonds	chloroplast	cell wall biosynthesis	0.99259	0.0442616	0	0.074109	-0.59158	0.513201	-1.35262	-0.5333	K3
CATMA5A08910	AT5G10160	beta-hydroxyacyl-ACP dehydratase, putative	3-hydroxyacyl-ACP dehydratase activity	chloroplast	fatty acid biosynthesis	0.962839	0.757993	1.25259	-0.0553937	0.0251088	-0.0149251	-0.789181	-0.135336	K3
CATMA5A50980	AT5G55220	trigger factor type chaperone family protein Peptidylprolyl isomerase, FKBP-type containing	peptidyl-prolyl cis-trans isomerase activity	chloroplast	protein folding	0.961492	0.918314	0.956762	0.236254	-1.26838	-0.0149251	-0.293204	-0.119811	K3
CATMA5A59535	AT5G64040	photosystem I reaction center subunit PSI-N, chloroplast, putative / PSI-N, putative (PSAN)	calmodulin binding	photosystem I	No classification	0.945832	1.49354	1.14974	0.194243	-1.06915	-0.0149251	-0.844916	-0.125164	K3
CATMA1A29860	AT1G31660	bystin family /Bystin.	molecular_function unknown	No classification	No classification	0.93335	0.445845	1.28382	0.126137	-0.951752	0.284589	-0.853966	-0.400958	K3
CATMA3A19070	AT3G19480	D-3-phosphoglycerate dehydrogenase, putative / 3-PGDH, putative	phosphoglycerate dehydrogenase activity	chloroplast	L-serine biosynthesis	0.944825	0.0331061	0.323867	0.00374903	-0.914808	0.202079	-0.301758	-0.258626	K3
CATMA3A07420	AT3G08600	expressed protein	sodium:dicarboxylate/tricarboxylate symporter activity	membrane	dicarboxylic acid transport	0.923002	0.112182	1.02497	0.119081	-0.612918	0.18485	-1.0368	-0.197847	K3
CATMA1A18540	AT1G19520	expressed protein	molecular_function unknown	mitochondrion	No classification	0.920228	0.106135	1.18592	0.0522162	-0.264952	0.167397	-0.797945	-0.275963	K3
CATMA2A28765	AT2G30520	signal transducer of phototropic response (RPT2)	protein binding	nucleus	phototropism	0.944645	1.22839	0.999756	0.147069	-0.652641	-0.0166015	-0.946387	0.0749962	K3
CATMA5A19700	AT5G21160	La domain-containing protein / proline-rich family protein	translation initiation factor activity	No classification	translational initiation	0.915766	0.00942301	1.08237	0.348649	-0.914913	-0.0149251	-0.432445	-0.099733	K3
CATMA3A15815	AT3G16400	jacalin lectin family protein	lectin	cellular_component unknown	biological_process unknown	0.934076	-0.0496143	0	0.0454239	-0.857472	0.443979	-1.21468	-0.0754513	K3
CATMA5A00760	AT5G01710	expressed protein	ATP binding	endomembrane system	tricarboxylic acid cycle	0.923771	0.530802	1.10583	0.260443	-1.06185	-0.0149251	-0.506021	0.308125	K3
CATMA4A38250	AT4G36690	U2 snRNP auxiliary factor large subunit, putative	pre-mRNA splicing factor activity	No classification	No classification	0.912532	-0.0359369	0.861237	0.117357	-0.391484	0.556657	-0.684371	-0.674404	K3
CATMA1A65250	AT1G76010	expressed protein	DNA binding	nucleus	regulation of transcription, DNA-dependent	0.917574	0.91956	0	0.389585	-1.09839	0.573168	-1.13847	-0.304831	K3
CATMA5A56545	AT5G60850	Dof-type zinc finger domain-containing protein /ZINC FINGER PROTEIN OBP4	transcription factor activity	cellular_component unknown	regulation of transcription	0.914126	0.754703	0.758516	0.149121	-0.797454	-0.0149251	-0.821233	0.208482	K3
CATMA4A01315	AT4G01150	expressed protein	molecular_function unknown	chloroplast	calcium ion sensing	0.91309	1.49612	1.1083	0.0238112	0.13409	-0.0450716	-0.85996	-0.212571	K3
CATMA2A32895	AT2G34770	fatty acid hydroxylase (FAH1)	fatty acid (omega-1)-hydroxylase activity	cellular_component unknown	very-long-chain fatty acid metabolism	0.911964	0.913959	0.920833	0.00642624	-0.797335	-0.283069	-0.801403	-0.0176135	K3
CATMA3B04930	AT3G05900	neurofilament protein-related contains EB-1binding domain	inorganic anion exchanger activity	membrane	anion transport	0.897244	0.162635	0.66542	0.306824	-1.0751	-0.39567	-0.321767	0.756309	K3
CATMA4A40090	AT4G38600	KAK HECT-domain-containing protein / ubiquitin-transferase family protein	ubiquitin-protein ligase activity	intracellular	DNA endoreduplication	0.895883	-0.00127261	0.907557	0.161103	-0.900066	-0.0149251	-0.463616	0.0387128	K3
CATMA1A46590	AT1G55490	RuBisCO subunit binding-protein beta subunit, chloroplast / 60 kDa chaperonin beta subunit / CPN-60 beta	chaperone activity	chloroplast	systemic acquired resistance	0.891799	0.0379473	0.90751	0.151195	-1.67274	0.420234	-1.10615	-0.427422	K3
CATMA1A59350	AT1G70070	DEAD/DEAH box helicase, putative /PIGMENT DEFECTIVE 317	ATP dependent helicase activity	chloroplast	proton transport	0.891701	-0.0161368	1.06846	0.40981	-1.18766	0.449423	-0.627821	-0.172684	K3
CATMA4A02770	AT4G02450	glycine-rich protein	molecular_function unknown	No classification	No classification	0.891435	0.0278492	1.10944	0.447615	-1.18426	0.271515	-0.797968	-0.515225	K3
CATMA1A11835	AT1G12840	vacuolar ATP synthase subunit C (VATC) / V-ATPase C subunit / vacuolar proton pump C subunit (DET3) De-etiolated 3 growth	hydrogen-translocating V-type ATPase activity	plasma membrane	cell elongation	0.911603	0.618324	0.66655	-0.0787922	-0.168529	-0.11052	-0.979819	-0.0577351	K3
CATMA5A10540	AT5G11740	arabinogalactan-protein (AGP15)	molecular_function unknown	endomembrane system	No classification	0.883762	0.325959	0.645879	-0.307031	0.0452653	-0.0349251	-0.84903	-0.156222	K3
CATMA5A07970	AT5G08610	DEAD box RNA helicase (RH26)	ATP dependent helicase activity	chloroplast	DNA metabolism	0.908694	0.0899624	0.492459	0.359662	-0.96399	-0.234925	-0.586386	-0.455417	K3
CATMA1A67730	AT1G78660	gamma-glutamyl hydrolase, putative / gamma-Glu-X carboxypeptidase, putative / conjugase, putative	gamma-glutamyl hydrolase activity	endomembrane system	No classification	0.878414	0.0889753	1.13375	0.0854088	-0.889226	0.611645	-0.577622	-0.0423426	K3
CATMA1A18690	AT1G19660	wound-responsive family proteincontains UVRB/UVrC	DNA binding	chloroplast	response to wounding	0.875721	0.000565977	1.42122	0.240647	-1.87687	-0.050115	-0.835357	0.130331	K3
CATMA3A15940	AT3G16520	UDP-glucoronosyl/UDP-glucosyl transferase family protein	transferase activity, transferring glycosyl groups	No classification	metabolism	0.905003	0.794652	1.35759	0.497539	-1.35604	0.347214	-1.29249	-0.17745	K3
CATMA3A15880	AT3G16460	jacalin lectin family protein	ATP binding	cellular_component unknown	biological_process unknown	0.884568	0.726905	1.25941	0.189776	0.13636	-0.181588	-0.982139	0.160663	K3
CATMA1A63200	AT1G73870	zinc finger (B-box type) family protein	zinc ion binding	intracellular	regulation of transcription	0.878472	0.272377	0.280831	0.0367367	-1.16983	-0.520103	-0.56335	0.129096	K3
CATMA5A02150	AT5G03040	calmodulin-binding family protein	calmodulin binding	chloroplast	No classification	0.870171	0.519314	0.480533	0.287623	-0.235291	-0.0449251	-0.741927	-0.0268201	K3
CATMA1A31580	AT1G33290	sporulation protein-related contains also IPR007694 DnaB-like helicase, C-terminal	ATP binding	chloroplast	No classification	0.848448	0.385363	1.06184	-0.063189	-0.877414	0.0472154	-0.425215	-0.0627971	K3
CATMA1A40270	AT1G49150	hypothetical protein	molecular_function unknown	No classification	No classification	0.864168	0.640965	0.997161	0.100274	-1.06867	0.330693	-0.399655	-0.225091	K3
CATMA1A39515	AT1G48410	argonaute protein (AGO1)	molecular_function unknown	No classification	leaf morphogenesis	0.838924	0.0222521	0.611746	0.198787	-1.42539	0.238941	-0.270897	0.144722	K3
CATMA1A43400	AT1G52340	short-chain dehydrogenase/reductase (SDR) family protein	oxidoreductase activity	No classification	abscisic acid biosynthesis	0.860475	0.936171	0.755252	-0.218858	-1.16876	0.325207	-0.907482	-0.00475129	K3
CATMA1A60876	AT1G71695	peroxidase 12 (PER12) (P12) (PRXR6)	peroxidase activity	endomembrane system	No classification	0.838634	0.0898014	2.11653	0.189005	-1.24267	0.452784	-1.34615	-0.302057	K3
CATMA1A62350	AT1G73110	ribulose bisphosphate carboxylase/oxygenase activase, putative / RuBisCO activase, putative	ATPase activity	chloroplast	defense response	0.835399	0.0213922	0.622504	0.388279	-0.945204	0.0490731	-0.444502	-0.0145691	K3
CATMA3A33393	AT3G33009	pseudogene, hypothetical protein	No classification	No classification	No classification	0.85499	0.126842	0.498764	-0.478251	-0.171902	0.0356208	-0.792899	-0.437987	K3
CATMA4A31650	AT4G30010	expressed protein	molecular_function unknown	mitochondrion	No classification	0.841475	1.51669	0.672947	-0.319677	-0.0937225	0.304046	-1.08768	-0.279295	K3
CATMA4A05180	AT4G04640	ATP synthase gamma chain 1, chloroplast (ATPC1)	No classification	chloroplast ATP synthase complex	proton transport	0.829995	-0.0592286	1.44242	0.0412088	-0.340702	0.294939	-1.30663	-0.340763	K3
CATMA4A26890	AT4G25210	expressed protein	molecular_function unknown	No classification	No classification	0.825661	0.134679	0.582534	0.0531943	0.197147	0.0539726	-0.796399	0.0523422	K3
CATMA1A11790	AT1G12800	S1 RNA-binding domain-containing protein	RNA binding	chloroplast	glycolysis	0.838666	-0.0317624	0.488519	0.0939847	-1.3512	0.461767	-0.593764	-0.000851387	K3
CATMA1A56590	AT1G67280	lactoylglutathione lyase, putative / glyoxalase I, putative detoxification	lactoylglutathione lyase activity	chloroplast	carbohydrate metabolism	0.83421	1.78392	0.929688	0.281033	-1.2935	-0.103168	-0.519532	-0.0640378	K3
CATMA1A43100	AT1G51980	mitochondrial processing peptidase alpha subunit, putative	metalloendopeptidase activity	mitochondrion	proteolysis and peptidolysis	0.824509	0.0943653	0.511662	0.105962	-0.868459	0.228408	-0.739932	-0.595298	K3
CATMA3A01410	AT3G02450	cell division protein ftsH, putative	ATPase activity	chloroplast	protein catabolism	0.820377	0.107676	0.809372	-0.0023236	-1.18356	0.045745	-0.488575	-0.214168	K3
CATMA3A53000	AT3G59990	methionyl aminopeptidase, putative / methionine aminopeptidase, putative / peptidase M, putative	methionyl aminopeptidase activity	No classification	proteolysis and peptidolysis	0.819731	-0.0749378	0.745947	0.038933	-0.907697	0.195094	-0.459548	-0.266869	K3
CATMA2A18735	AT2G20260	photosystem I reaction center subunit IV, chloroplast, putative / PSI-E, putative (PSAE2)	molecular_function unknown	photosystem I reaction center	electron transport	0.833332	1.05166	0	0.429262	0.269662	0.393394	-0.995342	-0.196371	K3
CATMA5A10680	AT5G11890	expressed protein contains Harpin-induced protein 1 (Hin1).	ATP binding	chloroplast	No classification	0.80813	0.390292	1.50599	0.349802	-1.19223	-0.0149251	-0.981773	-0.33665	K3
CATMA2A01110	AT2G02050	NADH-ubiquinone oxidoreductase B18 subunit, putative	NADH dehydrogenase (ubiquinone) activity	No classification	mitochondrial electron transport, NADH to ubiquinone	0.825343	0.758431	1.18196	0.0250644	-0.228929	0.347505	-1.22982	-0.056938	K3
CATMA3A07560	AT3G08760	RLK/Pelle RLCK-II group K protein kinase family protein	kinase activity	chloroplast	protein amino acid phosphorylation	0.82453	0.875147	0.656316	-0.00597672	-0.277622	0.224378	-0.936709	-0.0923641	K3
CATMA4A39085	AT4G37520	peroxidase 50 (PER50) (P50) (PRXR2)	peroxidase activity	endomembrane system	No classification	0.799651	0.358351	0.916075	0.32494	-0.598671	0.134297	-0.854683	-0.0338266	K3
CATMA2A33390	AT2G35260	expressed protein	molecular_function unknown	chloroplast	No classification	0.796602	-0.158582	0.715144	0.255146	-1.11062	0.114742	-1.00616	-0.354457	K3
CATMA1A10850	AT1G11840	lactoylglutathione lyase, putative / glyoxalase I, putative	lactoylglutathione lyase activity	No classification	carbohydrate metabolism	0.81424	1.31979	0.732629	0.235869	-0.972004	-0.0588714	-0.612636	-0.14434	K3
CATMA4A25995	AT4G24260	endo-1,4-beta-glucanase, putative / cellulase, putative	hydrolase activity\, hydrolyzing O-glycosyl compounds	No classification	carbohydrate metabolism	0.804609	-0.0259399	0.314196	0.161249	-0.943055	0.538878	-0.465231	-0.479392	K3
CATMA1A43140	AT1G52060	jacalin lectin family protein similar to myrosinase-binding protein homolog	molecular_function unknown	cellular_component unknown	biological_process unknown	0.801778	1.46074	0.866401	0.242816	-1.33795	0.437824	0	0.174489	K3
CATMA3A01330	AT3G02350	glycosyl transferase family 8 protein	transferase activity, transferring hexosyl groups	mitochondrion	carbohydrate biosynthesis	0.785281	0.12344	0.9882	0.359016	-1.36673	0.41072	-0.578151	-0.0240104	K3
CATMA1A39730	AT1G48610	AT hook motif-containing protein	DNA binding	chromatin	chromosome organization and biogenesis (sensu Eukarya)	0.793996	0.561582	0.497979	0.282775	-0.933155	0.219291	-0.316925	0.00496958	K3
CATMA5A53330	AT5G57625	allergen V5/Tpx-1-related family protein	nutrient reservoir activity	extracellular	No classification	0.791053	0.25549	0	-0.194917	0.507397	-0.294925	-0.788646	-0.402049	K3
CATMA2A35910	AT2G37630	myb family transcription factor (MYB91)	transcription factor activity	mitochondrion	leaf morphogenesis	0.778263	-0.0431343	0.82894	-0.113026	-1.00679	0.165569	-0.325117	-0.44075	K3
CATMA4A13955	AT4G13770	CYP83A1 cytochrome P450 family protein	cytochrome P45 activity	endomembrane system	glucosinolate biosynthesis	0.770658	0.146692	1.2815	0.15317	-0.977636	-0.188465	-0.998664	-0.44818	K3
CATMA3A45320	AT3G52380	33 kDa ribonucleoprotein, chloroplast, putative / RNA-binding protein cp33, putative	RNA binding	chloroplast	biological_process unknown	0.787338	1.41049	0.954797	0.441985	-1.11114	-0.0198446	-0.441392	-0.111576	K3
CATMA1A53790	AT1G64500	glutaredoxin family protein	thiol-disulfide exchange intermediate activity	No classification	electron transport	0.783714	-0.0911663	0.0816476	0.107573	-1.23838	-0.330442	-0.258182	0.137361	K3
CATMA1A07560	AT1G08640	expressed protein	molecular_function unknown	chloroplast	No classification	0.754358	0.497273	1.1888	-0.0318496	-0.541907	0.186771	-0.876962	-0.229256	K3
CATMA3B25835	AT3G26030	serine/threonine protein phosphatase 2A (PP2A) regulatory subunit Bprim, putative	protein phosphatase type 2A regulator activity	protein phosphatase type 2A complex	signal transduction	0.753722	0.0174295	0.968149	0.502259	-0.973723	0.127621	-0.780683	0.027536	K3
CATMA5A04460	AT5G05270	chalcone-flavanone isomerase family protein	molecular_function unknown	cellular_component unknown	flavonoid biosynthesis	0.780392	0.386507	0.166212	-0.00396671	-0.968273	0.174925	-0.30896	-0.021988	K3
CATMA3A45070	AT3G52150	RNA recognition motif (RRM)-containing protein	RNA binding	chloroplast	No classification	0.757886	1.52441	1.11517	0.15026	-0.399102	0.123829	-0.862359	-0.329344	K3
CATMA3A44590	AT3G51580	expressed protein	molecular_function unknown	endomembrane system	biological_process unknown	0.75497	0.720123	0.668069	0.392403	-0.894913	0.251061	-0.367647	0.17495	K3
CATMA3A36320	AT3G43590	zinc knuckle (CCHC-type) family protein	nucleic acid binding	viral capsid	No classification	0.737686	-0.288832	0.518871	0.181181	-0.184691	0.124453	-0.79872	0.0331833	K3
CATMA1A63240	AT1G73885	expressed protein	molecular_function unknown	chloroplast	No classification	0.751531	1.48733	1.19657	0.132232	-0.525793	0.27223	-0.800104	0	K3
CATMA4A05135	AT4G04610	5prim-adenylylsulfate reductase (APR1) / PAPS reductase homolog (PRH19)	oxidoreductase activity\, acting on sulfur group of donors\, other acceptors	plastid	sulfate reduction\, APS pathway	0.728354	0.0718297	1.15559	-0.111073	-1.18302	0.464243	-0.483235	-0.220847	K3
CATMA2A23405	AT2G25080	phospholipid hydroperoxide glutathione peroxidase, chloroplast / PHGPx (GPX1)	glutathione peroxidase activity	chloroplast	response to oxidative stress	0.742156	0.489149	0	0.0163766	0.21959	0.161905	-1.54459	0.169359	K3
CATMA2A35330	AT2G37040	phenylalanine ammonia-lyase 1 (PAL1)	phenylalanine ammonia-lyase activity	cytoplasm	phenylpropanoid biosynthesis	0.725024	0.0849864	0.534275	0.320262	-2.21107	0.145518	-0.287442	-0.468487	K3
CATMA1A27430	AT1G29470	dehydration-responsive protein-related /similar to early-responsive to dehydration stress ERD3 protein (Arabidopsis thaliana) GI:15320410;	molecular_function unknown	mitochondrion	No classification	0.714897	-0.134074	1.29347	0.830434	-0.958803	0.601803	-0.939546	-0.194539	K3
CATMA5A45658	AT5G49720	KORRIGAN (KOR) endo-1,4-beta-glucanase / cellulase (OR16pep)	cellulase activity	cell plate	cellulose biosynthesis	0.708228	0.0986291	0.739597	0.120256	-1.02788	-0.174925	-0.557761	-0.537757	K3
CATMA5A53825	AT5G58060	AtYKT61 SNARE protein-related /	molecular_function unknown	endomembrane system	No classification	0.740127	0.260285	0	-0.0171457	0.00637509	-0.184925	-0.797998	-0.210187	K3
CATMA1A03380	AT1G04530	expressed protein tetratricopeptide repeat (TPR)-containing protein	molecular_function unknown	No classification	No classification	0.734414	0.877095	0.343608	-0.0897867	-1.30879	-0.131826	-0.767975	0.0400238	K3
CATMA4A28000	AT4G26450	expressed protein COG0419	DNA binding	mitochondrion	regulation of transcription, DNA-dependent	0.691531	0.218324	0.742996	0.110795	-0.99085	-0.0225184	-0.297315	-0.230874	K3
CATMA1A13840	AT1G14810	semialdehyde dehydrogenase family protein	oxidoreductase activity\, acting on the aldehyde or oxo group of donors\, NAD or NADP as acceptor	chloroplast	amino acid metabolism	0.672393	0.119995	0.84917	0.22909	-0.390608	0.150506	-0.773524	-0.14184	K3
CATMA1A37040	AT1G43690	ubiquitin interaction motif-containing protein	molecular_function unknown	cellular_component unknown	biological_process unknown	0.670334	0.118844	0.961356	-0.0190471	-0.918125	0.227196	-0.357801	-0.323604	K3
CATMA1A27885	AT1G29900	carbamoyl-phosphate synthase family protein	ATP binding	chloroplast	metabolism	0.669729	0.0233833	0.721531	0.0728399	-1.19206	0.367845	-0.67868	-0.677984	K3
CATMA5A23420	AT5G25757	expressed protein	molecular_function unknown	No classification	No classification	0.663703	-0.321133	0.678034	0.0494747	-0.895096	-0.0149251	-0.505598	-0.736374	K3
CATMA2A15100	AT2G16280	very-long-chain fatty acid condensing enzyme, putative /very-long-chain fatty acid condensing enzyme, putative,	acyltransferase activity	membrane	cuticle biosynthesis	0.659773	0.0719172	1.51807	0.11813	-1.51027	0.530113	-1.09932	-0.197529	K3
CATMA2A44930	AT2G46520	cellular apoptosis susceptibility protein, putative / importin-alpha re-exporter, putative	protein transporter activity	cytoplasm	protein-nucleus import\, docking	0.640379	-0.499408	0.868216	0.252006	-0.949806	0.262453	-0.298332	-0.291845	K3
CATMA5A02260	AT5G03150	zinc finger (C2H2 type) family protein /transcription putative	zinc ion binding	cellular_component unknown	regulation of transcription	0.627204	0.186946	0.694315	0.437892	-0.918086	-0.324925	-0.171379	-0.0945135	K3
CATMA1A19045	AT1G20050	HYDRA1 C-8,7 sterol isomerase	C-8 sterol isomerase activity	cellular_component unknown	sterol biosynthesis	0.580299	0.223176	0.787187	-0.0908663	-0.0642318	0.115307	-0.893511	-0.0822188	K3
CATMA1A20630	AT1G21560	expressed protein	molecular_function unknown	No classification	No classification	0.55032	0.338937	0.740939	0.138109	-1.00384	0.237911	-0.186636	-0.0196294	K3
CATMA5A02240	AT5G03120	expressed protein	molecular_function unknown	endomembrane system	No classification	0.725153	0.275454	0.111358	0.358544	-0.938125	-0.324925	-0.234637	-0.0302468	K3
CATMA1A61390	AT1G72160	SEC14 cytosolic factor family protein / phosphoglyceride transfer family protein	transporter activity	No classification	transport	0.543887	-0.0390242	0.731081	0.130491	-1.06527	0.405753	-0.589324	-0.122039	K3
CATMA1A28980	AT1G30840	purine permease-related	purine transporter activity	membrane	No classification	0.529432	0.0112798	0.787893	0.299285	-0.779298	0.0122901	-0.819541	-0.0364341	K3
CATMA1A05065	AT1G06040	zinc finger (B-box type) family protein / salt-tolerance protein (STO)	protein binding	intracellular	salinity response	0.704912	0.951237	0	0.0608346	0.513959	0	-0.802029	0.253324	K3
CATMA4A30430	AT4G28740	expressed protein	molecular_function unknown	No classification	No classification	0.70018	1.16415	0.888446	0.0463474	-0.949543	-0.0936109	-0.60358	0.176779	K3
CATMA3A47030	AT3G54080	expressed protein contains Legume lectin, beta domainn	molecular_function unknown	endomembrane system	No classification	0.545978	0.519662	0.782224	0.167966	-1.07421	0.122643	-0.575502	-0.12146	K3
CATMA1A01140	AT1G02140	mago nashi family protein	No classification	nucleus	sex determination	0.496876	0.395805	0.948599	-0.145247	-0.226277	0.27619	-0.94326	-0.42077	K3
CATMA3A54400	AT3G61260	DNA-binding family protein / remorin family protein contains EMAP domain	binding	No classification	No classification	0.520341	0.789476	0.857266	0.112068	-0.470085	0.108401	-0.832363	0.13155	K3
CATMA5A39920	AT5G44170	expressed protein	molecular_function unknown	No classification	No classification	0.508586	0.716661	0.46196	0.15829	-0.888794	-0.274925	-0.285442	0	K3
CATMA2A45060	AT2G46630	pseudogene, hypothetical protein	ATP-binding cassette (ABC) transporter activity	chloroplast	G-protein coupled receptor protein signaling pathway	0.444723	0.39126	0.791262	0.137878	-1.02534	0.310611	-0.506898	-0.314065	K3
CATMA3A55750	AT3G62580	expressed protein	molecular_function unknown	endomembrane system	No classification	0.498691	0.68344	0.975987	0.0304799	-0.0443703	0.0729325	-0.809799	-0.103055	K3
CATMA4A10420	AT4G10390	RLK/Pelle RLCK-XIII goup I protein kinase family protein	kinase activity	No classification	protein amino acid phosphorylation	0.486218	0.790942	0.909068	0.0502674	-0.581686	0.340236	-0.805242	-0.246279	K3
CATMA4A03730	AT4G03400	auxin-responsive GH3 family protein	electron transporter activity	No classification	response to auxin stimulus	0.320363	0.0473721	0.429853	0.223965	-0.903759	0.687913	-0.544731	-0.45513	K3
CATMA5A07850	AT5G08520	myb family transcription factor	transcription factor activity	nucleus	regulation of transcription	0.313922	0.23222	0.973384	0.43083	-0.952812	-0.524925	-0.34079	-0.0411838	K3
CATMA1A38360	AT1G47420	expressed protein	molecular_function unknown	mitochondrion	No classification	0.473223	0.924193	0.461373	0.327506	-1.13062	0.130877	-0.0147746	0.262687	K3
CATMA4A09680	AT4G09650	ATP synthase delta chain, chloroplast, putative / H(+)-transporting two-sector ATPase, delta (OSCP) subunit, putative	hydrogen-translocating V-type ATPase activity	chloroplast	ATP biosynthesis	0.440242	1.4501	1.26725	0.366961	0.146305	0.268982	-1.3586	-0.176836	K3
CATMA2A37967	AT2G39730	ribulose bisphosphate carboxylase/oxygenase activase / RuBisCO activase	enzyme regulator activity	chloroplast	response to light	0.374284	0.987219	0.5668	0.806675	-0.790151	0.0933598	-0.85738	0.24936	K3
CATMA1A24990	AT1G26760	SET domain-containing protein / SET (Su(var)3-9, Enhancer-of-zeste, Trithorax) domain, TPR domain and a DUF377	ATP binding	chloroplast	biological_process unknown	0.31309	0.849441	0.60126	0.0524672	-0.912297	0.117673	-0.763085	-0.127962	K3
CATMA3A44825	AT3G51920	calmodulin-9 (CAM9)	calcium ion binding	flagellum (sensu Bacteria)	calcium-mediated signaling	0.306313	0.729536	-0.602318	0.23145	0.42598	-0.674806	0.0577736	0.484542	K3
CATMA5A52060	AT5G56260	dimethylmenaquinone methyltransferase family protein	molecular_function unknown	No classification	vitamin K2 biosynthesis	0.170751	0.688367	0.2348	-0.158185	-0.961184	-0.0349251	0.273771	0.135068	K3
CATMA1A69800	AT1G80600	acetylornithine aminotransferase, mitochondrial, putative / acetylornithine transaminase, putative / AOTA, putative / ACOAT, putative	acetylornithine transaminase activity	chloroplast	aminobutyrate metabolism	0	0.852648	0.440855	0.338484	-0.876248	0.0328316	0.230043	0.162107	K3
CATMA1A33590	AT1G35420	dienelactone hydrolase family protein	hydrolase activity	chloroplast	No classification	-0.255012	0.734523	-0.0272096	0.342736	-0.897309	0.118039	0.436258	0.143269	K3
CATMA1A57900	AT1G68520	zinc finger (B-box type) family protein	zinc ion binding	intracellular	regulation of transcription	-0.436027	0.870651	0.822301	0.770703	-1.39414	-0.380482	-0.360196	0.225226	K3
CATMA5A17820	AT5G19390	pleckstrin homology (PH) domain-containing protein / RhoGAP domain-containing protein Pleckstrin homology (PH) domain.	molecular_function unknown	chloroplast	viral life cycle	1.33381	0.0887431	0.620426	0.0770432	-0.877023	-0.114925	-0.489636	-0.0927604	K3
CATMA2B06590	AT2G07783	pseudogene, similar to Ccl1	No classification	No classification	No classification	1.90452	-0.18831	0	0.00886619	0.0641776	0.0689866	-1.73886	-0.392814	K3
CATMA2A39780	AT2G41410	calmodulin, putative	calcium ion binding	chloroplast	ciliary/flagellar motility	1.37324	0.262728	0	0.167676	-0.136124	0.246151	-1.43057	-0.310474	K3
CATMA5A03770	AT5G04550	expressed protein DUF668	molecular_function unknown	cellular_component unknown	biological_process unknown	1.33945	-0.0332567	0	0.339405	-0.834563	-0.584925	-1.0711	-0.30762	K3
CATMA5A62830	AT5G67385	phototropic-responsive protein, putative contains BTB-POZ domain and NPH3 domain	signal transducer activity	chloroplast	response to light	1.20647	0.638018	0.649123	0.0460304	-1.22993	-0.554925	-0.559204	-0.130643	K3
CATMA3A15040	AT3G15640	cytochrome c oxidase family protein	cytochrome-c oxidase activity	mitochondrial membrane	electron transport	1.1135	0.124015	0	0.00341409	0.0705265	0.00174625	-0.998918	-0.570575	K3
CATMA5A53620	AT5G57870	eukaryotic translation initiation factor 4F, putative / eIF-4F, putative	translation initiation factor activity	chloroplast	translational initiation	1.09412	0.319534	0	0.0835209	-0.353386	-0.424925	-0.928021	-0.335297	K3
CATMA4A12800	AT4G12650	endomembrane protein 70, putative	transporter activity	integral to membrane	transport	1.08513	0.1402	0	0.11815	0.751472	0.0921356	-0.896304	0.0472848	K3
CATMA5A22810	AT5G25100	endomembrane protein 70, putative /	transporter activity	integral to membrane	transport	1.0841	-0.343648	0.446424	-0.0335409	0.664708	-0.0449251	-0.935656	-0.155478	K3
CATMA1A19326	AT1G20330	SMT2.1 S-adenosyl-methionine-sterol-C-methyltransferase sterol synthesis/CVP1 cotyledon vascular pattern	S-adenosylmethionine-dependent methyltransferase activity	endomembrane system	sterol biosynthesis	1.06055	0.198231	0	0.451222	-0.759306	0.369804	-1.00704	-0.155404	K3
CATMA5A17800	AT5G19370	rhodanese-like domain-containing protein / PPIC-type PPIASE domain-containing protein	isomerase activity	chloroplast	No classification	1.05801	0.463072	0	-0.0730493	-0.604989	-0.194925	-0.935321	-0.318872	K3
CATMA1A37020	AT1G43670	fructose-1,6-bisphosphatase, putative / D-fructose-1,6-bisphosphate 1-phosphohydrolase, putative / FBPase, putative	fructose-bisphosphatase activity	No classification	fructose metabolism	1.04919	0.185755	0	-0.0943841	-0.751425	0.34912	-0.883433	-0.0477921	K3
CATMA1A57870	AT1G68490	expressed protein	molecular_function unknown	chloroplast	No classification	0.683506	0.260113	1.05649	-0.334288	-0.141269	0.259047	-0.858796	-0.329065	K3
CATMA2A00475	AT2G01420	auxin transport protein, putative	auxin:hydrogen symporter activity	endomembrane system	auxin polar transport	0.674583	0.333633	1.23247	0.0716486	-1.05517	0.188099	-0.304936	0.0167465	K3
CATMA5A05450	AT5G06250	DNA-binding protein, putative	transcription factor activity	cellular_component unknown	regulation of transcription	0.667403	0.438198	1.33662	0.195552	-1.16807	-0.244925	-0.626774	-0.355521	K3
CATMA4A30890	AT4G29230	no apical meristem (NAM) family protein and FY-rich" domain C-terminal region	transcription factor activity	cellular_component unknown	development	0.664971	0.0448227	1.87012	0.227288	-0.918207	0.0299364	-0.613126	-0.261618	K3
CATMA3A55830	AT3G62660	glycosyl transferase family 8 protein	transferase activity, transferring hexosyl groups	endomembrane system	carbohydrate biosynthesis	0.660208	-0.261022	1.47682	0.357132	-0.583732	0.359789	-1.148	-0.484215	K3
CATMA1A20640	AT1G21570	zinc finger (CCCH-type) family protein /YT521-B-like family protein contains a YTH1 motif Cleavage and polyadenylation specificity factor (CPSF)	nucleic acid binding	mitochondrion	No classification	0.642314	0.0682994	2.66128	0.546571	-0.932154	0.340162	-0.506997	-0.531967	K3
CATMA5A42740	AT5G46730	glycine-rich protein	alpha1-adrenergic receptor activity	endomembrane system	G-protein coupled receptor protein signaling pathway	0.637629	0.00829683	1.80682	0.191493	-0.780722	-0.394925	-0.752441	-0.39161	K3
CATMA2A30565	AT2G32270	zinc transporter (ZIP3)	zinc ion transporter activity	endomembrane system	zinc ion transport	0.630301	0.0910256	1.03833	0.233746	-0.129968	0.250482	-1.13365	-0.264929	K3
CATMA1A29960	AT1G31750	proline-rich family protein	rhodopsin-like receptor activity	integral to membrane	G-protein coupled receptor protein signaling pathway	0.629684	-0.140872	2.008	0.260695	-0.509589	0.451877	-0.645876	-0.670082	K3
CATMA2A14580	AT2G15690	pentatricopeptide (PPR) repeat-containing protein	electron transporter activity	mitochondrion	electron transport	0.61163	0.0125505	1.28149	-0.0648144	-0.953354	0.354632	-0.577811	-0.526378	K3
CATMA4A14010	AT4G13840	transferase family protein	transferase activity	mitochondrion	biological_process unknown	0.560289	0.0297025	1.0734	0.116148	-0.264336	0.40936	-0.405518	-0.714695	K3
CATMA1A51310	AT1G62240	expressed protein	alpha1-adrenergic receptor activity	endomembrane system	G-protein coupled receptor protein signaling pathway	0.558311	0.147102	1.13399	0.244906	-0.99627	0.149252	-0.672239	-0.326106	K3
CATMA3B22063	AT3G22120	protease inhibitor/seed storage/lipid transfer protein (LTP) family protein	lipid binding	integral to membrane	lipid transport	0.5487	0.409984	1.32999	0.453777	-1.09144	0.215207	-0.440465	-0.0785073	K3
CATMA4A07190	AT4G07820	pathogenesis-related protein, putative	No classification	extracellular	No classification	0.53967	-0.119132	1.45922	0.486738	-1.02726	0.400648	-0.706136	-0.529816	K3
CATMA2A42390	AT2G43950	expressed protein	molecular_function unknown	chloroplast inner membrane	No classification	1.04539	0.132331	0	0.113081	-0.550886	0.241286	-0.93231	-0.399951	K3
CATMA5A41800	AT5G45800	RLK/Pelle LRR-VIIb group JA leucine-rich repeat transmembrane protein kinase, putative	ATP binding	chloroplast	transmembrane receptor protein tyrosine kinase signaling pathway	0.488745	0.125807	1.92233	0.483695	-1.15767	-0.244925	-0.371237	-0.0780247	K3
CATMA3A46650	AT3G53710	ARF GAP-like zinc finger-containing protein ZIGA2 (ZIGA2) Arf GTPase activating protein	DNA binding	nucleus	No classification	1.02879	0.0285244	0	0.322608	-1.02495	0.230276	-0.614103	-0.322557	K3
CATMA1A43550	AT1G52510	hydrolase, alpha/beta fold family protein	hydrolase activity	chloroplast	aromatic compound metabolism	1.00733	0.217249	0	0.126821	-0.688592	0.42551	-0.969691	-0.183226	K3
CATMA3A27840	AT3G28050	nodulin MtN21 family protein	molecular_function unknown	membrane	No classification	0.503936	1.09609	0.48015	0.193007	-0.913551	0.0964499	-0.160529	0.157799	K3
CATMA1A58540	AT1G69240	hydrolase, alpha/beta fold family protein	hydrolase activity	chloroplast	aromatic compound metabolism	0.411878	-0.0592599	1.95566	0.47981	-0.593021	0.413165	-0.480589	-0.687153	K3
CATMA1A04320	AT1G05420	ovate protein-related	molecular_function unknown	chloroplast	No classification	0.336201	0.136604	1.98082	0.501791	-0.899989	0.33007	-0.512113	-0.460629	K3
CATMA1A01170	AT1G02170	latex-abundant family protein (AMC1) / caspase family protein	caspase activity	chloroplast	proteolysis and peptidolysis	0.324562	0.331453	1.21147	0.115931	-0.109478	0.265987	-0.927931	-0.216702	K3
CATMA3A24570	AT3G24600	hypothetical protein hairpin induced	ATP-binding cassette (ABC) transporter activity	chloroplast	transport	0.310885	-0.167475	1.06929	0.183792	-0.702325	0.197007	-0.138493	-0.647713	K3
CATMA3A47850	AT3G54900	CAX-interacting protein 1 (CAXIP1)	antiporter activity	chloroplast	cation transport	0.456662	1.2669	0	0.430863	0.536506	0.102924	-0.937573	-0.18259	K3
CATMA1A39550	AT1G48450	expressed protein	molecular_function unknown	chloroplast	No classification	0.42936	0.570662	1.11738	-0.00563171	-0.899229	0.0200059	-0.688331	-0.0355961	K3
CATMA3A15610	AT3G16190	isochorismatase hydrolase family protein	catalytic activity	No classification	metabolism	0.417472	1.39062	0.570341	0.499715	-1.12771	0.207035	0.120054	0.0527016	K3
CATMA2A36270	AT2G37970	SOUL heme-binding family protein	binding	No classification	N-terminal protein myristoylation	0.159949	1.10686	0.158899	0.0783783	-1.23899	-0.0411125	-0.146354	-0.0249263	K3
CATMA1A18195	AT1G19150	chlorophyll A-B binding protein, putative / LHCI type II, putative	chlorophyll binding	light-harvesting complex	photosynthesis	-0.0343069	1.36734	-0.0998374	0.205199	-1.07006	-0.236078	0.138896	0.189002	K3
CATMA1A03620	AT1G04800	glycine-rich protein	molecular_function unknown	endomembrane system	N-terminal protein myristoylation	-0.236838	1.04479	0.145438	0.470093	-0.904616	-0.124787	0.349013	0.0639162	K3
CATMA5A59763	AT5G64310	arabinogalactan-protein (AGP1)	molecular_function unknown	endomembrane system	No classification	0.604827	-0.956569	-0.183948	-0.372646	0.159051	-0.0149251	-1.283	-0.644818	K4
CATMA4A40290	AT4G38860	auxin-responsive protein, putative	No classification	mitochondrion	response to auxin stimulus	0.142311	-0.413743	0.234363	-0.583926	0.775928	-0.0149251	-1.08695	-0.245485	K4
CATMA4A29890	AT4G28250	beta-expansin, putative (EXPB3)	molecular_function unknown	endomembrane system	cell elongation	0.0510077	-0.845895	-0.327068	-0.764773	-0.390639	-0.791287	-0.741046	-0.216686	K4
CATMA2A20325	AT2G21660	glycine-rich RNA-binding protein (GRP7)	RNA binding	nucleus	circadian rhythm	-0.135896	-0.976013	1.981	0	-0.721303	-0.013113	0.457666	0.0788363	K5
CATMA2A06330	AT2E05350	eugene prediction	molecular_function unknown	No classification	No classification	-0.184052	-0.182405	-0.0755055	-0.598409	-0.0507064	0.161636	0.126006	-0.712225	K4
CATMA5A09150	AT5G10390	histone H3	DNA binding	chloroplast	chromosome organization and biogenesis (sensu Eukarya)	-0.190083	-1.26867	-0.796388	-0.476103	0.354816	-0.0149251	-0.159109	-0.630836	K4
CATMA3A33372	AT3G33000	pseudogene, ATP synthase A subunit	No classification	No classification	No classification	-0.24393	-0.379876	-0.891057	-1.42757	0.54293	0.479889	0.0513528	-1.38741	K4
CATMA3A28100	AT3G28270	expressed protein	molecular_function unknown	No classification	biological_process unknown	-0.276198	0.304739	-0.856525	-0.380523	-0.677025	-0.839908	0.0260344	0.188818	K4
CATMA1A02630	AT1G03780	targeting protein-related	molecular_function unknown	No classification	No classification	-0.308358	-0.923403	0	-0.348639	0.173505	-0.305331	-0.183245	-0.647853	K4
CATMA3A01110	AT3G02120	hydroxyproline-rich glycoprotein family protein	molecular_function unknown	cellular_component unknown	biological_process unknown	-0.314542	-1.11108	-0.921975	-0.381744	0.610374	-0.329089	-0.533052	-0.879062	K4
CATMA5A22800	AT5G25090	plastocyanin-like domain-containing protein	copper ion binding	endomembrane system	electron transport	-0.338214	-1.22774	-0.789499	-0.644451	0.120088	-0.788061	-0.268204	-1.3017	K4
CATMA1A59940	AT1G70660	ubiquitin-conjugating enzyme family protein	ubiquitin conjugating enzyme activity	No classification	protein modification	-0.356408	-0.201497	-0.744323	-0.450395	0.472232	-0.713212	0.278015	0.154233	K4
CATMA1A27580	AT1G29660	GDSL-motif lipase/hydrolase family protein	carboxylic ester hydrolase activity	endomembrane system	No classification	-0.466106	-0.765103	-0.228969	-0.127838	0.151531	-0.849899	0.163934	0.225215	K4
CATMA1A06840	AT1G07790	histone H2B, putative	DNA binding	nucleosome	chromosome organization and biogenesis (sensu Eukarya)	-0.467979	-0.855147	-0.630241	-0.513438	0.297523	-0.0298569	-0.00120792	-0.756433	K4
CATMA2B06330	AT2E05350	eugene prediction	molecular_function unknown	No classification	No classification	-0.485299	-0.211701	-0.330136	-0.667218	0.663815	0.0706413	0.311566	-0.675109	K4
CATMA4A35650	AT4G33870	peroxidase, putative	peroxidase activity	endomembrane system	electron transport	-0.670937	-0.454553	-1.3598	-0.735308	0.455748	-0.975343	-0.137795	-0.183429	K4
CATMA3A15560	AT3G16150	L-asparaginase, putative / L-asparagine amidohydrolase, putative	asparaginase activity	No classification	glycoprotein catabolism	-0.727257	-0.23127	-0.968287	-0.298414	-1.01505	-0.138349	-0.208911	-0.504612	K4
CATMA3A17550	AT3G18080	glycosyl hydrolase family 1 protein	hydrolase activity\, hydrolyzing O-glycosyl compounds	endomembrane system	carbohydrate metabolism	-0.773184	0.197425	0.808642	0.474623	0.164052	0.556901	1.14183	0.350912	K6
CATMA5A14540	AT5G16250	expressed protein	molecular_function unknown	No classification	No classification	-0.832972	-2.45412	-1.51089	-0.915375	0.236331	-0.997662	-1.0552	-1.5842	K4
CATMA4A36822	AT4G35090	catalase 2	catalase activity	peroxisome	hydrogen peroxide catabolism	-0.86535	-0.460875	-1.40821	-0.547543	0.193538	-1.1208	0.369809	0.359096	K4
CATMA1A31190	AT1G32900	starch synthase, putative	transferase activity, transferring glycosyl groups	chloroplast	biosynthesis	-0.876987	-0.451911	-1.2252	-0.262534	-0.803335	-0.684304	-0.298043	0.105828	K4
CATMA4A36825	AT4G35090	catalase 2	catalase activity	peroxisome	hydrogen peroxide catabolism	-0.893292	-0.484579	-1.38839	-0.226927	0.0659233	-0.843763	0.17502	0.386719	K4
CATMA2B25830	AT2G27420	cysteine proteinase, putative	cysteine-type peptidase activity	endomembrane system	proteolysis and peptidolysis	-0.895732	-1.0342	-1.12793	-0.809623	-1.1227	-1.2743	-0.168876	0.0331869	K4
CATMA1A63440	AT1G74070	peptidyl-prolyl cis-trans isomerase cyclophilin-type family protein	peptidyl-prolyl cis-trans isomerase activity	thylakoid lumen (sensu Viridiplantae)	protein folding	-0.912457	0	-0.420321	-0.0261598	-0.969039	0.02196	0.79415	-0.0373451	K4
CATMA3A01600	AT3G02640	expressed protein	molecular_function unknown	No classification	No classification	-0.919027	-2.10234	-0.999961	-0.968941	0.416441	-1.08295	-0.943027	-1.63322	K4
CATMA1A51680	AT1G62560	flavin-containing monooxygenase family protein / FMO family protein	monooxygenase activity	chloroplast	electron transport	-0.92714	-0.836681	-0.274836	-0.110336	-0.618368	-0.990227	-0.405329	-0.185444	K4
CATMA2A17350	AT2G18700	glycosyl transferase family 20 protein / trehalose-phosphatase family protein	transferase activity, transferring glycosyl groups	No classification	DNA recombination	-0.993536	-0.438131	-0.512481	0.148967	0.110162	-0.908563	0.210134	0.31219	K4
CATMA5A20495	AT5G23010	2-isopropylmalate synthase 3 (IMS3) methylthioalkylmalate synthase (MAM)	transferase activity, transferring acyl groups, acyl groups converted into alkyl on transfer	chloroplast	glucosinolate biosynthesis	-1.02646	-1.48452	-0.48814	-0.278059	0.261961	-1.08396	-0.257043	-0.215463	K4
CATMA5A58760	AT5G63160	speckle-type POZ protein-related transcription contains BTB domain and TAZ domain contained in CBP and the related protein p300	protein binding	nucleus	regulation of transcription, DNA-dependent	-1.03229	-0.973608	-0.0657562	0.0637932	0.103689	-0.7464	0.0670934	0.436546	K4
CATMA1A54040	AT1G64720	expressed protein	molecular_function unknown	endomembrane system	No classification	-1.08134	-0.241193	-1.06553	0.447961	-1.00293	-0.265798	0.825664	0.619528	K4
CATMA3A01355	AT3G02380	zinc finger protein CONSTANS-LIKE 2 (COL2)	zinc ion binding	nucleus	regulation of flower development	-1.08582	-0.585559	-1.15408	-0.976268	-0.0338712	-0.795057	-0.213864	0.122178	K4
CATMA3A52020	AT3G58990	aconitase C-terminal domain-containing protein	hydro-lyase activity	3-isopropylmalate dehydratase complex	metabolism	-1.12595	-1.13331	-0.493946	-0.043914	-0.120374	-0.859066	-0.050364	0.0660041	K4
CATMA3A41340	AT3G48360	speckle-type POZ protein-related	protein binding	No classification	No classification	-1.22806	-0.649412	0.949623	0.861239	-0.238926	-1.1873	-0.025269	0.174104	K4
CATMA4A28100	AT4G26530	fructose-bisphosphate aldolase, putative	fructose-bisphosphate aldolase activity	No classification	glycolysis	-1.33788	-0.651606	0.136261	0.611424	-0.0139398	-0.315062	0.463679	0.170895	K5
CATMA1A69620	AT1G80440	kelch repeat-containing F-box family protein	molecular_function unknown	cellular_component unknown	biological_process unknown	-1.62505	0.0283084	-0.337907	1.05632	-1.3358	-0.0611608	-0.0203246	0.790239	K4
CATMA2B19210	AT2G20670	expressed protein	sugar porter activity	cellular_component unknown	phosphoenolpyruvate-dependent sugar phosphotransferase system	-1.82365	-0.458894	-0.767522	0.905941	-0.91519	-0.425151	-0.365617	1.28056	K4
CATMA1A22460	AT1G23390	kelch repeat-containing F-box family protein	molecular_function unknown	cellular_component unknown	biological_process unknown	-1.91525	-0.332641	-0.599617	0.696715	-0.902659	0.145316	0.0437662	0.384024	K4
CATMA1A33035	AT1G34680	pseudogene, ribosomal maturase	No classification	No classification	No classification	0.57951	-0.151723	0.347328	-1.16881	-0.0288133	-0.0734875	-0.483771	-0.94975	K4
CATMA1A00045	AT1G01060	myb family transcription factor	transcription factor activity	nucleus	regulation of transcription	0.7215	0.137449	-0.63093	-1.05585	-0.311032	-1.38947	-0.529263	-0.164412	K4
CATMA2A06231	AT2G07600	pseudogene, NADH dehydrogenase	NADH dehydrogenase (ubiquinone) activity	chloroplast	cell surface receptor linked signal transduction	0.461651	-0.106606	0.0296038	-1.14556	0.718832	0.0955828	-0.584487	-0.970249	K4
CATMA1A62940	AT1G73620	thaumatin-like protein, putative / pathogenesis-related protein, putative	molecular_function unknown	No classification	response to pathogen	-0.300901	-1.04382	-0.427953	-0.44774	0.602372	0.133194	-0.528236	-0.651289	K4
CATMA5A55640	AT5G59870	histone H2A, putative	DNA binding	nucleosome	chromosome organization and biogenesis (sensu Eukarya)	-0.474624	-0.319557	-1.04275	-0.318298	0.329519	-0.0149251	-0.165069	-0.629072	K4
CATMA3A44260	AT3G51280	male sterility MS5, putative	ribonuclease P activity	cellular_component unknown	tRNA processing	-0.570149	-1.11548	-0.61715	-0.419056	-0.551974	-0.498925	-0.619636	-1.08661	K4
CATMA5A51870	AT5G56100	glycine-rich protein / oleosin	No classification	membrane	lipid storage	-1.04334	0.0931909	-0.110584	0.00212599	-0.997202	-0.0149251	-0.233244	-0.0272058	K4
CATMA5A59750	AT5G64290	oxoglutarate/malate translocator, putative	oxoglutarate:malate antiporter activity	chloroplast	malate transport	-1.04967	-0.38558	-0.0246055	-0.274305	-1.02696	-0.0149251	-0.559516	0.113133	K4
CATMA1A57940	AT1G68570	proton-dependent oligopeptide transport (POT) family protein	transporter activity	membrane	oligopeptide transport	-1.37716	-0.529371	-0.484482	-0.585772	-0.194449	-0.679519	0.157855	-0.0880727	K4
CATMA1A47290	AT1G56190	phosphoglycerate kinase, putative	phosphoglycerate kinase activity	chloroplast	glycolysis	-1.08161	-0.0610233	-0.851114	0.29488	0.163932	-0.11796	0.62794	0.12695	K5
CATMA3A22775	AT3G22840	chlorophyll A-B binding family protein / early light-induced protein (ELIP)	chlorophyll binding	chloroplast	photosynthesis light harvesting	0	-0.220482	-1.36874	-0.731232	-0.2737	-0.199051	0.19488	-0.399599	K5
CATMA4A22875	AT4G21270	ATK1 kinesin-like protein A (KATA)	minus-end-directed microtubule motor activity	minus-end kinesin complex	male meiotic spindle assembly (sensu Viridiplantae)	-0.010946	-0.773174	-0.352555	-0.299202	0.259972	-0.267782	-0.0968444	0.00639055	K5
CATMA1A00080	AT1G01100	60S acidic ribosomal protein P1 (RPP1A)	structural constituent of ribosome	ribosome	translational elongation	-0.0385403	-0.544302	-0.679119	-0.629147	0.167575	-0.0850697	0.152384	-0.109277	K5
CATMA1A24995	AT1G26770	expansin, putative (EXP10) leaf marker gene	molecular_function unknown	endomembrane system	cell wall loosening (sensu Magnoliophyta)	-0.155014	-0.778675	-0.517894	-0.530563	0.109326	-0.345733	0.381023	0.0759204	K5
CATMA4A41195	AT4G39800	inositol-3-phosphate synthase isozyme 1 / myo-inositol-1-phosphate synthase 1 / MI-1-P synthase 1 / IPS 1	inositol-3-phosphate synthase activity	cellular_component unknown	phospholipid biosynthesis	-0.201002	-0.258822	-0.918457	-0.858592	-0.0920317	-0.0149251	0.0656926	0.033875	K5
CATMA5A41660	AT5G45670	GDSL-motif lipase/hydrolase family protein	carboxylic ester hydrolase activity	endomembrane system	No classification	-0.296963	-0.807776	-0.702445	-0.331884	0.491805	-0.0149251	0.261152	0.120941	K5
CATMA4A39265	AT4G37750	ovule development protein aintegumenta (ANT)	DNA binding	nucleus	regulation of transcription, DNA-dependent	-0.329788	-0.700505	-0.147351	-0.40782	0.323898	-0.202565	0.227325	0.0375273	K5
CATMA2A27200	AT2G28790	osmotin-like protein, putative thaumatin family	molecular_function unknown	endomembrane system	response to pathogen	-0.338839	-0.753222	-0.72227	-0.220878	0.488408	0.151683	0.150218	-0.238599	K5
CATMA1A10390	AT1G11450	nodulin MtN21 family protein	molecular_function unknown	membrane	No classification	-0.361681	-0.710782	0.0199189	-0.173379	0.631706	-0.128603	0.219321	0.206504	K5
CATMA4A05770	AT5G08180	ribosomal protein L7Ae/L30e/S12e/Gadd45 family protein	RNA binding	intracellular	protein biosynthesis	-0.370528	-0.369241	-0.812702	-0.851984	0.464869	-0.117421	0.457126	-0.101672	K5
CATMA1A37610	AT1G44110	CYCA1;1 cyclin, putative	cyclin-dependent protein kinase regulator activity	chloroplast	regulation of cell cycle	-0.3863	-0.925507	-0.527594	-0.627966	0.17435	-0.50671	-0.331531	-0.207032	K5
CATMA2A02000	AT2G03090	expansin, putative (EXP15)	molecular_function unknown	endomembrane system	cell wall modification during cell expansion (sensu Magnoliophyta)	-0.44889	-1.19412	-0.278599	-0.342424	0.235931	-0.255473	0.17295	-0.147258	K5
CATMA5A12805	AT5G14580	polyribonucleotide nucleotidyltransferase, hsPNP1ase homologue by iHOP	RNA binding	mitochondrion	nitrogen metabolism	-0.495299	-1.19037	-0.78735	-0.455712	0.173074	-0.0149251	0.146009	-0.435232	K5
CATMA1A30850	AT1G32450	proton-dependent oligopeptide transport (POT) family protein	transporter activity	membrane	oligopeptide transport	-0.500293	-0.766286	-0.745839	-0.273918	0.22909	-0.173665	0.331997	0.35216	K5
CATMA5A55720	AT5G59970	histone H4	DNA binding	nucleosome	chromosome organization and biogenesis (sensu Eukarya)	-0.501462	-0.940425	-0.631957	-0.61831	0.098247	-0.0149251	0.0248814	-0.332609	K5
CATMA1A62630	AT1G73330	protease inhibitor, putative (DR4)	protease inhibitor activity	endomembrane system	response to abscisic acid stimulus	-0.525847	-0.752371	-0.54147	-0.959643	-0.0158028	-0.511751	0.264343	0.0814277	K5
CATMA1A48642	AT1G59540	kinesin motor protein-related	microtubule motor activity	kinesin complex	No classification	-0.546907	-1.00448	-0.38972	-0.204603	0.513195	-0.229369	-0.000534049	-0.222467	K5
CATMA5A55480	AT5G59690	histone H4	DNA binding	nucleosome	chromosome organization and biogenesis (sensu Eukarya)	-0.552116	-0.087451	-1.15678	-0.794865	-0.0551748	-0.0149251	0.0621958	-0.547231	K5
CATMA1A50850	AT1G61770	DNAJ heat shock N-terminal domain-containing protein	chaperone activity	endomembrane system	protein folding	-0.556889	-0.85632	-0.685983	-0.226855	0.708519	-0.21988	0.247451	0.0763263	K5
CATMA4A34570	AT4G32830	AtAURORA1 protein kinase, putative	kinase activity	No classification	protein amino acid phosphorylation	-0.560194	-1.59289	-0.687711	-0.585237	0.541641	-0.231388	-0.0162683	-0.420445	K5
CATMA1A10860	AT1G11850	expressed protein	molecular_function unknown	endomembrane system	No classification	-0.598004	-0.428569	-0.924195	-0.747825	0.483978	-0.0220141	0.679407	0.0874662	K5
CATMA5A38630	AT5G42820	U2 snRNP auxiliary factor small subunit, putative	RNA binding	No classification	No classification	-0.623812	-0.0934658	-0.748293	0.269499	-0.0592391	-0.0149251	0.606614	0.158682	K5
CATMA4A36400	AT4G34555	40S ribosomal protein S25, putative	structural constituent of ribosome	ribosome	protein biosynthesis	-0.629301	-0.834353	-1.12262	-0.0806201	0.620552	0.0955934	0.529363	-0.169136	K5
CATMA4A03440	AT4G03100	rac GTPase activating protein, putative contains CRIB domain (PAK (p21 activated kinase) Binding Domain (PBD), binds Cdc42p- and/or Rho-like small GTPases)	Rac GTPase activator activity	No classification	No classification	-0.668989	-1.21444	-0.775339	-0.434856	0.51804	-0.2031	-0.191307	-0.267953	K5
CATMA1A47190	AT1G56110	nucleolar protein Nop56, putative Putative snoRNA binding domain.	DNA binding	No classification	biological_process unknown	-0.678534	-0.795326	-0.939974	-0.14999	0.236294	0.0539077	0.289295	-0.204037	K5
CATMA1A48460	AT1G58290	glutamyl-tRNA reductase 1 / GluTR (HEMA1)	glutamyl-tRNA reductase activity	chloroplast	porphyrin biosynthesis	-0.72757	-0.210522	-0.767403	-0.184786	-0.294888	-0.580529	-0.0248571	0.166783	K5
CATMA3A00100	AT3G01060	expressed protein	molecular_function unknown	chloroplast	No classification	-0.728832	-0.492942	-0.956685	-0.201087	0.137797	-0.424163	-0.0523143	0.0525294	K5
CATMA3A22530	AT3G22540	expressed protein	molecular_function unknown	No classification	No classification	-0.741853	-0.758907	-0.811447	-0.181303	0.0415628	-0.156077	0.177839	-0.1011	K5
CATMA4A27730	AT4G26210	mitochondrial ATP synthase g subunit family protein	molecular_function unknown	No classification	proton transport	-0.746551	-0.312677	-0.865005	-0.0568248	0.435065	0.045231	0.646486	0.0541174	K5
CATMA5A03040	AT5G03850	40S ribosomal protein S28 (RPS28B)	structural constituent of ribosome	ribosome	ribosome biogenesis	-0.760587	0.03677	-0.795183	-0.0874973	0.264676	-0.0149251	0.602438	-0.0194225	K5
CATMA2A35740	AT2G37460	nodulin MtN21 family protein	molecular_function unknown	membrane	No classification	-0.760847	-0.903371	-0.499558	-0.363856	0.302294	0.0915219	0.273892	0.301789	K5
CATMA5A47680	AT5G51750	subtilase family protein similar to subtilisin-like protease	subtilase activity	endomembrane system	proteolysis and peptidolysis	-0.761859	-0.538669	-0.73951	-0.0921034	0.545548	-0.0149251	0.474665	-0.122068	K5
CATMA2A14850	AT2G16005	MD-2-related lipid recognition domain-containing protein / ML domain-containing protein	molecular_function unknown	endomembrane system	biological_process unknown	-0.76259	-0.96709	-0.470423	-0.791536	-0.332628	0.139191	-0.182253	-0.223033	K5
CATMA1A63270	AT1G73920	lipase family protein	lipase activity	No classification	electron transport	-0.763192	0	-0.721144	-0.297326	-0.340963	0	0.587413	0.0497323	K5
CATMA3A16760	AT3G17330	expressed protein contains YTH YT521-B-like family.	ATP binding	cellular_component unknown	biological_process unknown	-0.773112	-0.444949	-0.720975	-0.4097	0.109372	-0.233156	0.228953	0.248475	K5
CATMA1A06850	AT1G07820	histone H4	DNA binding	nucleosome	chromosome organization and biogenesis (sensu Eukarya)	-0.775547	-0.71526	-0.762047	-0.533826	-0.250883	-0.192556	0.320006	-0.304736	K5
CATMA2A35750	AT2G37470	histone H2B, putative	DNA binding	nucleosome	chromosome organization and biogenesis (sensu Eukarya)	-0.779877	-0.725288	-0.817569	-0.0149018	-0.145197	0.0382721	0.00734603	-0.50329	K5
CATMA2A20720	AT2G22170	lipid-associated family protein	molecular_function unknown	endomembrane system	biological_process unknown	-0.783943	-0.337112	-0.710907	-0.113072	-0.262551	-0.168943	0.581164	0.117925	K5
CATMA4A03380	AT4G03060	2-oxoglutarate-dependent dioxygenase, putative (AOP2)	oxidoreductase activity\, acting on paired donors\, with incorporation or reduction of molecular oxygen\, 2-oxoglutarate as one	cellular_component unknown	glucosinolate biosynthesis	-0.784753	-0.891172	-0.109017	-0.240135	-0.151667	-0.59165	0.114454	0.00383474	K5
CATMA1A19660	AT1G20650	protein kinase family protein	protein kinase activity	ribosome	protein amino acid phosphorylation	-0.789842	-0.0836661	-0.675967	0.103292	0.0971911	-0.158421	0.199932	0.159915	K5
CATMA5A19500	AT5G20950	Putative beta-D-glucan exohydrolase glycosyl hydrolase family 3 protein	hydrolase activity\, hydrolyzing O-glycosyl compounds	endomembrane system	carbohydrate metabolism	-0.801044	-0.786441	-0.669658	-0.155816	0.140945	-0.0149251	0.268206	-0.109089	K5
CATMA5A06730	AT5G07510	Pollen-Specific Oleosin-Like Gene Family glycine-rich protein (GRP14)	nutrient reservoir activity	extracellular	sexual reproduction	-0.802394	-0.753146	0.128473	-0.308729	-0.0565718	-0.0149251	0.163824	-0.222574	K5
CATMA5A32270	AT5G37010	expressed protein	molecular_function unknown	chloroplast	N-terminal protein myristoylation	-0.804241	-1.18937	-0.694685	-0.380627	-0.169276	-0.0149251	-0.307649	-0.322378	K5
CATMA5A20920	AT5G23420	HMGB6 high mobility group (HMG1/2) family protein elwhere in predotar	transcription factor activity	chloroplast	metal ion transport	-0.809612	-0.875188	-0.851797	-0.612769	0.361383	-0.0149251	0.140702	0.0751728	K5
CATMA3A48240	AT3G55240	expressed protein	molecular_function unknown	endomembrane system	biological_process unknown	-0.816776	-0.519147	-1.08163	-0.765727	0.328367	0.30709	0.213338	0.252287	K5
CATMA5A07270	AT5G08020	replication protein, putative similar to replication protein A1 (Oryza sativa) GI:2258469;	molecular_function unknown	cellular_component unknown	DNA replication	-0.818935	-1.09217	-0.605059	-0.656493	0.620699	-0.0149251	-0.105345	-0.205029	K5
CATMA1A66010	AT1G76790	COMT-like8 O-methyltransferase family 2 protein /catechol O-methyltransferase	O-methyltransferase activity	cytosol	No classification	-0.823537	-1.26208	-0.0608093	-0.0776724	-0.014076	-0.0272966	0.463921	-0.120606	K5
CATMA2A32690	AT2G34560	katanin, putative ,similar to katanin p60 subunit (Strongylocentrotus purpuratus) GI:3098603;	ATPase activity	cytoplasm	protein metabolism	-0.828735	-0.179669	-0.916076	-0.0309712	-0.0692732	-0.189978	0.295866	-0.028679	K5
CATMA5A20375	AT5G22880	histone H2B, putative	DNA binding	nucleosome	chromosome organization and biogenesis (sensu Eukarya)	-0.829346	-0.36626	-0.876672	-0.48019	-0.349378	-0.0149251	0.114571	-0.406454	K5
CATMA2A30370	AT2G32100	ovate protein-related	molecular_function unknown	No classification	No classification	-0.840103	-0.761476	-0.671812	0.0956418	0.393414	0.181249	0.322255	0.233713	K5
CATMA1A66020	AT1G76800	nodulin, putative	molecular_function unknown	No classification	No classification	-0.844034	-1.64417	-0.419187	-0.224112	-0.489671	-0.287312	0.0327943	0.219873	K5
CATMA2A46060	AT2G47630	esterase/lipase/thioesterase family protein /Monoacylglycerol Lipase , putative	catalytic activity	No classification	aromatic compound metabolism	-0.845287	-0.586982	-0.726229	-0.189491	0.509731	-0.296633	0.409754	0.0851157	K5
CATMA1B17930	AT1G18870	isochorismate synthase, putative / isochorismate mutase, putative	isochorismate synthase activity	No classification	salicylic acid biosynthesis	-0.857245	-0.802653	-0.725524	-0.263846	-0.28334	-0.119559	0.481707	0.200549	K5
CATMA5A21225	AT5G23740	40S ribosomal protein S11 (RPS11C)	structural constituent of ribosome	cytosolic small ribosomal subunit (sensu Eukarya)	protein biosynthesis	-0.857476	-0.539559	-0.798936	-0.194295	0.333261	-0.0149251	0.324673	-0.240998	K5
CATMA3A39340	AT3G46320	histone H4 hHIST1H4F	DNA binding	nucleus	chromosome organization and biogenesis (sensu Eukarya)	-0.88811	-1.29799	-0.9681	-0.757515	-0.100218	-0.275162	-0.159485	-0.572456	K5
CATMA1A69960	AT1G80750	60S ribosomal protein L7 (RPL7A)	structural constituent of ribosome	large ribosomal subunit	protein biosynthesis	-0.904658	-0.715301	-0.960608	-0.111318	0.229133	0.129328	0.533257	-0.144946	K5
CATMA4A28090	AT4G26520	fructose-bisphosphate aldolase, cytoplasmic	fructose-bisphosphate aldolase activity	cytoplasm	pentose-phosphate shunt	-0.921902	-0.720759	-0.463967	-0.0230487	0.0103959	-0.224736	0.617547	0.247889	K5
CATMA2A30830	AT2G32560	F-box family protein	molecular_function unknown	endomembrane system	No classification	-0.926467	-0.280057	-0.694638	-0.251141	0.104063	-0.426291	0.257128	0.364527	K5
CATMA2A16550	AT2G17880	DNAJ heat shock protein, putative	chaperone activity	chloroplast	protein folding	-0.949449	-0.303023	-0.703136	0.317162	-0.0387515	0.0951444	0.372288	0.199348	K5
CATMA1A40570	AT1G49470	expressed protein contains DUF716 Family of unknown function (DUF716).	molecular_function unknown	endomembrane system	biological_process unknown	-0.970528	-0.731498	-0.719871	-0.110243	0.387206	-0.0934395	0.354409	0.0660786	K5
CATMA1A02350	AT1G03475	LIN2 LESION INITIATION 2 coproporphyrinogen III oxidase, putative	coproporphyrinogen oxidase activity	chloroplast	porphyrin biosynthesis	-0.978112	-0.436732	-0.724857	-0.454362	0.0583537	-0.178919	0.716222	0.163989	K5
CATMA3A18680	AT3G19030	similar to phosphoserine aminotransferase	molecular_function unknown	endomembrane system	homoserine biosynthesis	-1.01831	-0.477733	-0.767929	0.275857	0.202095	-0.618177	-0.287482	0.208847	K5
CATMA4A37690	AT4G36040	DNAJ heat shock N-terminal domain-containing protein (J11)	chaperone activity	chloroplast	protein folding	-1.01989	-1.13226	-0.701531	0.361372	0.517097	0.525232	-0.0941424	0.352776	K5
CATMA2A37780	AT2G39510	nodulin MtN21 family protein	NADH dehydrogenase (ubiquinone) activity	membrane	mitochondrial electron transport, NADH to ubiquinone	-1.02476	-0.911004	-0.844498	0.0351566	0.745356	0.0210486	0.631544	-0.212316	K5
CATMA4A29930	AT4G28290	expressed protein	molecular_function unknown	chloroplast	intracellular protein transport	-1.04426	-0.733525	-0.962557	-0.128798	-0.193668	-0.58633	-0.165454	0.075445	K5
CATMA5A06925	AT5G07690	myb family transcription factor (MYB29)	transcription factor activity	nucleus	regulation of transcription, DNA-dependent	-1.04795	-1.05912	-0.636756	-0.183931	-0.598439	-0.0149251	-0.0168911	0.0935072	K5
CATMA5A57190	AT5G61590	AP2 domain-containing transcription factor family protein (ethylene responsive element binding factor 5)	transcription factor activity	nucleus	regulation of transcription, DNA-dependent	-1.0578	-0.790467	-0.363931	0.322984	0.218501	-0.0149251	0.35064	0.335417	K5
CATMA1A42490	AT1G51400	photosystem II 5 kD protein	molecular_function unknown	photosystem II (sensu Viridiplantae)	response to wounding	-1.06781	-0.43374	-1.1032	-0.0784796	0.464175	-0.45585	0.355302	0.342133	K5
CATMA1A17660	AT1G18620	expressed protein	molecular_function unknown	No classification	No classification	-1.08089	-0.520916	-0.72313	-0.0585541	0.398768	-0.232188	0.196844	0.15471	K5
CATMA5A54830	AT5G59080	expressed protein	molecular_function unknown	chloroplast	No classification	-1.08301	-0.766124	-0.899095	-0.0789305	-0.153398	-0.0149251	0.19927	0.507321	K5
CATMA5A34700	AT5G39080	transferase family protein to anthocyanin 5-aromatic acyltransferase	transferase activity	No classification	biological_process unknown	-1.11947	-0.326087	-0.728635	-0.0125152	-0.0544808	-0.0149251	0.469057	0.258353	K5
CATMA5A00030	AT5G01015	expressed protein	molecular_function unknown	endomembrane system	No classification	-1.16451	-0.338388	-0.730405	-0.0767888	-0.489188	-0.0149251	0.30459	0.0400517	K5
CATMA1A62920	AT1G73600	phosphoethanolamine N-methyltransferase 3, putative (NMT3) homoserine synthesis	phosphoethanolamine N-methyltransferase activity	No classification	chemotaxis	-1.19339	-0.797861	-1.1388	-0.458756	-0.292928	-0.0347346	0.542994	-0.0733136	K5
CATMA2A20850	AT2G22330	CYP79B3 cytochrome P450, putative	oxygen binding	chloroplast	tryptophan catabolism	-1.36651	-0.977264	-1.06594	-0.0197383	-0.0966964	-0.291306	0.569994	-0.10884	K5
CATMA3A43390	AT3G50340	expressed protein	molecular_function unknown	mitochondrion	No classification	-1.39515	-0.698208	-0.638386	-0.300127	0.144932	-0.153985	-0.000388378	-0.0292767	K5
CATMA2A28360	AT2G30040	MAPKKK protein kinase family protein	kinase activity	chloroplast	protein amino acid phosphorylation	-1.56554	-1.10878	-0.570448	-0.110247	-0.0161958	-0.359382	0.0123779	0.349768	K5
CATMA4A34220	AT4G32480	expressed protein	molecular_function unknown	cellular_component unknown	biological_process unknown	-1.57429	-0.773498	-0.800829	0.528305	-0.218414	-0.3898	-0.263207	0.544549	K5
CATMA3A18390	AT3G18773	zinc finger (C3HC4-type RING finger) family protein	zinc ion binding	No classification	No classification	-1.61718	-1.28816	-0.791042	0.114391	0.553809	0.164297	-0.0613159	0.467326	K5
CATMA1A58235	AT1G68840	DNA-binding protein RAV2 (RAV2) / AP2 domain-containing protein RAP2.8 and B3 DNA binding domain.	DNA binding	chloroplast	regulation of transcription, DNA-dependent	-1.61841	-0.723645	-0.890528	0.358709	-0.660397	-0.395829	-0.52309	0.405694	K5
CATMA1A17630	AT1G18590	sulfotransferase family protein / Putative flavonol sulfotransferase	sulfotransferase activity	No classification	No classification	-1.66831	-1.42894	-0.587038	-0.406061	-0.3838	-0.658859	0.00132397	0.205061	K5
CATMA2A05865	AT2G07090	expressed protein	molecular_function unknown	chloroplast	No classification	0	0	-1.01935	0	-0.604149	0	0.0100078	0	K5
CATMA3A48290	AT3G55280	60S ribosomal protein L23A (RPL23aB)	structural constituent of ribosome	cytosolic large ribosomal subunit (sensu Bacteria)	ribosome biogenesis	-0.128875	-1.01771	0	-0.353818	0.4219	-0.141668	0.0453038	-0.248834	K5
CATMA4A35006	AT4G33270	WD-40 repeat family protein	signal transducer activity	heterotrimeric G-protein complex	signal transduction	-0.167629	-1.06341	-0.33471	-0.167489	0.048529	-0.0640701	-0.0482195	-0.410797	K5
CATMA1A54070	AT1G64760	glycosyl hydrolase family 17 protein	hydrolase activity\, hydrolyzing O-glycosyl compounds	endomembrane system	carbohydrate metabolism	-0.180956	-1.07519	-0.282253	-0.167614	0.284582	-0.39438	-0.0194879	-0.271827	K5
CATMA1A43350	AT1G52300	60S ribosomal protein L37 (RPL37B)	structural constituent of ribosome	ribosome	ribosome biogenesis	-0.275956	-0.141621	-1.03598	0.185473	-0.0456717	0.129002	0.214649	0.178381	K5
CATMA3A41470	AT3G48490	expressed protein	molecular_function unknown	No classification	No classification	-0.325085	-1.07682	-0.587911	-0.345581	0.0207454	-0.00496245	-0.036155	-0.193522	K5
CATMA2A35310	AT2E32360	eugene prediction	molecular_function unknown	No classification	No classification	-0.350948	-1.04722	-0.399335	-0.312528	0.361658	0.119438	0.461674	-0.0350406	K5
CATMA5A08730	AT5G09980	expressed protein	molecular_function unknown	endomembrane system	No classification	-0.367687	-0.509417	-1.01289	-0.200037	0.20352	-0.0149251	0.117134	-0.0570198	K5
CATMA4A27320	AT4G25630	fibrillarin 2 (FIB2)	snoRNA binding	nucleolus	rRNA processing	-0.374869	-1.19973	-0.426937	-0.441353	0.443061	-0.15707	0.153865	-0.39268	K5
CATMA5A57390	AT5G61790	calnexin 1 (CNX1)	calcium ion binding	microsome	G-protein coupled receptor protein signaling pathway	-0.588156	-1.10119	-0.574023	0.127	-0.0476093	-0.0149251	0.378035	-0.11766	K5
CATMA1A44170	AT1G53140	dynamin family protein	GTP binding	chloroplast	No classification	-0.614223	-1.35205	-0.439279	-0.438233	0.470524	-0.262034	-0.18785	-0.376524	K5
CATMA2A35456	AT2G37180	plasma membrane intrinsic protein 2C (PIP2C) / aquaporin PIP2.3 (PIP2.3) / water-stress induced tonoplast intrinsic protein (RD28)	water channel activity	membrane	response to dessication	-0.658519	-0.385748	-1.12602	-0.351983	0.0707129	-0.403317	-0.390449	-0.0325754	K5
CATMA5A34590	AT5G38980	expressed protein	molecular_function unknown	endomembrane system	No classification	-1.01986	-0.232204	-0.0334089	0.0811364	-0.528276	-0.0149251	0.0138484	-0.0972881	K5
CATMA3A47000	AT3G54050	fructose-1,6-bisphosphatase, putative / D-fructose-1,6-bisphosphate 1-phosphohydrolase, putative / FBPase, putative	fructose-bisphosphatase activity	chloroplast	fructose metabolism	-1.02793	-0.336501	-0.617884	-0.00472254	-0.158239	-0.245994	0.616321	0.227382	K5
CATMA3A14760	AT3G15353	metallothionein protein, putative	copper ion binding	cellular_component unknown	copper ion homeostasis	-1.03048	0	-0.467083	0.100421	0.0242076	0.0434196	0.568332	0.178984	K5
CATMA5A58780	AT5G63180	pectate lyase family protein	pectate lyase activity	mitochondrion	No classification	-1.03298	-0.351435	-0.181786	0.0176146	-0.419679	-0.0149251	0.182587	0.0726012	K5
CATMA2A42660	AT2G44230	expressed protein	molecular_function unknown	chloroplast	N-terminal protein myristoylation	-1.0898	-0.60079	-0.412824	0.0190357	-0.410367	-0.577004	0.413729	0.287933	K5
CATMA3A06550	AT3G07310	expressed protein	molecular_function unknown	mitochondrion	No classification	-1.10878	-0.323508	-0.586917	0.213136	-0.144014	-0.454935	0.518563	0.594842	K5
CATMA5A43320	AT5G47370	homeobox-leucine zipper protein 2 (HAT2) / HD-ZIP protein 2	transcriptional repressor activity	nucleus	cell elongation	-1.28128	-0.532988	-0.481306	-0.010392	0.120136	-0.0149251	0.125388	0.225453	K5
CATMA5A23000	AT5G25280	serine-rich protein-related	molecular_function unknown	chloroplast	No classification	-1.32552	-0.279087	-0.219469	-0.165788	-0.320213	-0.0149251	-0.0773508	0.2116	K5
CATMA5A01840	AT5G02760	protein phosphatase 2C family protein / PP2C family protein	protein phosphatase type 2C activity	protein serine/threonine phosphatase complex	protein amino acid dephosphorylation	-1.39194	-0.671126	-0.444244	0.0376718	-0.799452	-0.0149251	0.521119	0.14813	K5
CATMA1A00420	AT1G01430	expressed protein	molecular_function unknown	cellular_component unknown	biological_process unknown	-0.89259	-0.389139	-0.356998	0.110812	0.28833	0.0320002	-0.0502387	0.178609	K5
CATMA1A06876	AT1G07890	L-ascorbate peroxidase 1, cytosolic (APX1)	L-ascorbate peroxidase activity	cytosol	electron transport	-0.89627	-0.00760607	-0.424765	-0.316985	-0.368678	-0.0582756	0.145211	-0.0816266	K5
CATMA1A09010	AT1G10150	expressed protein	molecular_function unknown	mitochondrion	No classification	-0.808373	-0.587249	-0.660706	-0.12761	-0.277386	-0.331396	0.0453972	0.208843	K5
CATMA1A10430	AT1G11475	DNA-directed RNA polymerase II, putative	DNA-directed RNA polymerase activity	No classification	transcription	-0.258506	-0.361387	-0.321051	-0.619169	0.622181	0.064536	0.249523	-0.170317	K5
CATMA1A12260	AT1G13250	glycosyl transferase family 8 protein	transferase activity, transferring hexosyl groups	endomembrane system	carbohydrate biosynthesis	-0.746164	-0.471971	-0.302019	-0.0225193	0.268577	-0.108384	0.240236	0.07224	K5
CATMA1A12420	AT1G13420	sulfotransferase family protein	sulfotransferase activity	No classification	No classification	-0.534039	-0.764293	-0.0705322	-0.261103	0.168892	-0.182046	0.155405	0.154283	K5
CATMA1A12680	AT1G13700	glucosamine/galactosamine-6-phosphate isomerase family protein	catalytic activity	No classification	carbohydrate metabolism	-0.774045	-0.0850309	-0.356037	0.178922	0.0741753	-0.105719	0.053047	0.29465	K5
CATMA1A13410	AT1G14410	DNA-binding protein-related	DNA binding	chloroplast	No classification	-0.492696	-0.427357	-0.686462	-0.409241	0.742074	-0.00314308	0.181557	-0.0815338	K5
CATMA1A13965	AT1G14980	10 kDa chaperonin (CPN10)	chaperone activity	mitochondrion	No classification	-0.38868	-0.533516	-0.516201	-0.584194	-0.224234	0.0295202	-0.204848	-0.286552	K5
CATMA1A14990	AT1G15930	40S ribosomal protein S12 (RPS12A)	structural constituent of ribosome	intracellular	protein biosynthesis	-0.216023	-0.195412	-0.746078	-0.113862	0.540783	0.393635	0.432915	-0.14048	K5
CATMA1A15390	AT1G16400	cytochrome P450 family protein	oxidoreductase activity, acting on paired donors, with incorporation or reduction of molecular oxygen, NAD or NADH as one donor, and incorporation of one atom of oxygen	endoplasmic reticulum	glucosinolate biosynthesis	-0.505401	-0.970829	0.0818191	-0.031238	0.32158	-0.581199	0.0486286	0.117607	K5
CATMA1A16200	AT1G17190	glutathione S-transferase, putative	glutathione transferase activity	cytoplasm	aromatic amino acid family metabolism	-0.797444	-0.674625	-0.618251	-0.387404	-0.193	0.0412853	0.116922	0.178671	K5
CATMA1A17490	AT1G18460	lipase family protein	lipase activity	No classification	glycerol biosynthesis	-0.478121	0.475364	-0.859032	-0.20199	0.315392	-0.456697	0.194575	0.268546	K5
CATMA1A18620	AT1G19600	pfkB-type carbohydrate kinase family protein	kinase activity	No classification	D-ribose catabolism	-0.796283	0.0481777	-0.425341	0.0830478	0.157087	0.118817	0.375588	0.159025	K5
CATMA1A20230	AT1G21190	small nuclear ribonucleoprotein, putative / snRNP, putative / Sm protein, putative	pre-mRNA splicing factor activity	small nucleolar ribonucleoprotein complex	No classification	-0.546232	-0.0455074	-0.706301	-0.510144	-0.192892	0.320087	0.60994	-0.176549	K5
CATMA1A20550	AT1G21500	expressed protein	dopamine receptor activity	1-phosphatidylinositol-4-phosphate kinase\, class IA complex	G-protein coupled receptor protein signaling pathway	-0.531634	-0.340464	-0.903898	0.27611	0.592722	-0.406151	0.222445	0.177306	K5
CATMA1A21920	AT1G22880	AtCel5 glycosyl hydrolase family 9 protein	hydrolase activity\, hydrolyzing O-glycosyl compounds	endomembrane system	carbohydrate metabolism	-0.322954	-0.772877	-0.376551	0.194144	0.304627	0.106754	0.118442	0.221862	K5
CATMA1A22870	AT1G24020	Bet v I allergen family protein	molecular_function unknown	cellular_component unknown	biological_process unknown	-0.753269	-0.429498	-0.570331	-0.438092	0.202121	0.165821	0.215095	-0.467465	K5
CATMA1A25020	AT1G26800	zinc finger (C3HC4-type RING finger) family protein	zinc ion binding	No classification	No classification	-0.847658	-0.017247	-0.194004	0.273182	-0.174372	-0.214083	0.0860434	0.279257	K5
CATMA1A25090	AT1G26880	60S ribosomal protein L34 (RPL34A)	structural constituent of ribosome	ribosome	ribosome biogenesis	-0.0563196	-0.263129	-0.719464	-0.462451	-0.329487	0.0799287	0.263883	-0.502747	K5
CATMA1A25160	AT1G26945	expressed protein	molecular_function unknown	chloroplast	No classification	-0.0890932	-0.417401	-0.466927	-0.654956	0.412592	-0.219326	-0.0710361	0.0176484	K5
CATMA1A25320	AT1G27100	expressed protein	molecular_function unknown	cellular_component unknown	biological_process unknown	-0.85325	-0.297177	-0.38231	-0.0609149	0.232578	-0.212854	0.378323	0.207468	K5
CATMA1A25610	AT1G27400	60S ribosomal protein L17 (RPL17A)	structural constituent of ribosome	ribosome	protein biosynthesis	-0.0766277	-0.387128	-0.721366	-0.0364106	0.38789	-0.00508277	0.211657	-0.0232156	K5
CATMA1A29980	AT1G31770	ABC transporter family protein	ATP-binding cassette (ABC) transporter activity	inner membrane	amino acid transport	-0.712746	-0.921672	-0.492992	-0.439898	0.654436	-0.145516	0.1543	0.106963	K5
CATMA1A47270	AT1G56170	transcription factor, putative	transcription factor activity	CCAAT-binding factor complex	regulation of transcription, DNA-dependent	-0.667366	-0.361669	-0.789317	-0.408008	0.251073	-0.5981	0.198333	0.15361	K5
CATMA1A48305	AT1G58180	carbonic anhydrase family protein / carbonate dehydratase family protein	zinc ion binding	mitochondrion	carbon utilization	-0.086036	-0.0724499	-0.31282	-0.619169	0.152979	-0.154708	0.41676	0.554705	K5
CATMA1A53160	AT1G63900	zinc finger (C3HC4-type RING finger) family protein	zinc ion binding	endomembrane system	No classification	-0.563619	-0.377994	-0.738473	-0.0854147	0.620861	-0.333244	0.523253	-0.0200665	K5
CATMA1A54330	AT1G65040	zinc finger (C3HC4-type RING finger) family protein	zinc ion binding	endomembrane system	regulation of transcription, DNA-dependent	-0.691403	-0.850291	-0.345114	-0.289487	0.495558	-0.424287	0.422434	0.16823	K5
CATMA1A56555	AT1G67240	Mutator-like transposase family	DNA binding	chromatin	chromosome organization and biogenesis (sensu Eukarya)	-0.188588	-0.447047	-0.677162	-0.318205	0.252835	0.0549086	-0.0509459	-0.421418	K5
CATMA1A57110	AT1G67750	pectate lyase family protein	pectate lyase activity	endomembrane system	No classification	-0.775239	-0.317919	-0.375612	-0.0249269	-0.327217	-0.0403125	0.205142	0.0964222	K5
CATMA1A57780	AT1G68400	leucine-rich repeat transmembrane protein kinase, putative	kinase activity	endomembrane system	transmembrane receptor protein tyrosine kinase signaling pathway	-0.323438	-0.40082	-0.764024	-0.165832	0.120315	0.0418919	0.124314	0.0516332	K5
CATMA1A57820	AT1G68440	expressed protein	molecular_function unknown	No classification	No classification	-0.496712	0.0569832	-0.731804	0.211086	-0.238692	-0.307343	0.00713941	0.167404	K5
CATMA1A58690	AT1G69410	eukaryotic translation initiation factor 5A, putative / eIF-5A, putative	translation initiation factor activity	No classification	translational initiation	-0.641713	-0.177145	-0.780447	-0.0694845	0.189735	0.0512787	0.403355	0.126718	K5
CATMA1A59015	AT1G69700	ABA-responsive protein (HVA22c)	molecular_function unknown	endomembrane system	No classification	-0.234499	-0.382233	-0.487509	-0.697689	0.240207	-0.422809	-0.112718	0.0491352	K5
CATMA1A59280	AT1G69980	expressed protein	DNA binding	endomembrane system	transcription	-0.410452	-0.10049	-0.526406	-0.592978	0.482149	-0.192312	0.3318	0.165785	K5
CATMA1A59550	AT1G70270	expressed protein	molecular_function unknown	No classification	No classification	-0.0703135	-0.517841	-0.370756	-0.699004	-0.323858	-0.261135	-0.0782712	-0.114299	K5
CATMA1A59570	AT1G70290	trehalose-6-phosphate synthase, putative	transferase activity, transferring glycosyl groups	endomembrane system	trehalose biosynthesis	-0.909434	0.0290926	-0.161646	0.425287	-0.502965	-0.240463	-0.22616	0.220902	K5
CATMA1A60130	AT1G70850	Bet v I allergen family protein	molecular_function unknown	cellular_component unknown	biological_process unknown	-0.0752009	-0.794428	0.0852104	-0.301484	-0.333974	-0.420459	-0.280498	0.498974	K5
CATMA1A61950	AT1G72730	eukaryotic translation initiation factor 4A, putative / eIF-4A, putative	ATP dependent helicase activity	No classification	No classification	-0.330305	-0.834439	-0.10935	-0.213983	0.866038	0.0379256	-0.0961024	-0.0428238	K5
CATMA1A63670	AT1G74270	60S ribosomal protein L35a (RPL35aC)	structural constituent of ribosome	ribosome	ribosome biogenesis	-0.161676	-0.177816	-0.68649	-0.26538	-0.0860345	0.196863	0.333138	-0.246206	K5
CATMA1A64040	AT1G74670	gibberellin-responsive protein, putative	molecular_function unknown	endomembrane system	response to gibberellic acid stimulus	-0.159648	-0.822755	-0.474397	-0.428923	-0.170274	0.206769	-0.354165	0.0710444	K5
CATMA1A64615	AT1G75280	isoflavone reductase, putative	oxidoreductase activity, acting on NADH or NADPH	No classification	galactose metabolism	-0.518162	-0.220152	-0.690185	-0.217506	-0.418035	-0.123153	0.33824	0.213458	K5
CATMA1A64810	AT1G75470	purine permease-related	purine transporter activity	membrane	transport	-0.956163	-0.14937	-0.441333	-0.242999	0.655405	-0.306787	0.360764	0.224494	K5
CATMA1A65740	AT1G76540	CDKB2 cell division control protein cdc2, putative	cyclin-dependent protein kinase\, intrinsic catalyst activity	cyclin-dependent protein kinase holoenzyme complex	G2/M transition of mitotic cell cycle	-0.195553	-0.702437	-0.242429	-0.314462	-0.0152222	0.0461622	0.0885034	-0.229543	K5
CATMA1A65800	AT1G76600	expressed protein	molecular_function unknown	No classification	N-terminal protein myristoylation	-0.252212	-0.0800802	-0.694152	0.133822	-0.0827698	-0.366376	0.0168957	0.220642	K5
CATMA1A67090	AT1G77940	60S ribosomal protein L30 (RPL30B)	structural constituent of ribosome	intracellular	protein biosynthesis	-0.447494	-0.104061	-0.732839	-0.404305	0.778783	0.0804294	0.528977	-0.0669112	K5
CATMA1A67180	AT1G78070	WD-40 repeat family protein	molecular_function unknown	No classification	No classification	-0.000140234	-0.136057	-0.694761	-0.249733	0.009661	-0.322795	0.16886	0.179543	K5
CATMA1A67470	AT1G78370	glutathione S-transferase, putative	glutathione transferase activity	cytoplasm	aromatic amino acid family metabolism	-0.553052	-0.371172	-0.993433	-0.349873	-0.459491	-0.469327	-0.119368	-0.105704	K5
CATMA1A67520	AT1G78430	tropomyosin-related	glucan 1,4-alpha-glucosidase activity	mitochondrion	polysaccharide metabolism	-0.471793	-0.829345	-0.454734	-0.127471	-0.169138	-0.150435	0.0500784	-0.0799243	K5
CATMA1A67930	AT1G78830	curculin-like (mannose-binding) lectin family protein	sugar binding	endomembrane system	No classification	-0.756204	-0.157985	-0.254726	-0.232544	0.0422704	-0.272934	0.21456	0.149286	K5
CATMA1A68330	AT1G79200	expressed protein	DNA binding	nucleosome	nucleosome assembly	-0.530761	-0.64046	-0.700661	-0.284864	0.568554	-0.35183	0.154838	0.0993874	K5
CATMA1A69000	AT1G79850	30S ribosomal protein S17, chloroplast / CS17 (RPS17)	structural constituent of ribosome	cytosolic small ribosomal subunit (sensu Eukarya)	protein biosynthesis	-0.687665	0.18179	-0.746509	0.568753	0.438116	0.113434	0.28949	0.0104064	K5
CATMA1A69430	AT1G80240	expressed protein	molecular_function unknown	endomembrane system	biological_process unknown	-0.751433	-0.0519186	-0.541678	0.150521	0.175847	-0.100225	0.334402	0.0252564	K5
CATMA1A69480	AT1G80280	hydrolase, alpha/beta fold family protein	hydrolase activity	mitochondrion	aromatic compound metabolism	-0.412534	-0.751488	-0.550135	-0.326153	0.105131	-0.092093	0.111101	-0.229268	K5
CATMA1B05435	AT1G06400	Ras-related GTP-binding protein (ARA-2)	GTP binding	No classification	G-protein coupled receptor protein signaling pathway	-0.868746	0.189073	-0.60598	-0.0182157	0	-0.0848978	0	0.177109	K5
CATMA1CTRL39	AT1G65980	peroxiredoxin type 2, putative	antioxidant activity	No classification	No classification	-0.633788	-0.504794	-0.698034	-0.434422	0.478001	-0.0419691	0.181008	0.22265	K5
CATMA2A02430	AT2G03505	glycosyl hydrolase family protein 17	molecular_function unknown	endomembrane system	No classification	-0.307602	-0.466539	-0.419759	-0.622324	0.0517656	-0.115392	0.0350443	-0.555237	K5
CATMA2A03650	AT2G04700	ferredoxin thioredoxin reductase catalytic beta chain family protein	ferredoxin\:thioredoxin reductase activity	chloroplast	electron transport	-0.758392	-0.186388	-0.298466	0.155219	0.355669	0.129369	0.484871	0.0569553	K5
CATMA2A06390	AT2G07671	H+-transporting two-sector ATPase, C subunit family protein	ATPase activity	integral to membrane	proton transport	0.498051	-0.277505	0.407325	-0.645543	0.575716	0.325211	-0.541645	-0.487901	K5
CATMA2A13400	AT2G14660	expressed protein	molecular_function unknown	No classification	No classification	-0.334508	-0.745856	-0.302172	-0.187859	0.0631185	-0.276577	0.405618	-0.0659711	K5
CATMA2A13495	AT2G14750	adenylylsulfate kinase 1 (AKN1)	transferase activity, transferring phosphorus-containing groups	chloroplast	sulfate assimilation	-0.936835	-0.391235	-0.307616	-0.294077	0.467643	-0.321467	-0.240239	-0.139053	K5
CATMA2A13650	AT2G14890	arabinogalactan-protein (AGP9)	molecular_function unknown	chloroplast	G-protein coupled receptor protein signaling pathway	-0.292364	-0.740713	-0.482964	-0.380341	0.577331	-0.216566	0.333279	0.0996974	K5
CATMA2A15250	AT2G16440	MCM DNA replication licensing factor, putative	DNA dependent ATPase activity	No classification	DNA replication initiation	-0.813477	-0.597035	-0.52628	-0.071989	-0.0614961	-0.0425341	0.380243	0.145458	K5
CATMA2A18280	AT2G19740	60S ribosomal protein L31 (RPL31A)	structural constituent of ribosome	ribosome	ribosome biogenesis	-0.200276	-0.246275	-0.728702	-0.12292	0.0998695	-0.0119291	0.512092	-0.00269917	K5
CATMA2A19010	AT2G20515	expressed protein	molecular_function unknown	endomembrane system	No classification	-0.539268	-0.74249	-0.349525	-0.108178	0.33299	0.036803	0.0174785	-0.144213	K5
CATMA2A19060	AT2G20560	DNAJ heat shock family protein	chaperone activity	cellular_component unknown	protein folding	-0.390177	-0.18215	-0.804474	-0.18251	-0.0230931	-0.353273	0.0401164	0.0740361	K5
CATMA2A19130	AT2G20610	aminotransferase, putative	transaminase activity	cellular_component unknown	indoleacetic acid biosynthesis	-0.613414	-0.927416	-0.454828	-0.32465	0.166409	-0.40551	-0.00167472	0.068638	K5
CATMA2A19790	AT2G21140	hydroxyproline-rich glycoprotein family protein	structural constituent of cell wall	cell wall	cell wall organization and biogenesis (sensu Magnoliophyta)	-0.174359	-0.31175	-0.732701	-0.272271	0.671232	-0.294926	0.194255	0.328758	K5
CATMA2A20020	AT2G21330	fructose-bisphosphate aldolase, putative	fructose-bisphosphate aldolase activity	chloroplast	pentose-phosphate shunt	-0.498042	-0.351867	-0.682005	-0.211528	-0.573928	-0.500571	-0.0162862	-0.0892195	K5
CATMA2A20050	AT2G21370	xylulose kinase, putative	xylulokinase activity	mitochondrion	carbohydrate metabolism	-0.731968	0.154019	-0.352381	-0.0090436	-0.15001	0.0864545	0.529474	-0.0296589	K5
CATMA2A22260	AT2G23930	small nuclear ribonucleoprotein G, putative / snRNP-G, putative / Sm protein G, putative	pre-mRNA splicing factor activity	small nucleolar ribonucleoprotein complex	transport	-0.654698	-0.497318	-0.878438	-0.235659	0.781612	-0.0809392	0.414002	0.0327302	K5
CATMA2A22525	AT2G24200	cytosol aminopeptidase	aminopeptidase activity	intracellular	proteolysis and peptidolysis	-0.964211	0	-0.547479	0.144336	-0.86393	0.0335248	0.716945	0.202623	K5
CATMA2A22690	AT2G24360	serine/threonine/tyrosine kinase, putative	kinase activity	No classification	protein amino acid phosphorylation	-0.316467	-0.127492	-0.691521	-0.251529	0.59142	-0.278047	0.547521	0.277764	K5
CATMA2A24270	AT2G25880	serine/threonine protein kinase, putative	kinase activity	No classification	protein amino acid phosphorylation	-0.456917	-0.786556	-0.439624	-0.278599	0.159163	-0.127377	-0.159991	-0.328309	K5
CATMA2A24675	AT2G26330	leucine-rich repeat protein kinase, putative (ERECTA) /receptor-like protein kinase, ERECTA	transmembrane receptor protein kinase activity	endomembrane system	organogenesis	-0.216144	-0.701392	-0.217017	-0.108389	0.0571361	0.0315745	0.187321	0.0212115	K5
CATMA2A27150	AT2G28740	histone H4	DNA binding	nucleosome	response to water deprivation	-0.716203	-0.456426	-0.828307	-0.328531	-0.181942	-0.26495	0.169687	0.129457	K5
CATMA2A27910	AT2G29550	tubulin beta-7 chain (TUB7)	structural constituent of cytoskeleton	tubulin	microtubule-based process	-0.37528	-0.686594	-0.406853	-0.0311963	0.156323	-0.24243	-0.179368	-0.0829914	K5
CATMA2A28480	AT2G30200	expressed protein	[acyl-carrier protein] S-malonyltransferase activity	chloroplast	fatty acid biosynthesis	-0.644527	-0.292176	-0.691727	-0.348539	0.401149	-0.0590975	0.484979	0.0947595	K5
CATMA2A30340	AT2G32060	40S ribosomal protein S12 (RPS12C)	structural constituent of ribosome	intracellular	protein biosynthesis	0.443703	-0.203041	0.0440984	-0.760973	0.750757	0.0503662	-0.431863	-0.362098	K5
CATMA2A30530	AT2G32240	expressed protein	molecular_function unknown	No classification	No classification	0.0799215	-0.295433	-0.0965411	-0.697017	0.733067	0.0344872	-0.0489839	0.0948066	K5
CATMA2A31130	AT2G32920	thioredoxin family protein	electron transporter activity	endomembrane system	electron transport	-0.732536	-0.399884	-0.608521	-0.148149	0.233654	-0.211993	0.448535	0.132394	K5
CATMA2A31900	AT2G33735	DNAJ heat shock N-terminal domain-containing protein	chaperone activity	cellular_component unknown	protein folding	-0.539856	-0.104508	-0.765098	-0.351845	0.506976	0.0865641	0.355663	0.00411612	K5
CATMA2A32760	AT2G34630	geranyl diphosphate synthase, putative / GPPS, putative / dimethylallyltransferase, putative / prenyl transferase, putative	dimethylallyltranstransferase activity	plastid	monoterpenoid biosynthesis	-0.444637	-0.0793805	-0.737417	-0.125866	0.297185	0.0465198	0.460607	-0.0491948	K5
CATMA2A34350	AT2G36160	40S ribosomal protein S14 (RPS14A)	structural constituent of ribosome	cytosolic small ribosomal subunit (sensu Eukarya)	protein biosynthesis	-0.137657	-0.753523	-0.540413	-0.318809	0.143784	0.0614307	0.029778	-0.191763	K5
CATMA2A34680	AT2G36420	expressed protein	molecular_function unknown	No classification	No classification	-0.804047	-0.512785	-0.313827	0.031837	0.00476477	0.0324983	0.134159	-0.182267	K5
CATMA2A35360	AT2G37060	CCAAT-box binding transcription factor, putative	transcription factor activity	chloroplast	regulation of transcription, DNA-dependent	-0.219688	0.142727	-0.667807	-0.031052	0.00658568	-0.296636	0.318505	0.227436	K5
CATMA2A35410	AT2G37120	DNA-binding S1FA family protein	DNA binding	endomembrane system	No classification	-0.793266	-0.0855587	-0.588071	-0.235115	0.264302	0.23561	0.517324	-0.0570752	K5
CATMA2A35920	AT2G37640	expansin, putative (EXP3)	molecular_function unknown	endomembrane system	cell wall modification during cell expansion (sensu Magnoliophyta)	-0.828416	-0.640042	-0.115985	0.138796	0.207442	0.0623709	0.238292	0.143101	K5
CATMA2A38020	AT2G39795	mitochondrial glycoprotein family protein / MAM33 family protein	transcription factor activity	mitochondrial matrix	regulation of transcription, DNA-dependent	-0.844903	-0.489301	-0.521465	-0.230855	0.460278	0.158432	0.485947	-0.11361	K5
CATMA2A40360	AT2G41950	expressed protein	molecular_function unknown	chloroplast	No classification	-0.7433	-0.305777	-0.523335	-0.416032	0.359198	0.0415384	0.310669	0.0191359	K5
CATMA2A42280	AT2E39710	eugene prediction	molecular_function unknown	No classification	No classification	-0.137218	-0.739753	0.0200713	-0.00910463	0.0347003	0.00381594	0.136872	-0.00915916	K5
CATMA2A43105	AT2G44620	acyl carrier protein, mitochondrial / ACP / NADH-ubiquinone oxidoreductase 9.6 kDa subunit	acyl carrier activity	mitochondrion	fatty acid biosynthesis	0.577603	0.0884225	0.443462	-0.894048	0.632844	-0.122445	-0.411048	-0.182782	K5
CATMA2A43120	AT2G44650	chloroplast chaperonin 10 (cpn10)	chaperone activity	chloroplast stroma	No classification	-0.690698	-0.0896303	-0.71044	0.110878	-0.00282417	0.0271946	0.554835	0.0528442	K5
CATMA2A45105	AT2G46680	homeobox-leucine zipper protein 7 (HB-7) / HD-ZIP transcription factor 7	transcription factor activity	nucleus	abscisic acid mediated signaling	-0.828154	-0.382825	-0.349813	-0.215078	0.107174	-0.53668	0.227944	0.0570632	K5
CATMA2A46300	AT2G47880	glutaredoxin family protein	thiol-disulfide exchange intermediate activity	endomembrane system	electron transport	-0.21912	-0.938127	-0.195664	-0.0962543	0.401973	-0.207684	0.32866	-0.118251	K5
CATMA2B00520	AT2G01480	expressed protein	molecular_function unknown	chloroplast	biological_process unknown	-0.523887	-0.812248	-0.626102	-0.118225	0.826803	-0.255156	0.245026	-0.0143326	K5
CATMA2B28330	AT2G30000	expressed protein	molecular_function unknown	No classification	regulation of transcription, DNA-dependent	-0.745022	-0.289314	-0.619915	-0.299885	0.601365	0.154894	0.443374	-0.196686	K5
CATMA3A00750	AT3G01740	expressed protein	molecular_function unknown	mitochondrion	No classification	-0.430893	-0.408295	-0.744767	0.0972405	0.29793	-0.0170516	0.597236	0.153438	K5
CATMA3A01183	AT3G02190	60S ribosomal protein L39 (RPL39B)	structural constituent of ribosome	ribosome	protein biosynthesis	-0.599562	-0.285496	-0.781351	-0.334702	0.256913	0.273429	0.263057	-0.395877	K5
CATMA3A01670	AT3G02710	nuclear associated protein-related / NAP-related	molecular_function unknown	No classification	No classification	-0.753039	-0.165802	-0.504825	0.0617644	0.0487192	0.230651	0.597503	0.0391191	K5
CATMA3A02420	AT3G03490	peroxisomal protein PEX19 family protein	molecular_function unknown	peroxisome	peroxisome organization and biogenesis	-0.250519	0.0209349	-0.674388	-0.0511749	0.585313	0.209026	0.525872	0.0675903	K5
CATMA3A02720	AT3G03780	5-methyltetrahydropteroyltriglutamate--homocysteine methyltransferase, putative	5-methyltetrahydropteroyltriglutamate-homocysteine S-methyltransferase activity	No classification	methionine biosynthesis	-0.241375	-0.723948	-0.294209	-0.318397	0.0572387	-0.499199	-0.150322	-0.0365464	K5
CATMA3A03785	AT3G04770	40S ribosomal protein SA (RPSaB)	structural constituent of ribosome	small ribosomal subunit	mature ribosome assembly	-0.384667	-0.871149	-0.477603	-0.48195	0.337768	0.0631293	0.0559791	-0.431011	K5
CATMA3A04070	AT3G05060	SAR DNA-binding protein, putative NOP58	DNA binding	membrane	copper ion transport	0.198968	-0.704503	-0.265971	-0.136709	0.391651	-0.184503	-0.0438361	0.0487768	K5
CATMA3A04615	AT3G05590	60S ribosomal protein L18 (RPL18B)	structural constituent of ribosome	large ribosomal subunit	protein biosynthesis	-0.301794	-0.201486	-0.721999	-0.240238	0.029816	0.0962729	0.368112	-0.141753	K5
CATMA3A04870	AT3G05810	expressed protein	molecular_function unknown	mitochondrion	No classification	-0.263746	-0.0883439	-0.218729	-0.637828	0.473141	0.144501	-0.0769315	-0.244589	K5
CATMA3A05400	AT3G06320	ribosomal protein L33 family protein	structural constituent of ribosome	large ribosomal subunit	protein biosynthesis	-0.352395	-0.450831	-0.177012	-0.601415	0.494779	-0.124348	0.0499583	-0.159526	K5
CATMA3A06720	AT3G07490	calcium-binding protein, putative	calcium ion binding	flagellum (sensu Bacteria)	ciliary/flagellar motility	-0.311082	-0.723493	-0.334742	0.0535775	0.173482	-0.0425155	-0.248587	0.0361146	K5
CATMA3A07040	AT3G07770	heat shock protein-related	ATP binding	mitochondrion	protein folding	-0.568373	-0.555489	-0.921408	-0.528867	0.437194	-0.0845299	0.423967	-0.148946	K5
CATMA3A07570	AT3G08770	lipid transfer protein 6 (LTP6)	lipid binding	endomembrane system	lipid transport	-0.59576	0	-0.874514	-0.301343	-0.0864399	-0.22982	0.0984589	-0.150029	K5
CATMA3A09990	AT3G10940	protein phosphatase-related	protein tyrosine/serine/threonine phosphatase activity	chloroplast	protein amino acid dephosphorylation	-0.817828	-0.227167	-0.593554	-0.18681	0.00529952	-0.32928	0.273868	0.165183	K5
CATMA3A10020	AT3G10970	haloacid dehalogenase-like hydrolase family protein	hydrolase activity	chloroplast	metabolism	-0.766654	-0.0956706	-0.433218	-0.114424	0.572064	-0.249356	0.415955	-0.0671904	K5
CATMA3A10600	AT3G11650	harpin-induced family protein / HIN1 family protein / harpin-responsive family protein /NDR1/HIN1-like protein 2	carrier activity	extracellular space	transport	-0.220754	-0.834907	-0.426914	0.0809886	0.366422	-0.379015	-0.0649921	-0.0211903	K5
CATMA3A12620	AT3G13470	chaperonin, putative	chaperone activity	chloroplast	No classification	-0.563893	-0.434888	-0.709072	-0.322219	-0.133668	0.137837	0.334393	-0.259366	K5
CATMA3A16940	AT3G17510	CBL-interacting protein kinase 1 (CIPK1)	kinase activity	No classification	protein amino acid phosphorylation	-0.157202	-0.113387	-0.915566	-0.121437	0.405373	-0.442902	0.28152	0.377825	K5
CATMA3A18210	AT3G18600	DEAD/DEAH box helicase, putative	ATP dependent helicase activity	No classification	DNA metabolism	-0.230607	-0.788183	-0.587958	-0.132066	0.349959	0.0862393	0.138783	-0.320319	K5
CATMA3A18400	AT3G18777	pseudogene, similar to RING-H2 zinc finger protein	No classification	No classification	No classification	-0.355419	-0.69667	-0.0246348	-0.139528	-0.0697445	-0.0532327	0.0854808	0.0723344	K5
CATMA3A18780	AT3G19130	RNA-binding protein, putative	RNA binding	No classification	No classification	-0.620786	-0.725414	-0.411151	0.032358	0.445746	0.121225	0.173848	-0.0748439	K5
CATMA3A19210	AT3G19590	WD-40 repeat family protein / mitotic checkpoint protein,	nucleotide binding	chloroplast	No classification	-0.542281	-0.749972	-0.558881	-0.189357	0.162568	-0.0546552	0.174937	0.0841118	K5
CATMA3A20150	AT3G20470	pseudogene, glycine-rich protein	structural constituent of cell wall	cell wall (sensu Magnoliophyta)	biological_process unknown	-0.521878	0.00755124	-0.83234	0.117732	-0.192829	0.0222908	0.702133	-0.0585249	K5
CATMA3A22825	AT3G22890	sulfate adenylyltransferase 1 / ATP-sulfurylase 1 (APS1)	sulfate adenylyltransferase (ATP) activity	chloroplast	dissimilatory sulfate reduction	-0.598925	0.0646676	-0.701134	-0.00135635	-0.290121	-0.36493	0.408562	0.170203	K5
CATMA3A23320	AT3G23390	60S ribosomal protein L36a/L44 (RPL36aA)	structural constituent of ribosome	ribosome	protein biosynthesis	-0.200567	-0.503478	-0.711754	-0.385515	0.0775589	0.0252616	0.0639441	-0.082494	K5
CATMA3A23480	AT3G23570	dienelactone hydrolase family protein	hydrolase activity	No classification	1,4-dichlorobenzene catabolism	-0.390195	-0.696572	-0.643836	-0.408036	0.357073	-0.199555	-0.0436322	0.0471728	K5
CATMA3A23790	AT3G23830	glycine-rich RNA-binding protein, putative	RNA binding	mitochondrion	No classification	-0.318324	-0.572557	-0.76738	-0.251526	-0.203871	0.293475	0.15389	-0.277936	K5
CATMA3A24040	AT3G24100	four F5 family protein / 4F5 family protein	molecular_function unknown	mitochondrion	No classification	-0.381026	-0.190346	-0.675017	-0.0823371	-0.0249787	-0.128158	-0.0472909	0.397539	K5
CATMA3A25890	AT3G26085	CAAX amino terminal protease family protein	prenyl-dependent CAAX protease activity	mitochondrion	proteolysis and peptidolysis	-0.735791	-0.00951909	-0.649899	-0.275114	0.0482362	-0.241986	0.540353	-0.00748162	K5
CATMA3A37500	AT3G44590	60S acidic ribosomal protein P2 (RPP2D)	structural constituent of ribosome	ribosome	translational elongation	-0.276447	-0.575017	-0.819517	-0.309865	0.126633	0.162781	0.331663	-0.343766	K5
CATMA3A39520	AT3G46450	SEC14 cytosolic factor family protein / phosphoglyceride transfer family protein	transporter activity	cellular_component unknown	transport	-0.509324	-0.0474787	-0.856069	-0.342003	0.467471	-0.571965	0.535233	0.282513	K5
CATMA3A40370	AT3G47370	40S ribosomal protein S20 (RPS20B)	structural constituent of ribosome	small ribosomal subunit	protein biosynthesis	-0.61783	-0.453436	-0.758697	-0.357044	0.230327	0.196663	0.402364	-0.221345	K5
CATMA3A41060	AT3G48030	RING-H2 finger protein ATL3I hypoxia-responsive family protein / zinc finger (C3HC4-type RING finger) family protein	DNA binding	No classification	response to hypoxia	-0.809795	-0.138159	-0.622752	-0.0511363	-0.0283998	0.0105878	0.327748	0.236238	K5
CATMA3A43310	AT3G50270	transferase family protein	transferase activity	chloroplast	biological_process unknown	-0.734656	-0.391747	-0.434783	-0.122985	0.0925124	-0.0405209	0.520717	0.22969	K5
CATMA3A43340	AT3G50300	transferase family protein	transferase activity	No classification	biological_process unknown	-0.312682	-0.255544	-0.679425	-0.046754	0.0160013	0.0712859	0.413926	-0.0405385	K5
CATMA3A45790	AT3G52870	calmodulin-binding family protein	calmodulin binding	No classification	No classification	-0.835884	-0.358231	-0.254594	0.172965	0.0810634	-0.309302	0.350694	0.107842	K5
CATMA3A45830	AT3G52900	expressed protein	molecular_function unknown	cellular_component unknown	biological_process unknown	-0.247284	-0.741557	-0.504317	-0.553728	-0.172011	-0.289344	0.217068	0.297649	K5
CATMA3A46380	AT3G53430	60S ribosomal protein L12 (RPL12B)	structural constituent of ribosome	cytosolic large ribosomal subunit (sensu Bacteria)	ribosome biogenesis	0.0777744	-0.587928	-0.78737	-0.147156	-0.00410882	0.259831	0.332306	-0.131022	K5
CATMA3A46680	AT3G53730	histone H4	DNA binding	nucleosome	chromosome organization and biogenesis (sensu Eukarya)	-0.683548	-0.409369	-0.778211	-0.319138	-0.261675	-0.0194378	0.13053	-0.561185	K5
CATMA3A46690	AT3G53740	60S ribosomal protein L36 (RPL36B)	structural constituent of ribosome	ribosome	protein biosynthesis	-0.345738	-0.38657	-0.797802	-0.159445	-0.145425	0.0970446	0.596481	0.272491	K5
CATMA3A47415	AT3G54470	uridine 5prim-monophosphate synthase / UMP synthase (PYRE-F) (UMPS)	orotidine-5-phosphate decarboxylase activity	No classification	nucleoside metabolism	-0.645862	-0.447932	-0.708472	-0.144933	-0.065496	0.196848	0.259825	0.192348	K5
CATMA3A47505	AT3G54560	histone H2A.F/Z	DNA binding	nucleosome	chromosome organization and biogenesis (sensu Eukarya)	0.0323067	-0.600042	-0.733803	-0.290816	0.244443	0.0847253	0.0994663	-0.455452	K5
CATMA3A47540	AT3G54600	DJ-1 family protein	molecular_function unknown	endomembrane system	biological_process unknown	-0.246438	-0.83552	-0.262061	-0.202563	-0.120659	-0.295473	-0.0398002	-0.0253462	K5
CATMA3A47740	AT3G54820	aquaporin, putative	water channel activity	membrane	transport	-0.402889	-0.700257	-0.280544	-0.101308	0.0343842	0.0244491	-0.061395	-0.0314055	K5
CATMA3A52680	AT3G59650	mitochondrial ribosomal protein L51/S25/CI-B8 family protein	molecular_function unknown	mitochondrion	No classification	-0.686394	-0.221422	-0.9214	-0.409332	0.435836	0.198413	0.546657	-0.10632	K5
CATMA3A52860	AT3G59840	expressed protein	alcohol dehydrogenase activity	chloroplast	No classification	-0.622686	-0.413289	-0.668456	-0.182113	0.8243	0.0593492	0.307871	-0.345842	K5
CATMA3A53335	AT3G60320	expressed protein	molecular_function unknown	cellular_component unknown	biological_process unknown	-0.735135	-0.207395	-0.512911	-0.184569	0.163063	-0.332968	0.613567	0.275471	K5
CATMA3A53370	AT3G60360	expressed protein	molecular_function unknown	No classification	No classification	-0.46573	-0.78441	-0.644724	-0.369857	0.473809	0.0241127	0.492297	-0.183619	K5
CATMA3A54603	AT3G61460	zinc finger (C3HC4-type RING finger) family protein (BRH1)	zinc ion binding	endomembrane system	response to brassinosteroid stimulus	-0.620151	-0.0663283	-0.841347	-0.0548285	0.848604	-0.0646861	0.19915	0.489825	K5
CATMA3A54980	AT3G61820	aspartyl protease family protein	pepsin A activity	endomembrane system	proteolysis and peptidolysis	-0.917258	-0.639068	-0.28647	0.0123212	0.0293074	0.492256	0.434709	-0.215967	K5
CATMA3A56390	AT3G63200	patatin-related	nutrient reservoir activity	No classification	electron transport	-0.505712	-0.694763	-0.479568	0.109086	0.45126	0.264047	0.0520313	-0.00575072	K5
CATMA4A00810	AT4G00752	UBX domain-containing protein	molecular_function unknown	cellular_component unknown	biological_process unknown	-0.766054	-0.188148	-0.494737	-0.318012	0.150519	-0.178172	0.100757	0.11124	K5
CATMA4A00880	AT4G00810	60S acidic ribosomal protein P1 (RPP1B)	structural constituent of ribosome	ribosome	translational elongation	-0.192116	-0.0180984	-0.682657	0.27469	-0.408001	0.0189165	0.157856	-0.174744	K5
CATMA4A02680	AT4G02380	late embryogenesis abundant 3 family protein / LEA3 family protein	molecular_function unknown	chloroplast	response to cold	-0.797859	0.114622	-0.515793	-0.0471745	0.416582	-0.188847	0.504121	-0.157442	K5
CATMA4A10310	AT4G10265	wound-responsive protein, putative	molecular_function unknown	chloroplast	response to wounding	-0.141864	-0.732722	-0.0211904	0.117692	0.0938828	-0.138646	-0.0569407	0.0618303	K5
CATMA4A11210	AT4G11130	RNA-dependent RNA polymerase, putative	RNA-directed RNA polymerase activity	No classification	posttranscriptional gene silencing	-0.348694	0.248073	-0.761865	0.339586	-0.176001	0.0251932	0.219514	0.132956	K5
CATMA4A13200	AT4G13100	zinc finger (C3HC4-type RING finger) family protein	zinc ion binding	No classification	No classification	-0.400446	-0.746476	-0.265892	-0.0616038	-0.302072	-0.0634317	0.331943	0.0141449	K5
CATMA4A13280	AT4G13180	short-chain dehydrogenase/reductase (SDR) family protein	oxidoreductase activity	mitochondrion	metabolism	-0.829956	0.267459	-0.573168	0.418864	-0.560035	-0.286977	0.520219	-0.131305	K5
CATMA4A13310	AT4G13200	expressed protein	molecular_function unknown	chloroplast	No classification	-0.794152	-0.37607	-0.23979	-0.184712	0.383478	-0.187994	0.418797	0.23607	K5
CATMA4A15350	AT4G14890	ferredoxin family protein	electron carrier activity	chloroplast	electron transport	-0.974078	-0.361776	-0.522134	-0.0686566	0.498805	-0.247342	0.390986	0.0732725	K5
CATMA4A16230	AT4G15500	UDP-glucoronosyl/UDP-glucosyl transferase family protein	transferase activity, transferring hexosyl groups	No classification	metabolism	-0.760209	-0.386015	-0.492079	-0.11585	-0.068503	-0.300808	0.521625	0.127141	K5
CATMA4A18800	AT4G17770	glycosyl transferase family 20 protein / trehalose-phosphatase family protein	transferase activity, transferring glycosyl groups	chloroplast	trehalose biosynthesis	-0.557806	-0.784176	-0.335055	0.0658213	0.35077	0.00250889	0.0573359	0.143426	K5
CATMA4A19570	AT4G18480	magnesium-chelatase subunit chlI, chloroplast / Mg-protoporphyrin IX chelatase (CHLI) (CS) (CH42)	magnesium chelatase activity	magnesium chelatase complex	chlorophyll biosynthesis	-0.711383	0.274852	-0.687043	0.040507	0.605712	-0.0702428	0.479203	0.158471	K5
CATMA4A25510	AT4G23670	major latex protein-related / MLP-related	molecular_function unknown	No classification	alkaloid metabolism	-0.507427	-0.339364	-0.762745	0	0	-0.365873	0.0450816	0.202951	K5
CATMA4A26030	AT4G24280	heat shock protein 70, putative / HSP70, putative	heat shock protein activity	plastid stroma	protein folding	0.0646496	-0.702489	-0.350314	0.00793923	-0.0787806	0.0668045	0.19095	0.310829	K5
CATMA4A26460	AT4G24760	expressed protein	molecular_function unknown	No classification	No classification	-0.652786	-0.391118	-0.667031	-0.278906	0.28223	-0.00657873	0.277851	0.194733	K5
CATMA4A31040	AT4G29410	60S ribosomal protein L28 (RPL28C)	structural constituent of ribosome	ribosome	ribosome biogenesis	-0.576478	-0.40199	-0.680316	0.100209	0.280421	-0.0153711	0.336957	-0.0834691	K5
CATMA4A31320	AT4G29690	type I phosphodiesterase/nucleotide pyrophosphatase family protein	hydrolase activity	endomembrane system	nucleotide metabolism	-0.343866	-0.688896	-0.169315	-0.293779	0.170855	0.0479486	0.185897	0.014146	K5
CATMA4A31840	AT4G30220	small nuclear ribonucleoprotein F, putative / snRNP-F, putative / Sm protein F, putative	pre-mRNA splicing factor activity	small nucleolar ribonucleoprotein complex	No classification	0	0	-0.689911	-0.455814	-0.044557	0.257935	0.2982	-0.170634	K5
CATMA4A32140	AT4G30530	defense-related protein, putative	catalytic activity	endomembrane system	GMP biosynthesis	-0.736737	-0.623701	-0.477917	-0.0620889	0.248676	-0.425324	0.376362	0.111046	K5
CATMA4A33345	AT4G31700	40S ribosomal protein S6 (RPS6A)	structural constituent of ribosome	cytosolic small ribosomal subunit (sensu Eukarya)	protein biosynthesis	-0.382701	-0.335409	-0.675646	-0.0207026	0.438322	0.124293	0.154248	-0.232559	K5
CATMA4A34500	AT4G32770	tocopherol cyclase, chloroplast / vitamin E deficient 1 (VTE1) / sucrose export defective 1 (SXD1)	tocopherol cyclase activity	chloroplast inner membrane	vitamin E metabolism	-0.677433	-0.00292877	-0.920778	-0.191994	-0.472735	-0.436364	0.0427374	0.00291936	K5
CATMA4A34680	AT4G32930	expressed protein	molecular_function unknown	No classification	No classification	-0.286206	0.331797	-0.779412	0.0614807	-0.129241	0.124959	0.525603	0.0592684	K5
CATMA4A34735	AT4G32980	homeobox protein (ATH1)	transcription factor activity	nucleus	photomorphogenesis	-0.79985	-0.61422	-0.50851	-0.148634	0.592753	0.227359	0.157788	0.0827707	K5
CATMA4A36550	AT4G34760	auxin-responsive family protein	No classification	No classification	response to auxin stimulus	0.0867967	-0.645117	-0.0155369	-0.709903	0.314901	-0.256906	-0.587315	-0.0939391	K5
CATMA4A38220	AT4G36670	mannitol transporter, putative	carbohydrate transporter activity	membrane	carbohydrate transport	-0.749615	-0.446266	-0.223374	0.329925	0.275871	0.339135	0.564291	0.0873674	K5
CATMA4A39970	AT4G38470	protein kinase family protein	protein kinase activity	No classification	metabolism	-0.746188	-0.427704	-0.498941	0.4251	-0.0173612	-0.0149251	0.419785	0.476721	K5
CATMA4A40175	AT4G38740	peptidyl-prolyl cis-trans isomerase / cyclophilin / rotamase / cyclosporin A-binding protein (ROC1)	peptidyl-prolyl cis-trans isomerase activity	cytosol	signal transduction	-0.389002	-0.231591	-0.804106	-0.285345	-0.223686	-0.0149251	0.296923	0.0940708	K5
CATMA4A40920	AT4G39540	shikimate kinase family protein	shikimate kinase activity	chloroplast	aromatic amino acid family biosynthesis, shikimate pathway	-0.668055	-0.445625	-0.779582	-0.204135	-0.0477906	-0.0149251	0.694582	0.292835	K5
CATMA4A41335	AT4G39940	adenylylsulfate kinase 2 (AKN2)	transferase activity, transferring phosphorus-containing groups	chloroplast	sulfate assimilation	-0.933208	-0.511224	-0.476156	-0.0597331	-0.257112	-0.0149251	0.110602	0.0369106	K5
CATMA4B06180	AT4G05520	calcium-binding EF hand family protein	calcium ion binding	No classification	No classification	-0.0654318	-0.741465	-0.426598	-0.490731	0.313188	-0.0149251	0.0264023	-0.331763	K5
CATMA5A00590	AT5G01530	chlorophyll A-B binding protein CP29 (LHCB4)	chlorophyll binding	light-harvesting complex	photosynthesis	-0.933567	-0.229267	-0.53446	0	0.602646	-0.0149251	0.698259	0	K5
CATMA5A01530	AT5G02450	60S ribosomal protein L36 (RPL36C)	structural constituent of ribosome	ribosome	protein biosynthesis	-0.0906802	-0.186689	-0.704212	-0.156061	0.134318	-0.0149251	0.213304	0.0063033	K5
CATMA5A02060	AT5G02960	40S ribosomal protein S23 (RPS23B)	structural constituent of ribosome	ribosome	protein biosynthesis	-0.281904	-0.0175307	-0.821121	-0.155579	-0.131731	-0.0149251	0.324653	-0.166107	K5
CATMA5A02640	AT5G03460	expressed protein	molecular_function unknown	endomembrane system	No classification	-0.816047	0.225607	-0.21411	0.544176	0.0581282	-0.0149251	0.480709	0.292713	K5
CATMA5A02740	AT5G03555	permease, cytosine/purines, uracil, thiamine, allantoin family protein	nucleobase transporter activity	membrane	nucleobase, nucleoside, nucleotide and nucleic acid transport	0.141207	0.147414	-0.689299	-0.169782	0.362781	-0.0149251	0.100457	0.124401	K5
CATMA5A02830	AT5G03650	1,4-alpha-glucan branching enzyme / starch branching enzyme class II (SBE2-2)	1,4-alpha-glucan branching enzyme activity	cellular_component unknown	amylopectin biosynthesis	-0.64362	-0.0453895	-0.689609	0.0383247	0.164875	-0.0149251	0.547018	0.232179	K5
CATMA5A03320	AT5G04140	glutamate synthase (GLU1) / ferredoxin-dependent glutamate synthase (Fd-GOGAT 1)	glutamate synthase (ferredoxin) activity	chloroplast	photorespiration	-0.43158	-0.232554	-0.714933	-0.266875	0.222242	-0.0149251	0.242452	0.101907	K5
CATMA5A06160	AT5G06980	expressed protein	molecular_function unknown	No classification	No classification	-0.135554	-0.429091	-0.862138	-0.452579	0.221357	-0.0149251	0.108076	0.129147	K5
CATMA5A06560	AT5G07340	calnexin, putative	calcium ion binding	microsome	sodium ion transport	-0.605861	-0.712464	-0.362198	-0.0713491	0.205048	-0.0149251	0.32497	-0.129783	K5
CATMA5A08340	AT5G09510	40S ribosomal protein S15 (RPS15D)	structural constituent of ribosome	cytosolic small ribosomal subunit (sensu Eukarya)	protein biosynthesis	0.036427	-0.697142	0.165149	-0.0820289	0.468478	-0.0149251	-0.0687769	-0.297095	K5
CATMA5A08664	AT5G09920	RNA polymerase II 15.9 kDa subunit (RPB15.9)	DNA-directed RNA polymerase activity	DNA-directed RNA polymerase II, core complex	transcription from Pol II promoter	-0.584827	0.187039	-0.730467	0.0532967	-0.0821005	-0.0149251	0.471137	0.0446111	K5
CATMA5A09125	AT5G10360	40S ribosomal protein S6 (RPS6B)	structural constituent of ribosome	cytosolic small ribosomal subunit (sensu Eukarya)	protein biosynthesis	-0.20688	-0.531962	-0.668269	0.00288109	0.620599	-0.0149251	0.120909	-0.233681	K5
CATMA5A09710	AT5G10950	cylicin-related	molecular_function unknown	mitochondrion	No classification	-0.552731	0.0109386	-0.669028	-0.087071	-0.0198926	-0.0149251	0.427855	0.115375	K5
CATMA5A09720	AT5G10960	CCR4-NOT transcription complex protein, putative	ribonuclease activity	No classification	RNA modification	0.215319	-0.190846	0.187202	-0.75496	-0.0610325	-0.0149251	-0.496409	-0.0470181	K5
CATMA5A11450	AT5G13240	expressed protein	molecular_function unknown	No classification	No classification	-0.281391	-0.137078	-0.14536	-0.660174	-0.0861107	-0.0149251	0.376362	0.0348668	K5
CATMA5A13440	AT5G15160	bHLH family protein	DNA binding	chloroplast	No classification	-0.139432	-0.728038	-0.0276995	-0.353432	0.225135	-0.0149251	-0.225316	0.0914975	K5
CATMA5A17720	AT5G19290	esterase/lipase/thioesterase family protein	catalytic activity	No classification	aromatic compound metabolism	-0.696108	-0.687365	-0.623247	-0.116436	-0.496321	-0.0149251	0.443004	-0.073812	K5
CATMA5A18280	AT5G19855	expressed protein	chaperone activity	chloroplast	protein folding	-0.453449	-0.364104	-0.769685	-0.203008	0.0406242	-0.0149251	0.373053	0.201222	K5
CATMA5A18460	AT5G20020	Ras-related GTP-binding nuclear protein (RAN-2)	protein binding	No classification	protein-nucleus import	-0.367828	-0.432419	-0.916242	-0.336175	0.847086	-0.0149251	0.5585	0.0583154	K5
CATMA5A19250	AT5G20720	20 kDa chaperonin, chloroplast (CPN21) (CHCPN10) (CPN20)	calmodulin binding	chloroplast	biological_process unknown	-0.842589	-0.109155	-0.658614	0.194466	0.0129667	-0.0149251	0.468894	-0.0408599	K5
CATMA5A20510	AT5G23020	2-isopropylmalate synthase 2 (IMS2)	2-isopropylmalate synthase activity	chloroplast	leucine biosynthesis	-0.263163	-0.726031	-0.398721	-0.30423	0.156088	-0.0149251	0.57807	0.0994046	K5
CATMA5A21550	AT5G24030	C4-dicarboxylate transporter/malic acid transport family protein	transporter activity	integral to membrane	No classification	-0.334275	-0.599513	-0.778725	-0.0684068	0.77707	-0.0149251	0.155724	0.261236	K5
CATMA5A22030	AT5G24420	glucosamine/galactosamine-6-phosphate isomerase-related	6-phosphogluconolactonase activity	No classification	N-acetylglucosamine metabolism	-0.821931	-0.383798	-0.180114	-0.0816413	0.122977	-0.0149251	0.0137571	0.0373269	K5
CATMA5A22680	AT5G24960	cytochrome P450 71A14, putative (CYP71A14)	oxygen binding	endomembrane system	electron transport	-0.525328	-0.685517	-0.052484	-0.122433	0.147665	-0.0149251	0.316054	0.155221	K5
CATMA5A22900	AT5G25190	ethylene-responsive element-binding protein, putative	transcription factor activity	mitochondrion	regulation of transcription, DNA-dependent	-0.531712	-0.876115	-0.401045	-0.115768	-0.0735529	-0.0149251	-0.0492512	-0.0347631	K5
CATMA5A23360	AT5G25590	expressed protein	molecular_function unknown	cellular_component unknown	N-terminal protein myristoylation	-0.591983	-0.728435	-0.599121	-0.121454	-0.0405307	-0.0149251	0.181413	-0.0201704	K5
CATMA5A31460	AT5G35970	DNA-binding protein, putative	DNA binding	chloroplast	No classification	-0.177759	0.349367	-0.827379	0.0678807	0.0648407	-0.0149251	0.577225	0.115384	K5
CATMA5A38435	AT5G42650	allene oxide synthase (AOS) / hydroperoxide dehydrase / cytochrome P450 74A (CYP74A)	allene oxide synthase activity	chloroplast	jasmonic acid biosynthesis	-0.643579	-0.156329	-0.676108	-0.0463739	0.213295	-0.0149251	0.118249	0.240495	K5
CATMA5A41790	AT5G45800	leucine-rich repeat transmembrane protein kinase, putative	ATP binding	chloroplast	transmembrane receptor protein tyrosine kinase signaling pathway	-0.978663	-0.37376	-0.513066	0.24159	-0.166147	-0.0149251	0.633157	0.181459	K5
CATMA5A42000	AT5G46020	expressed protein	molecular_function unknown	mitochondrion	No classification	-0.443303	0.0348917	-0.842951	-0.0276539	0.109814	-0.0149251	0.503177	0.273039	K5
CATMA5A43700	AT5G47720	acetyl-CoA C-acyltransferase, putative / 3-ketoacyl-CoA thiolase, putative	acetyl-CoA C-acetyltransferase activity	No classification	No classification	-0.607609	-0.442162	-0.893005	-0.352255	-0.123668	-0.0149251	0.54313	0.325384	K5
CATMA5A44050	AT5G48070	xyloglucan:xyloglucosyl transferase, putative / xyloglucan endotransglycosylase, putative / endo-xyloglucan transferase, putative	hydrolase activity, acting on glycosyl bonds	endomembrane system	carbohydrate metabolism	-0.297744	-0.25102	-0.740551	-0.0925455	0.0453168	-0.0149251	0.185261	0.0488538	K5
CATMA5A44160	AT5G48180	kelch repeat-containing protein	molecular_function unknown	cellular_component unknown	biological_process unknown	-0.474808	-0.239999	-0.679703	0.0693494	-0.0618848	-0.0149251	0.427205	0.439215	K5
CATMA5A45440	AT5G49450	bZIP family transcription factor	transcription factor activity	chloroplast	regulation of transcription, DNA-dependent	-0.800275	0.0940501	-0.464923	0.208953	-0.354099	-0.0149251	0.0633117	0.435933	K5
CATMA5A45660	AT5G49730	ferric reductase-like transmembrane component family protein	oxidoreductase activity	membrane	electron transport	-0.728361	-0.610968	-0.596752	-0.220148	0.536387	-0.0149251	0.377395	0.426757	K5
CATMA5A47350	AT5G51440	23.5 kDa mitochondrial small heat shock protein (HSP23.5-M)	heat shock protein activity	mitochondrion	response to heat	-0.438064	0.0731337	-0.999288	-0.371518	-0.081159	-0.0149251	0.0358684	0.0936151	K5
CATMA5A47480	AT5G51550	phosphate-responsive 1 family protein	molecular_function unknown	endomembrane system	No classification	-0.861378	0.169613	-0.149924	0.324871	-0.467412	-0.0149251	0.499592	0.154284	K5
CATMA5A49170	AT5G53250	arabinogalactan-protein, putative (AGP22)	molecular_function unknown	endomembrane system	No classification	0.0617193	-0.171522	-0.345566	-0.639516	0.553914	-0.0149251	-0.0710071	-0.0484297	K5
CATMA5A50580	AT5G54750	transport protein particle (TRAPP) component Bet3, putative	molecular_function unknown	No classification	ER to Golgi transport	0.436841	0.254353	0.540864	-0.668131	0.236515	-0.0149251	-0.316287	-0.108933	K5
CATMA5A50720	AT5G54910	DEAD/DEAH box helicase, putative	ATP dependent helicase activity	No classification	DNA metabolism	-0.26483	-0.761243	-0.51832	-0.181614	0.279099	-0.0149251	0.282407	0.0534192	K5
CATMA5A54345	AT5G58590	Ran-binding protein 1, putative / RanBP1, putative	protein binding	No classification	protein-nucleus import, translocation	-0.148374	-0.291043	-0.729971	-0.468999	0.04182	-0.0149251	0.318895	0.348677	K5
CATMA5A54460	AT5G58740	nuclear movement family protein	molecular_function unknown	No classification	No classification	-0.725779	-0.0919496	-0.529513	-0.0057352	0.611471	-0.0149251	0.256735	-0.17126	K5
CATMA5A55630	AT5G59850	40S ribosomal protein S15A (RPS15aF)	structural constituent of ribosome	cytosolic small ribosomal subunit (sensu Eukarya)	protein biosynthesis	-0.057607	-0.734529	-0.631027	-0.485585	0.471799	-0.0149251	-0.105815	-0.258199	K5
CATMA5A55700	AT5G59950	RNA and export factor-binding protein, putative	nucleic acid binding	chloroplast	No classification	-0.313399	-0.109295	-0.740091	0.124564	0.231289	-0.0149251	0.365104	0	K5
CATMA5A56140	AT5G60400	expressed protein	molecular_function unknown	No classification	No classification	-0.383715	-0.519736	-0.403535	-0.589023	0.531446	-0.0149251	0.294232	-0.0319145	K5
CATMA5A56580	AT5G60890	receptor-like protein kinase (ATR1) (MYB34)	kinase activity	nucleus	tryptophan biosynthesis	-0.868525	-0.3499	-0.50758	-0.0966073	0.100755	-0.0149251	0.12502	-0.185978	K5
CATMA5A56980	AT5G61330	rRNA processing protein-related	molecular_function unknown	No classification	cell adhesion	-0.624187	-0.34248	-0.72028	-0.229575	0.244065	-0.0149251	0.33752	0.065546	K5
CATMA5A58375	AT5G62790	1-deoxy-D-xylulose 5-phosphate reductoisomerase (DXR)	1-deoxy-D-xylulose-5-phosphate reductoisomerase activity	chloroplast	isoprenoid biosynthesis	-0.2828	-0.50249	-0.73762	-0.352179	0.185395	-0.0149251	0.588575	0.214547	K5
CATMA5A59050	AT5G63530	copper chaperone (CCH)-related	transition metal ion binding	cellular_component unknown	transition metal ion homeostasis	-0.618555	-0.797625	-0.501572	-0.362646	0.115816	-0.0149251	0.220093	0.0184434	K5
CATMA5A61190	AT5G65880	expressed protein	molecular_function unknown	endomembrane system	No classification	-0.635945	-0.35926	-0.66879	-0.354523	0.247087	-0.0149251	0.406365	-0.126427	K5
CATMA4A23540	AT4G21870	26.5 kDa class P-related heat shock protein (HSP26.5-P) 26.5 kDa	heat shock protein activity	No classification	response to heat	0.609783	0.141356	-0.273737	-0.615855	1.35023	1.03012	-0.465225	-0.135862	K6
CATMA2A41257	AT2G42840	protodermal factor 1 (PDF1)	nutrient reservoir activity	extracellular	No classification	-0.294575	-0.393539	-0.791516	-0.629964	1.23078	0.0850338	0.0910715	-0.100042	K6
CATMA3A16080	AT3G16640	translationally controlled tumor family protein	molecular_function unknown	cytoplasm	No classification	-0.310356	-0.169353	-0.718179	-0.176094	0.910668	-0.303634	0.211849	0.223908	K6
CATMA1A57920	AT1G68550	AP2 domain-containing transcription factor, putative	transcription factor activity	nucleus	regulation of transcription, DNA-dependent	-0.4794	-0.705868	-0.227902	-0.589767	1.02101	-0.323849	-0.0303953	-0.172499	K6
CATMA5A01620	AT5G02540	short-chain dehydrogenase/reductase (SDR) family protein	oxidoreductase activity	chloroplast	chlorophyll biosynthesis	-0.643674	-0.723691	-0.628117	-0.811792	1.53681	-0.0149251	0.496399	0.446414	K6
CATMA5A20440	AT5G22940	exostosin family protein Exostosin family.	catalytic activity	membrane	cell growth and/or maintenance	-0.777062	-0.188746	-0.903531	-0.0554254	-0.124512	-0.0149251	0.765828	0.173882	K6
CATMA5A46350	AT5G50370	adenylate kinase, putative , mitochondrial/ ATP-AMP transphosphorylase 2	adenylate kinase activity	cytoplasm	anaerobic respiration	-0.85669	-0.177452	-0.815149	0.18034	-0.214073	-0.0149251	0.726075	0.0160857	K6
CATMA4A39445	AT4G37930	glycine hydroxymethyltransferase / serine hydroxymethyltransferase / serine/threonine aldolase (SHM1)	glycine hydroxymethyltransferase activity	mitochondrial matrix	glycine decarboxylation via glycine cleavage system	-0.907413	-0.0977452	-0.74558	0.0554637	0.157529	0.703295	0.471484	0.304262	K5
CATMA1A47300	AT1G56200	EMBRYO DEFECTIVE 1303 expressed protein	molecular_function unknown	chloroplast	No classification	-0.944606	-0.33854	-0.824809	0.0644345	0.291531	0.266044	1.02246	0.0669254	K6
CATMA3A30085	AT3G29764	pseudogene, DNA-directed RNA polymerase Beta chain (fragment)	No classification	No classification	No classification	-0.997649	0.27359	-0.683942	-0.705174	0.91466	0.156104	0.148955	-1.21996	K6
CATMA4A05390	AT4G04810	methionine sulfoxide reductase domain-containing protein / SeIR domain-containing protein contains SelR domain.	molecular_function unknown	cellular_component unknown	biological_process unknown	-1.0377	-0.537152	-0.770384	-0.37	-0.344019	0.0784937	0.825237	0	K6
CATMA2A04730	AT2G05935	non-LTR retrotransposon family (LINE)	No classification	No classification	No classification	-1.07143	-1.03248	-1.47365	-0.98462	1.21164	0.304868	0.00809086	-1.89283	K6
CATMA2A34320	AT2G36120	pseudogene, glycine-rich protein	structural molecule activity	endomembrane system	No classification	-1.10078	-0.432794	-1.53332	-0.430381	0.689885	-0.270471	1.34024	0.366168	K6
CATMA3B11755	AT3G12780	phosphoglycerate kinase, putative	phosphoglycerate kinase activity	chloroplast	glycolysis	-1.17772	-0.46055	-0.995488	0.221714	-0.131523	-0.357527	0.911387	0.211275	K6
CATMA4A05400	AT4G04830	methionine sulfoxide reductase domain-containing protein / SeIR domain-containing protein	molecular_function unknown	cellular_component unknown	biological_process unknown	-1.22029	-0.60995	-1.14061	-0.531087	0.0884916	0.315651	0.86628	0.0710265	K6
CATMA1A06860	AT1G07830	ribosomal protein L29 family protein	structural constituent of ribosome	ribosome	protein biosynthesis	-0.673895	-0.280302	-0.798289	-0.423555	0.478517	-0.0669166	0.732817	-0.129756	K6
CATMA1A22470	AT1G23400	expressed protein	DNA binding	chloroplast	regulation of transcription, DNA-dependent	-0.785695	-0.440426	-0.499352	-0.0113731	0.212572	-0.0833176	0.801549	0.563078	K6
CATMA1A26460	AT1G28290	pollen Ole e 1 allergen and extensin family protein	structural constituent of cell wall	endomembrane system	No classification	-0.570545	-0.147861	-0.776694	-0.234777	0.238453	-0.0908106	0.817245	0.465579	K6
CATMA2A30410	AT2G32150	haloacid dehalogenase-like hydrolase family protein	hydrolase activity	No classification	metabolism	-0.416776	0.546806	-0.706629	0.311991	-0.681366	-0.0711939	0.718474	0.812768	K6
CATMA2A30840	AT2G32580	expressed protein	molecular_function unknown	endomembrane system	No classification	-0.331757	0.0539981	-0.72025	0.156135	-0.128026	0.10757	0.740052	0.290527	K6
CATMA2A37250	AT2G39010	aquaporin, putative	water channel activity	membrane	transport	-0.47954	-0.119096	-0.695601	0.0581373	0.0677803	-0.442391	0.533879	0.653082	K6
CATMA2A41180	AT2G42750	DNAJ heat shock N-terminal domain-containing protein	chaperone activity	chloroplast	protein folding	-0.540142	0.273004	-0.764858	0.524339	0.690827	0.0844554	0.827606	0.454497	K6
CATMA2A46160	AT2G47730	glutathione S-transferase 6 (GST6)	glutathione transferase activity	chloroplast	defense response	-0.326592	-0.413539	-0.726123	-0.0628973	1.12288	-0.494827	0.18362	0.184166	K6
CATMA2B07230	AT2G07717	pseudogene, similar to NADH-ubiquinone oxidoreductase chain 4 (EC 1.6.5.3). (Field mustard)	ATP binding	No classification	mitochondrial electron transport, NADH to ubiquinone	0.270041	-0.296556	0.00571969	-0.589824	1.11621	-0.360259	-0.270124	-0.16605	K6
CATMA3A37380	AT3G44450	expressed protein	molecular_function unknown	No classification	No classification	0.148264	-0.0982904	-0.313778	-0.667857	0.931395	0.193524	0.209013	0.0105391	K6
CATMA4A12760	AT4G12600	ribosomal protein L7Ae/L30e/S12e/Gadd45 family protein	RNA binding	intracellular	protein biosynthesis	-0.507485	-0.683998	-0.653374	-0.688708	0.949248	-0.13854	0.0803654	-0.286362	K6
CATMA4A36440	AT4G34600	expressed protein	molecular_function unknown	endomembrane system	No classification	-0.689721	-0.718082	-0.520243	-0.153902	0.982288	-0.138772	0.279078	0.0855211	K6
CATMA5A05740	AT5G06530	ABC transporter family protein	ATP-binding cassette (ABC) transporter activity	inner membrane	amino acid transport	0.437681	0.477899	-0.797984	-0.200759	1.13898	-0.14	-0.0618305	0.274415	K6
CATMA5A17980	AT5G19540	expressed protein	molecular_function unknown	chloroplast	No classification	-0.77309	0.129188	-0.198277	0.298152	0.568607	-0.0149251	1.02266	0.308107	K6
CATMA5A55565	AT5G59780	myb family transcription factor (MYB59)	transcription factor activity	nucleus	regulation of transcription, DNA-dependent	-0.384629	-0.184106	-0.920519	-0.356882	0.304761	-0.0149251	0.853888	0.103628	K6
CATMA2A10050	AT2G12020	gypsy-like retrotransposon family	DNA binding	No classification	DNA recombination	0.158775	0.0809431	-0.286318	-1.38992	1.08069	-0.0503667	-0.374925	-0.882075	K6
CATMA5A01950	AT5G02870	60S ribosomal protein L4/L1 (RPL4D)	structural constituent of ribosome	large ribosomal subunit	protein biosynthesis	-0.611393	-0.492125	-1.06514	-0.125007	0.244073	-0.0149251	0.872339	0.128509	K6
CATMA2A04270	AT2G05440	glycine-rich protein	molecular_function unknown	endomembrane system	No classification	-0.630305	-0.590974	-1.51588	0.0431637	0.0054028	-0.291466	1.1762	0.0920677	K6
CATMA5A20420	AT5G22920	zinc finger (C3HC4-type RING finger) family protein	zinc ion binding	No classification	electron transport	-1.305	-0.532289	-0.658369	0.432481	-0.080763	-0.23	0.479792	0.643492	K6
CATMA2A37840	AT2G39570	ACT domain-containing protein	amino acid binding	intracellular	metabolism	-1.45663	-0.208559	-0.536529	0.196902	-0.365942	-0.32516	0.724823	0.46561	K6
CATMA3A47520	AT3G54580	proline-rich extensin-like family protein	molecular_function unknown	endomembrane system	biological_process unknown	0.670694	-0.021398	-0.190512	-0.283002	1.04824	0.0166201	-0.302378	-0.00363081	K7
CATMA2A32650	AT2G34510	expressed protein	ATP binding	endomembrane system	biological_process unknown	0.643594	0.33998	0.124412	-0.0470529	0.971245	-0.000544174	-0.00703324	-0.147013	K7
CATMA1A54720	AT1G65390	disease resistance protein (TIR class), putative	defense/immunity protein activity	chloroplast	defense response signaling pathway, resistance-gene dependent	0.548011	-0.244771	-0.377285	0.169179	1.7409	0.211199	0.344252	-0.00951541	K7
CATMA4A22630	AT4G21070	BRCT domain-containing protein / zinc finger (C3HC4-type RING finger) family protein (BRCA1)	damaged DNA binding	intracellular	DNA repair	0.509861	0.290177	0.0135464	0.464083	0.153515	0.497929	0.236259	0.737187	K7
CATMA1A09130	AT1G10270	pentatricopeptide (PPR) repeat-containing protein	molecular_function unknown	mitochondrion	biological_process unknown	0.444532	0.28803	0.607674	0.163037	-0.214589	0.704505	-0.196408	-0.253927	K7
CATMA5A09850	AT5G11090	serine-rich protein-related	molecular_function unknown	chloroplast	No classification	0.430822	0.450024	-0.214408	-0.26073	0.891414	-0.24	-0.107684	0.231076	K7
CATMA2A22930	AT2G24600	ankyrin repeat family protein	protein binding	No classification	No classification	0.429901	0.0451665	-0.247588	-0.150667	1.02143	-0.945333	0.0126755	0.285041	K7
CATMA3A54770	AT3G61640	arabinogalactan-protein (AGP20)	molecular_function unknown	endomembrane system	No classification	0.413079	-0.309177	-0.125391	-0.119028	1.03063	-0.116551	-0.0605182	-0.121352	K7
CATMA4A40780	AT4G39390	transporter-related	transporter activity	integral to membrane	transport	0.40183	0.047536	0.279067	0.197542	1.09924	-0.0149251	-0.139941	0.0478143	K7
CATMA1A11135	AT1G12090	protease inhibitor/seed storage/lipid transfer protein (LTP) family protein	lipid binding	endomembrane system	lipid transport	0.393373	0.440536	0.628953	0.222368	0.293438	0.766232	0.0674224	0.0470648	K7
CATMA2A43550	AT2G45140	vesicle-associated membrane protein, putative / VAMP, putative	structural molecule activity	No classification	No classification	0.381814	0.0713918	-0.0305644	-0.188302	0.960641	-0.061726	-0.0737429	0.109349	K7
CATMA2A46360	AT2G47930	hydroxyproline-rich glycoprotein family protein	molecular_function unknown	chloroplast	biological_process unknown	0.378955	0.248034	0.237296	-0.218933	1.28845	-0.0792991	-0.365942	0.027166	K7
CATMA3A43830	AT3G50830	stress-responsive protein, putative	molecular_function unknown	plasma membrane	response to stress	0.372468	0.126014	-0.0924758	0.0934328	0.921524	-0.189376	-0.072745	0.154788	K7
CATMA2A07220	AT2G07717	pseudogene, similar to NADH-ubiquinone oxidoreductase chain 4 (EC 1.6.5.3). (Field mustard)	ATP binding	No classification	mitochondrial electron transport, NADH to ubiquinone	0.366661	-0.63176	0.0982868	-0.350287	1.35306	-0.0481807	-0.235682	-0.04748	K7
CATMA4A26190	AT4G24460	expressed protein	amino acid permease activity	chloroplast	amino acid transport	0.351488	-0.187908	0.0351618	-0.0687004	0.888845	-0.215794	-0.151724	-0.212852	K7
CATMA4A12860	AT4G12720	MutT/nudix family protein	hydrolase activity	No classification	No classification	0.350523	0.576757	-0.223496	0.413943	1.08593	-0.458045	0.341768	0.341896	K7
CATMA5CTRL21	AT5G62000	transcriptional factor B3 family protein / auxin-responsive factor, putative (ARF1)	protein binding	chloroplast	regulation of transcription, DNA-dependent	0.281213	-0.0432975	-0.167821	0.118984	0.309891	-0.1	0.0526714	0.639987	K7
CATMA4A28280	AT4G26690	glycerophosphoryl diester phosphodiesterase family protein	kinase activity	mitochondrion	glycerol metabolism	0.275226	-0.318539	-0.225642	-0.304288	0.913297	-0.260998	-0.318679	0.130839	K7
CATMA4A25290	AT4G23470	hydroxyproline-rich glycoprotein family protein	rhodopsin-like receptor activity	integral to membrane	G-protein coupled receptor protein signaling pathway	0.274668	-0.107615	-0.20424	-0.362692	1.1475	-0.0478449	0.358606	0.483084	K7
CATMA4A39600	AT4G38080	hydroxyproline-rich glycoprotein family protein	nutrient reservoir activity	endomembrane system	biological_process unknown	0.246269	0	0	-0.218372	1.07328	0.815106	0	-0.166761	K7
CATMA5A09580	AT5G10830	embryo-abundant protein-related	molecular_function unknown	No classification	No classification	0.238424	-0.334309	-0.0268216	-0.297608	0.889562	-0.0149251	-0.056954	0.0582863	K7
CATMA1A17200	AT1G18210	calcium-binding protein, putative	calcium ion binding	flagellum (sensu Bacteria)	ciliary/flagellar motility	0.235927	-0.174839	-0.196166	0.138978	0.957428	-0.0240513	0.114547	-0.115648	K7
CATMA1A53050	AT1G63830	proline-rich family protein	rhodopsin-like receptor activity	membrane	G-protein coupled receptor protein signaling pathway	0.23354	0.299806	0.198397	0.0167674	1.28479	0.124536	0.259115	0.179106	K7
CATMA1A06710	AT1G07650	leucine-rich repeat transmembrane protein kinase, putative	kinase activity	endomembrane system	transmembrane receptor protein tyrosine kinase signaling pathway	0.208614	-0.0171276	0.061622	0.143386	0.924447	-0.25688	0.0829837	0.309702	K7
CATMA2A39790	AT2G41420	proline-rich family protein	rhodopsin-like receptor activity	integral to membrane	G-protein coupled receptor protein signaling pathway	0.201901	0.293346	-0.301909	-0.402414	1.10228	0.0426731	0.013445	0.203149	K7
CATMA3A01926	AT3G03020	expressed protein	molecular_function unknown	chloroplast	No classification	0.175694	0.0938045	-0.224553	-0.0449789	1.00803	-0.0607555	0.122362	0.00406848	K7
CATMA3A41480	AT3G48500	expressed protein	molecular_function unknown	No classification	No classification	0.156763	0.0732204	-0.00934382	0.163876	0.984549	0.0622336	0.008467	0.139889	K7
CATMA1A22610	AT1G23720	proline-rich extensin-like family protein	DNA binding	extracellular	regulation of transcription, DNA-dependent	0.139345	-0.174574	-0.351238	-0.361337	1.11306	-0.526759	0.117218	0.496764	K7
CATMA1A00560	AT1G01580	ferric-chelate reductase, putative	ferric-chelate reductase activity	membrane	electron transport	0.13384	-0.144871	0.00240306	0.0156502	0.395189	-0.0738949	-0.148007	0.6822	K7
CATMA5A43410	AT5G47450	major intrinsic family protein / MIP family protein	water channel activity	membrane	transport	0.117731	-0.0176119	0	0.267293	0.939395	-0.12	-0.538374	-0.089085	K7
CATMA2A21030	AT2G22510	hydroxyproline-rich glycoprotein family protein	molecular_function unknown	endomembrane system	biological_process unknown	0.117697	0.230893	-0.0267514	-0.198295	1.16206	-0.531889	0.00155453	0.414717	K7
CATMA1A03525	AT1G04690	potassium channel protein, putative	potassium channel activity	cytoplasm	potassium ion transport	0.115275	-0.383442	0.0409614	-0.119323	0.880886	0.0242019	-0.373234	0.0998352	K7
CATMA3A06563	AT3G07330	glycosyl transferase family 2 protein	cellulose synthase activity	No classification	No classification	0.110654	-0.36427	-0.139847	0.0137138	0.879218	-0.230358	-0.329447	0.217937	K7
CATMA3A28430	AT3G28550	proline-rich extensin-like family protein	molecular_function unknown	endomembrane system	biological_process unknown	0.0781238	-0.626064	0.210297	-0.300763	0.886882	-0.346278	-0.125047	0.234444	K7
CATMA3A13560	AT3G14280	expressed protein	molecular_function unknown	mitochondrion	No classification	0.0638163	-0.0504075	-0.193711	-0.197161	1.05398	-0.125503	-0.140876	0.0536162	K7
CATMA4A00935	AT4G00860	stress-related ozone-induced protein (OZI1) / stress-related ozone-responsive protein	molecular_function unknown	endomembrane system	response to pathogenic bacteria	0.0210461	-0.0628402	0.296999	-0.118801	0.927836	-0.299638	-0.200068	0.404525	K7
CATMA2B19700	AT2G21050	amino acid permease, putative	amino acid permease activity	membrane	amino acid transport	0.017089	-0.372663	-0.0812017	0.0259042	1.19093	-0.275601	0.0407746	-0.0127472	K7
CATMA5A25290	AT5G27860	expressed protein	molecular_function unknown	chloroplast	No classification	0.010132	0.080706	-0.0350914	-0.0967309	0.405059	-0.0149251	0.748807	-0.0078063	K7
CATMA2A07230	AT2G07717	pseudogene, similar to NADH-ubiquinone oxidoreductase chain 4 (EC 1.6.5.3). (Field mustard)	ATP binding	No classification	mitochondrial electron transport, NADH to ubiquinone	-0.00660037	-0.124688	0.0754896	-0.151992	0.89593	0.145373	-0.111811	-0.182205	K7
CATMA2A00760	AT2G01720	ribophorin I family protein	oligosaccharyl transferase activity	endomembrane system	No classification	-0.011072	-0.362061	-0.120372	-0.292163	1.18113	0.0209835	-0.18753	0.0794748	K7
CATMA4A02880	AT4G02570	cullin family protein	molecular_function unknown	phragmoplast	embryonic development (sensu Magnoliophyta)	-0.0236353	0.000808122	-0.126686	0.0977048	1.02177	-0.214888	0.316821	0.484499	K7
CATMA4A24820	AT4G23060	calmodulin-binding family protein	calmodulin binding	mitochondrion	No classification	-0.0351451	-0.261381	-0.185968	-0.0107215	1.3723	0.100753	-0.0461819	0.0162993	K7
CATMA5A36200	AT5G40540	protein kinase, putative	kinase activity	No classification	protein amino acid phosphorylation	-0.0362947	-0.198843	-0.100886	-0.231594	1.00675	-0.0149251	0.0766017	0.0331597	K7
CATMA4A09560	AT4G09550	expressed protein	subtilase activity	No classification	proteolysis and peptidolysis	-0.0519707	0.0748482	-0.044419	-0.0554118	0.946396	-0.105911	-0.0154347	-0.156192	K7
CATMA3A49080	AT3G56110	prenylated rab acceptor (PRA1) family protein	molecular_function unknown	chloroplast	biological_process unknown	-0.0583774	-0.627044	-0.258578	0.0110919	0.96452	-0.0450702	0.0254125	-0.111579	K7
CATMA1A16860	AT1G17840	ABC transporter family protein	ATP-binding cassette (ABC) transporter activity	inner membrane	amino acid transport	-0.0644258	-0.106566	-0.213741	-0.0149376	0.897823	-0.255949	0.00344273	0.253477	K7
CATMA3A26364	AT3G26580	expressed protein	molecular_function unknown	chloroplast	No classification	-0.0677847	0.582252	0.559813	0.344159	-0.205486	0.439968	0.74096	0.264231	K7
CATMA2A32580	AT2G34430	chlorophyll A-B binding protein / LHCII type I (LHB1B1)	chlorophyll binding	thylakoid membrane	photosynthesis light harvesting in photosystem II	-0.0705627	0.124886	-0.387346	0.390629	0.200219	0.0459561	0.818369	0.648766	K7
CATMA3A00730	AT3G01720	expressed protein	molecular_function unknown	endomembrane system	No classification	-0.074603	-0.31604	-0.114844	-0.269971	0.445478	-0.338317	0.0728841	0.619079	K7
CATMA2A04310	AT2G05540	glycine-rich protein	molecular_function unknown	endomembrane system	No classification	-0.0832624	0.298204	-0.0853161	0.299458	-0.588572	-0.123149	-0.0888898	0.65806	K7
CATMA5A57950	AT5G62350	invertase/pectin methylesterase inhibitor family protein / DC 1.2 homolog (FL5-2I22)	pectinesterase inhibitor activity	endomembrane system	No classification	-0.084395	0.14822	0.269465	0.226729	0.189848	1.03	0.0959667	0.214094	K7
CATMA2A27230	AT2G28840	ankyrin repeat family protein	protein binding	No classification	No classification	-0.0864126	-0.147813	0.113245	0.487972	-0.368119	0.312948	0.807816	0.581147	K7
CATMA1A01480	AT1G02500	S-adenosylmethionine synthetase 1 (SAM1)	methionine adenosyltransferase activity	No classification	S-adenosylmethionine biosynthesis	-0.099444	-0.423071	-0.106742	0.160806	0.907771	-0.320147	0.113197	0.466396	K7
CATMA2A27790	AT2G29390	sterol 4-alpha-methyl-oxidase 1 (SMO1)	C-4 methyl sterol oxidase activity	No classification	metabolism	-0.100171	-0.298443	-0.55359	-0.0293821	0.98687	0.0207049	0.0427764	0.413861	K7
CATMA5A60705	AT5G65310	homeobox-leucine zipper protein 5 (HB-5) / HD-ZIP transcription factor 5	DNA binding	nucleus	regulation of transcription, DNA-dependent	-0.10164	0	0.255545	0.315079	-0.56891	-0.0149251	0.759118	-0.193327	K7
CATMA5A45250	AT5G49280	hydroxyproline-rich glycoprotein family protein	molecular_function unknown	endomembrane system	G-protein coupled receptor protein signaling pathway	-0.116262	-0.00295211	-0.0902299	-0.09785	1.01693	-0.0149251	0.188924	0.239138	K7
CATMA1A13300	AT1G14290	acid phosphatase, putative	catalytic activity	endomembrane system	metabolism	-0.122071	-0.049649	-0.49861	-0.287297	0.883885	0.0110516	0.184672	0.229774	K7
CATMA4A01280	AT4G01100	mitochondrial substrate carrier family protein	binding	mitochondrial inner membrane	mitochondrial transport	-0.123352	0.422171	0.407351	-0.227127	0.381925	0.870416	-0.123849	-0.324191	K7
CATMA1A67370	AT1G78260	RNA recognition motif (RRM)-containing protein	RNA binding	No classification	No classification	-0.12729	-0.530102	0.0227468	-0.0437817	0.883136	0.0409131	0.0644367	0.120819	K7
CATMA5A49255	AT5G53350	ATP-dependent Clp protease ATP-binding subunit ClpX1 (CLPX)	ATPase activity	mitochondrial matrix	ATP-dependent proteolysis	-0.134842	0.668122	-0.221832	0.176473	-0.491019	-0.0149251	0.828137	0.223963	K7
CATMA3A15110	AT3G15710	signal peptidase, putative	peptidase activity	membrane	proteolysis and peptidolysis	-0.134902	0.0417161	0	-0.0980712	0.890339	0.107984	0.439031	-0.0015434	K7
CATMA5A46540	AT5G50650	WD-40 repeat family protein / St12p protein, putative	nucleotide binding	No classification	No classification	-0.153656	0.0319685	-0.592558	-0.284278	0.468353	-0.0149251	0.939447	0.407543	K7
CATMA2A38640	AT2G40360	transducin family protein / WD-40 repeat family protein	nucleotide binding	No classification	No classification	-0.157367	-0.542656	-0.29357	-0.291063	0.947365	0.0509196	0.101814	0.012407	K7
CATMA2A36610	AT2G38310	expressed protein	molecular_function unknown	chloroplast	No classification	-0.159869	-0.401502	-0.139265	-0.0681598	1.07978	0.0798077	0.0841825	0.00714257	K7
CATMA3A42740	AT3G49720	expressed protein	molecular_function unknown	mitochondrion	No classification	-0.166341	-0.281192	-0.658498	0.0854191	0.960953	0.133759	0.194948	0.137507	K7
CATMA5A11940	AT5G13710	sterol 24-C-methyltransferase, putative	sterol 24-C-methyltransferase activity	cellular_component unknown	sterol biosynthesis	-0.186776	-0.0717923	-0.454266	-0.030269	-0.136818	-0.0149251	0.762962	-0.0145858	K7
CATMA2A20200	AT2G21520	SEC14 cytosolic factor, putative / phosphoglyceride transfer protein, putative	transporter activity	intracellular	transport	-0.187716	-0.0674901	-0.318402	0.315077	0.952885	0.0359809	0.329182	0.321107	K7
CATMA5A56880	AT5G61230	ankyrin repeat family protein	protein binding	chloroplast	No classification	-0.194702	0.167149	-0.49861	0.121614	0.284926	-0.0149251	0.738272	0.205488	K7
CATMA5A13600	AT5G15320	expressed protein	molecular_function unknown	endomembrane system	No classification	-0.198662	0.0739862	-0.447738	-0.284267	0.916024	0.11	0.0640489	-0.163242	K7
CATMA4A24210	AT4G22490	protease inhibitor/seed storage/lipid transfer protein (LTP) family protein	lipid binding	endomembrane system	lipid transport	-0.199191	0.0762732	-0.575885	-0.305349	1.18847	-0.183337	0.300329	-0.0995999	K7
CATMA2A38380	AT2G40140	zinc finger (CCCH-type) family protein	transcription factor activity	cellular_component unknown	regulation of transcription	-0.202133	0.500237	-0.137962	0.433012	0.0397081	-0.46376	0.209457	0.635837	K7
CATMA5A60045	AT5G64620	invertase/pectin methylesterase inhibitor family protein	pectinesterase inhibitor activity	endomembrane system	No classification	-0.20603	0.543074	-0.0505266	0.295455	0.931809	-0.16	0.728857	-0.111515	K7
CATMA2A23850	AT2G25510	expressed protein	molecular_function unknown	mitochondrion	No classification	-0.206651	0	-0.300411	-0.340136	1.04583	-0.306512	-0.0631884	-0.101805	K7
CATMA2A45975	AT2G47510	fumarate hydratase, putative / fumarase, putative	fumarate hydratase activity	mitochondrion	anaerobic respiration	-0.209054	0.0140379	-0.364666	0.187248	-0.0178719	0.011111	0.732329	0.311475	K7
CATMA1A67660	AT1G78600	zinc finger (B-box type) family protein	zinc ion binding	endomembrane system	regulation of transcription	-0.215792	0.225474	0.00739434	0.230536	0.304669	0.409983	0.889899	0.295935	K7
CATMA1A08616	AT1G09770	myb family transcription factor	transcription factor activity	nucleus	regulation of transcription	-0.244751	0.155797	-0.204991	0.362171	0.309228	0.129965	0.46274	0.648877	K7
CATMA5A50620	AT5G54810	tryptophan synthase, beta subunit 1 (TSB1)	tryptophan synthase activity	chloroplast	indoleacetic acid biosynthesis	-0.261564	-0.0922473	-0.0730893	0.240655	-0.147048	-0.0149251	0.737711	0.210945	K7
CATMA5A51950	AT5G56170	expressed protein	molecular_function unknown	endomembrane system	No classification	-0.262166	-0.15986	-0.168803	-0.101444	0.916317	-0.0149251	0.0522972	-0.0894492	K7
CATMA5A50760	AT5G54960	pyruvate decarboxylase, putative	pyruvate decarboxylase activity	cellular_component unknown	response to hypoxia	-0.282682	-0.493753	0.641366	0.41366	0.821306	-0.0149251	0.894606	0.15903	K7
CATMA4A29280	AT4G27652	expressed protein	molecular_function unknown	chloroplast	No classification	-0.312708	-0.566328	-0.1033	-0.0862822	0.919282	-0.241103	0.0383236	-0.0788656	K7
CATMA5A36040	AT5G40380	protein kinase family protein	kinase activity	endomembrane system	protein amino acid phosphorylation	-0.337143	-0.45601	-0.261098	-0.17344	0.910559	-0.22	0.0168213	0.254475	K7
CATMA5A18690	AT5G20250	raffinose synthase family protein / seed imbibition protein, putative (din10)	hydrolase activity\, hydrolyzing O-glycosyl compounds	chloroplast	aging	-0.343365	0.680079	0.236402	0.435477	0.237339	-0.43	0.868317	0.629978	K7
CATMA1A08413	AT1G09560	germin-like protein (GLP4) (GLP5)	nutrient reservoir activity	endomembrane system	biological_process unknown	-0.365143	-0.387994	-0.421148	0.0815038	1.47487	-0.507371	0.111078	0.468269	K7
CATMA1A13626	AT1G14620	expressed protein	molecular_function unknown	mitochondrion	No classification	-0.379645	-0.277797	-0.334115	-0.29554	0.893852	0.0613218	0.163701	-0.113544	K7
CATMA2A32960	AT2G34840	coatomer protein epsilon subunit family protein / COPE family protein	protein transporter activity	coatomer	retrograde (Golgi to ER) transport	-0.399466	-0.464048	-0.425816	-0.131795	0.935705	-0.121414	0.251095	0.113687	K7
CATMA2A40400	AT2G41990	expressed protein	molecular_function unknown	No classification	No classification	-0.410564	-0.255792	-0.611907	0.0234681	1.63948	0.483279	0.104884	0.0943715	K7
CATMA5A53970	AT5G58200	expressed protein	molecular_function unknown	No classification	No classification	-0.419974	0.211377	-0.140354	-0.0725889	-0.262032	-0.0149251	0.983674	0.183725	K7
CATMA1A03350	AT1G04510	transducin family protein / WD-40 repeat family protein	nucleotide binding	No classification	No classification	-0.429241	-0.399891	-0.501236	0.0134689	1.1994	-0.244297	0.245875	-0.122347	K7
CATMA4A03525	AT4G03205	coproporphyrinogen III oxidase, putative / coproporphyrinogenase, putative / coprogen oxidase, putative	coproporphyrinogen oxidase activity	chloroplast	porphyrin biosynthesis	-0.447978	-0.199376	-0.332063	-0.229146	-0.147201	-0.148374	0.788571	0	K7
CATMA1A60190	AT1G70900	expressed protein	molecular_function unknown	integral to membrane	cytolysis	-0.458982	-0.141945	-0.429827	-0.0931457	0.935431	-0.264682	0.437342	0.160772	K7
CATMA4A25530	AT4G23700	cation/hydrogen exchanger, putative (CHX17)	sodium:hydrogen antiporter activity	integral to membrane	N-terminal protein myristoylation	-0.466479	-0.459021	-0.424362	-0.207951	1.00042	-0.192299	-0.0125345	0.172816	K7
CATMA1A14400	AT1G15380	lactoylglutathione lyase family protein / glyoxalase I family protein	lactoylglutathione lyase activity	No classification	carbohydrate metabolism	-0.480096	-0.189904	-0.612355	0.177587	0.66461	-0.161393	0.756044	0.239353	K7
CATMA1A63350	AT1G73980	phosphoribulokinase/uridine kinase family protein	kinase activity	mitochondrion	biosynthesis	-0.486751	-0.220224	-0.505369	0.0366697	0.659045	0.00839228	1.01897	0.423916	K7
CATMA1A25680	AT1G27450	adenine phosphoribosyltransferase 1 (APT1)	adenine phosphoribosyltransferase activity	cytosol	adenine salvage pathway	-0.498322	-0.117149	-0.359739	-0.0065938	-0.18166	-0.259449	0.808082	0.218376	K7
CATMA3A12270	AT3G13222	expressed protein	molecular_function unknown	No classification	No classification	-0.50935	-0.332583	-0.458549	-0.351312	1.04473	-0.056876	0.371443	0.172599	K7
CATMA2A29240	AT2G31070	TCP family transcription factor, putative	transcription factor activity	cellular_component unknown	regulation of transcription	-0.516328	-0.0774126	0.0264147	0.0292176	0.272566	0.183354	0.737219	0.138895	K7
CATMA1B15443	AT1G16460	mercaptopyruvate sulfurtransferase (MST2) (RDH2)	3-mercaptopyruvate sulfurtransferase activity	cytoplasm	aging	-0.529019	-0.475468	-0.478099	-0.117811	0.190188	0.0287224	0.735647	0.092562	K7
CATMA1A48955	AT1G59900	pyruvate dehydrogenase E1 component alpha subunit, mitochondrial (PDHE1-A)	pyruvate dehydrogenase (acetyl-transferring) activity	chloroplast	metabolism	-0.537182	0.142796	-0.553067	-0.370473	0.58696	-0.266566	0.849351	0.275556	K7
CATMA4A11745	AT4G11600	glutathione peroxidase, putative	glutathione peroxidase activity	chloroplast	response to oxidative stress	-0.550454	-0.0820788	0.0826572	0.27927	0.312185	-0.179911	0.917746	0.134345	K7
CATMA3A46750	AT3G53800	armadillo/beta-catenin repeat family protein	molecular_function unknown	No classification	No classification	-0.553349	-0.0839257	0.367907	0.264479	0.467725	0.905524	0.614089	-0.0340335	K7
CATMA3A55920	AT3G62750	glycosyl hydrolase family 1 protein	hydrolase activity\, hydrolyzing O-glycosyl compounds	endomembrane system	carbohydrate metabolism	-0.568344	-0.450294	-0.127858	0.035343	0.243098	0.379385	1.03003	0.232527	K7
CATMA1A64280	AT1G74910	ADP-glucose pyrophosphorylase family protein	nucleotidyltransferase activity	No classification	biosynthesis	-0.578699	0.0304131	-0.414371	0.0185913	1.00049	-0.148233	0.398746	0.1098	K7
CATMA2A37800	AT2G39530	integral membrane protein, putative	sodium:amino acid transporter activity	membrane	sodium ion transport	-0.600799	-0.414343	-0.501077	-0.0236231	1.33374	-0.287394	0.462425	0.119547	K7
CATMA3A03743	AT3G04720	hevein-like protein (HEL)	chitin binding	endomembrane system	response to ethylene stimulus	-0.649403	0.108343	-0.515601	-0.0139422	-0.351827	0.0803627	0.928515	-0.194381	K7
CATMA4A35800	AT4G33980	expressed protein	molecular_function unknown	No classification	No classification	-0.670293	-0.0607582	0.0253183	0.141825	0.362438	0.00276262	0.770686	0.157784	K7
CATMA3A16410	AT3G17020	universal stress protein (USP) family protein	molecular_function unknown	No classification	response to stress	-0.671458	0.130852	-0.246651	0.501012	0.049662	0.069553	0.920133	0.308176	K7
CATMA5A00650	AT5G01590	expressed protein	molecular_function unknown	chloroplast envelope	No classification	-0.705211	-0.200555	-0.636099	-0.0308825	-0.250792	-0.0149251	0.744819	0.0556956	K7
CATMA4A32560	AT4G30910	cytosol aminopeptidase family protein	aminopeptidase activity	chloroplast	proteolysis and peptidolysis	-0.711381	-0.00499637	-0.589344	0.240528	-0.0541075	0.128557	0.806686	0.142538	K7
CATMA4A38490	AT4G36910	CBS domain-containing protein	molecular_function unknown	chloroplast	biological_process unknown	-0.713876	-0.669667	-0.525243	-0.488159	0.908497	-0.121619	0.297203	-0.0407071	K7
CATMA1A60325	AT1G71030	myb family transcription factor	transcription factor activity	mitochondrion	regulation of transcription, DNA-dependent	-0.716273	-0.612792	-0.532471	0.267564	1.03269	0.225894	0.236302	0.726808	K7
CATMA2A34020	AT2G35840	sucrose-phosphatase 1 (SPP1)	sucrose-phosphatase activity	No classification	sucrose biosynthesis	0.708172	0.134171	0.459741	0.142731	-0.918214	0.187543	-0.253448	-0.17595	K8
CATMA1A24180	AT1G25490	serine/threonine protein phosphatase 2A (PP2A) regulatory subunit A (RCN1)	protein phosphatase type 2A regulator activity	phycobilisome	auxin polar transport	0.695051	-0.0202305	0.282282	-0.106708	-0.942804	0.155342	-0.451873	-0.178942	K8
CATMA3B19070	AT3G19480	D-3-phosphoglycerate dehydrogenase, putative / 3-PGDH, putative	phosphoglycerate dehydrogenase activity	chloroplast	L-serine biosynthesis	0.691955	-0.0327725	0.451318	0.124812	-0.934017	0.17484	-0.237936	-0.110248	K8
CATMA3A48595	AT3G55610	delta 1-pyrroline-5-carboxylate synthetase B / P5CS B (P5CS2)	delta1-pyrroline-5-carboxylate synthetase activity	cytoplasm	proline biosynthesis	0.688431	0.0652387	0.154283	0.0429197	-1.07908	0.211909	-0.239352	0.168783	K8
CATMA3A00390	AT3G01420	pathogen-responsive alpha-dioxygenase, putative	lipoxygenase activity	endomembrane system	fatty acid alpha-oxidation	0.684731	0.440345	0	0.160483	-0.923658	0.0768757	-0.209589	0.129394	K8
CATMA3A52440	AT3G59400	expressed protein	molecular_function unknown	chloroplast	No classification	0.678937	0.613891	0.511066	0.162812	-0.610613	-0.0280427	-1.09364	0.0427087	K8
CATMA3A23780	AT3G23820	NAD-dependent epimerase/dehydratase family protein	catalytic activity	No classification	nucleotide-sugar metabolism	0.663093	0.0476673	0.640144	0.384568	-0.809652	0.267667	-0.874896	-0.413784	K8
CATMA5A26370	AT5G28500	expressed protein	molecular_function unknown	chloroplast	No classification	0.663009	-0.122184	0.610131	0.091663	-1.02618	-0.0149251	-0.822212	-0.309389	K8
CATMA1A31280	AT1G32975	hypothetical protein	molecular_function unknown	No classification	No classification	0.652421	0.0388017	0.0943585	-0.201321	-1.30148	0.581016	-0.332137	-0.46839	K8
CATMA4A36745	AT4G34960	peptidyl-prolyl cis-trans isomerase, putative / cyclophilin, putative / rotamase, putative	peptidyl-prolyl cis-trans isomerase activity	endomembrane system	protein folding	0.640384	0.0175831	0.581444	-0.305468	-0.884073	0.150798	-0.477514	-0.187391	K8
CATMA2A04160	AT2G05310	expressed protein	molecular_function unknown	chloroplast	No classification	0.632984	0.501602	0.614582	-0.326227	0.46519	-0.129707	-0.950959	0.0138663	K8
CATMA3A04570	AT3G05545	transcription factor, putative / zinc finger (C3HC4 type RING finger) family protein	DNA binding	No classification	regulation of transcription, DNA-dependent	0.620023	-0.2807	0.643264	-0.118685	0.803821	0.164034	-0.801574	-0.159039	K8
CATMA4A11950	AT4G11790	Ran-binding protein 1 domain-containing protein / RanBP1 domain-containing protein	molecular_function unknown	cellular_component unknown	biological_process unknown	0.619343	0.0220001	0.259205	-0.183095	-1.01636	0.179289	-0.61817	-0.153662	K8
CATMA3A01320	AT3G02340	zinc finger (C3HC4-type RING finger) family protein	zinc ion binding	No classification	No classification	0.610205	0.164851	0.276871	0.173196	-1.14707	0.146681	-0.404229	0.151714	K8
CATMA2A04350	AT2G05620	expressed protein	electron transporter activity	thylakoid (sensu Viridiplantae)	photosynthetic electron transport in photosystem I	0.602498	0.574969	0.41622	-0.35339	0.0339533	-0.1148	-1.19932	-0.328994	K8
CATMA5A01580	AT5G02500	heat shock cognate 70 kDa protein 1 (HSC70-1) (HSP70-1)	heat shock protein activity	cytosol	protein folding	0.599133	-0.0874405	0.395689	-0.204536	0.336222	-0.0149251	-0.996351	-0.0620781	K8
CATMA1A69980	AT1G80770	expressed protein	ATP binding	chloroplast	tRNA modification	0.58127	0.208738	0.298169	0.175968	-0.889199	0.167611	-0.172507	-0.180055	K8
CATMA2A30615	AT2G32300	uclacyanin I	copper ion binding	endomembrane system	electron transport	0.558819	0.16349	0.238932	0.253344	0.52178	0.251811	-0.838597	-0.030099	K8
CATMA3A48860	AT3G55880	expressed protein	molecular_function unknown	No classification	No classification	0.554656	0.101183	0.653265	0.296987	0.0122026	0.248975	-0.751091	-0.191807	K8
CATMA3A50010	AT3G57020	strictosidine synthase family protein	strictosidine synthase activity	endomembrane system	alkaloid biosynthesis	0.552059	0.3846	-0.114308	0.0818834	-1.12065	0.054078	0.154114	0.026984	K8
CATMA3A51220	AT3G58220	meprin and TRAF homology domain-containing protein / MATH domain-containing protein	molecular_function unknown	cellular_component unknown	biological_process unknown	0.4834	0.169597	0.385342	0.148253	-1.02673	-0.212012	-0.209062	-0.120901	K8
CATMA3A19090	AT3G19490	sodium hydrogen antiporter, putative	potassium:hydrogen antiporter activity	chloroplast	sodium ion transport	0.479978	0.102334	0.619658	-0.000738859	-0.628814	0.0627053	-0.00765515	-0.705441	K8
CATMA1A31630	AT1G33360	ATP-dependent Clp protease ATP-binding subunit ClpX, putative	ATPase activity	cytoplasm	protein transport	0.471783	0.332034	0.657159	0.18828	-0.182428	0.201519	-0.807093	-0.132012	K8
CATMA3A15240	AT3G15850	fatty acid desaturase family protein	oxidoreductase activity	thylakoid	fatty acid desaturation	0.453916	-0.00496662	0.383122	-0.0500513	-0.965753	-0.0934602	-0.469873	0.0502245	K8
CATMA1A53230	AT1G63980	D111/G-patch domain-containing protein	nucleic acid binding	intracellular	No classification	0.444323	0.182562	0.559064	0.304409	-1.05882	-0.0725507	-0.201599	-0.0206846	K8
CATMA1A18760	AT1G19740	ATP-dependent protease La (LON) domain-containing protein	ATP-dependent peptidase activity	chloroplast	ATP-dependent proteolysis	0.444074	0.164496	0.29203	0.025188	0.0311972	0.134997	-0.773701	-0.0764602	K8
CATMA1A23050	AT1G24160	expressed protein	molecular_function unknown	No classification	No classification	0.441489	0.113932	0.413206	0.330712	-1.01052	0.2053	-0.282487	0.0832516	K8
CATMA2A19280	AT2G20724	expressed protein	ATP binding	No classification	No classification	0.436532	-0.24665	0.597714	-0.159291	-0.114072	-0.339839	-0.9151	0.0327821	K8
CATMA1A10550	AT1G11580	pectin methylesterase, putative	pectinesterase activity	cell wall (sensu Magnoliophyta)	cell wall modification	0.433845	0.0913246	0.314638	0.202784	-0.186002	0.190355	-0.892309	-0.328192	K8
CATMA5A30475	AT5G35360	acetyl-CoA carboxylase, biotin carboxylase subunit (CAC2)	acetyl-CoA carboxylase activity	chloroplast	fatty acid biosynthesis	0.431972	0.189284	0.155289	0.0325317	-0.949932	-0.0149251	-0.118254	0.000890331	K8
CATMA3A03800	AT3G04790	ribose 5-phosphate isomerase-related	isomerase activity	chloroplast	5-phosphoribose 1-diphosphate biosynthesis	0.428759	-0.0130604	0.57042	0.0513822	0.0217395	0.0463664	-0.754775	-0.109267	K8
CATMA2A14525	AT2G15620	ferredoxin--nitrite reductase, putative	nitrite reductase (NO-forming) activity	chloroplast	electron transport	0.425597	0.383812	0.494275	0.130718	-0.661013	-0.00641915	-0.730295	-0.142334	K8
CATMA5A05940	AT5G06750	protein phosphatase 2C family protein / PP2C family protein	protein phosphatase type 2C activity	mitochondrion	protein amino acid dephosphorylation	0.417313	-0.0125073	0.409336	0.299472	-1.00532	-0.0149251	-0.451164	-0.0500748	K8
CATMA1A59490	AT1G70200	RNA recognition motif (RRM)-containing protein	nucleic acid binding	chloroplast	No classification	0.408594	0.248179	0.440972	0.0765175	-0.912585	-0.018167	-0.215048	0.102103	K8
CATMA5A41420	AT5G45480	expressed protein	molecular_function unknown	cellular_component unknown	biological_process unknown	0.406566	0.0526664	0.565929	0.39155	-1.04393	-0.0149251	-0.317596	-0.238714	K8
CATMA4A38320	AT4G36760	aminopeptidase P	N-1-naphthylphthalamic acid binding	plasma membrane	auxin polar transport	0.405125	0.08473	0.434517	0.140459	-1.02249	0.44088	-0.200703	0.0529019	K8
CATMA3A04360	AT3G05330	cyclin family low similarity to microtubule-binding protein TANGLED1 (Zea mays) GI:11228986	cyclin-dependent protein kinase activity	No classification	regulation of cell cycle	0.401554	-0.114114	0.142215	-0.254155	-0.163008	-0.236871	-0.400119	-0.893527	K8
CATMA3A47300	AT3G54360	expressed protein	molecular_function unknown	chloroplast	No classification	0.384394	0.0541848	0.32475	0.0812402	-1.21507	-0.0195655	-0.188478	-0.0551695	K8
CATMA5A42250	AT5G46250	RNA recognition motif (RRM)-containing protein	RNA binding	nucleus	No classification	0.379458	0.0378838	0.661758	0.330378	-0.93699	-0.0149251	-0.373213	-0.286897	K8
CATMA3A33370	AT3G32990	pseudogene, ATP synthase C subunit	hydrogen-translocating V-type ATPase activity	membrane	proton transport	0.356947	-0.328946	0.641833	0.0526399	-0.283963	-0.0844028	-0.476234	-0.986235	K8
CATMA5A20770	AT5G23280	TCP family transcription factor, putative	transcription factor activity	cellular_component unknown	regulation of transcription	0.345635	0.255732	0.316123	-0.18949	-0.226326	-0.0149251	-0.84086	-0.410248	K8
CATMA4A18480	AT4G17440	expressed protein	molecular_function unknown	chloroplast	No classification	0.328536	0.00848315	0	0	-0.611485	0.296311	-0.863617	-0.395585	K8
CATMA3A18080	AT3G18490	aspartyl protease family protein	pepsin A activity	chloroplast	proteolysis and peptidolysis	0.313371	0.030599	0.169761	-0.0505066	-1.41052	0.0441663	-0.604137	-0.0520696	K8
CATMA2A23830	AT2G25490	F-box family protein (FBL6)	ubiquitin-protein ligase activity	No classification	ubiquitin-dependent protein catabolism	0.302094	0.0970058	0.443736	0.0458596	-0.905069	-0.057255	-0.511209	-0.441027	K8
CATMA5A30260	AT5G35160	endomembrane protein 70, putative	transporter activity	integral to membrane	transport	0.289502	0.0636974	0.586449	0.0223534	-0.904524	-0.0149251	-0.257236	-0.447771	K8
CATMA3A39670	AT3G46590	telomere repeat-binding protein, putative	DNA binding	nucleus	No classification	0.284712	-0.14746	0.362736	0.21785	-0.900262	0.00273023	-0.24961	-0.0283634	K8
CATMA1A02190	AT1G03310	isoamylase, putative / starch debranching enzyme, putative	alpha-amylase activity	chloroplast	carbohydrate metabolism	0.277873	-0.1072	0.3831	0.0829035	-0.613957	-0.0276007	-0.231943	-0.627358	K8
CATMA1A59440	AT1G70160	expressed protein	molecular_function unknown	endomembrane system	No classification	0.270593	0.166684	0.630299	-0.0891398	-0.928829	0.032186	-0.189022	-0.00916986	K8
CATMA5A01570	AT5G02490	heat shock cognate 70 kDa protein 2 (HSC70-2) (HSP70-2)	heat shock protein activity	cytosol	protein folding	0.267154	-0.0742923	0.11282	0.0105451	0.0642427	-0.0149251	-0.745296	-0.349704	K8
CATMA3A41320	AT3G48340	cysteine proteinase, putative	cysteine-type peptidase activity	endomembrane system	proteolysis and peptidolysis	0.249623	0.109869	0.46607	0.17781	-0.93126	-0.189378	0.289226	0.114415	K8
CATMA3A09195	AT3G10230	lycopene beta cyclase (LYC)	lycopene beta cyclase activity	chloroplast	carotene biosynthesis	0.249589	-0.149406	0.14305	0.228887	-0.992629	0.105927	-0.394605	0.0944798	K8
CATMA1A05280	AT1G06230	DNA-binding bromodomain-containing protein	DNA binding	No classification	No classification	0.243084	0.011263	0.162574	-0.104878	-1.06281	-0.0974861	-0.173207	-0.147351	K8
CATMA1A48930	AT1G59870	ABC transporter family protein	ATP-binding cassette (ABC) transporter activity	chloroplast	amino acid transport	0.242298	-0.0734437	0.652542	-0.118612	-0.335206	0.0752954	-0.215725	-0.619634	K8
CATMA2A04450	AT2G05710	aconitate hydratase, cytoplasmic, putative / citrate hydro-lyase/aconitase, putative	aconitate hydratase activity	3-isopropylmalate dehydratase complex	amino acid metabolism	0.241386	-0.0874572	0.50495	0.222977	-1.58143	0.413348	-0.293988	-0.308689	K8
CATMA2A22170	AT2G23810	senescence-associated family protein	molecular_function unknown	endomembrane system	aging	0.239993	0.248572	0.00880886	0.110613	0.536379	-0.802431	-0.00495944	0.323812	K8
CATMA1A39520	AT1G48420	desulfhydrase family	catalytic activity	mitochondrion	amino acid metabolism	0.238697	0.152711	0.583663	0.152619	-0.953869	0.0567272	-0.662509	0.194667	K8
CATMA4A24645	AT4G22880	leucoanthocyanidin dioxygenase, putative / anthocyanidin synthase, putative	leucoanthocyanidin dioxygenase activity	cellular_component unknown	anthocyanin biosynthesis	0.224269	0.0134544	-0.166065	-0.319671	-0.117311	-0.920831	-0.328879	-0.00134587	K8
CATMA1A23880	AT1G25230	purple acid phosphatase family protein	protein serine/threonine phosphatase activity	endomembrane system	No classification	0.216242	0.242918	0	-0.0224596	-0.52981	0.199897	-0.789679	-0.0975668	K8
CATMA2B24030	AT2G25650	DNA-binding storekeeper protein-related	molecular_function unknown	No classification	No classification	0.215302	0.410787	0.365031	0.0450065	-1.29199	-0.00558377	-0.265262	0.00683911	K8
CATMA4A05480	AT4G04910	AAA-type ATPase family protein	ATP binding	cytoplasm	protein catabolism	0.208353	-0.0345307	0.0307456	0.18028	-1.06849	0.0179237	-0.263366	0.0266108	K8
CATMA3A26965	AT3G27170	chloride channel protein (CLC-b)	anion channel activity	intracellular	chloride transport	0.19948	0.336435	0.146472	-0.0562329	-0.889446	-0.130335	-0.0447616	0.268905	K8
CATMA1A41325	AT1G50250	cell division protein ftsH homolog 1, chloroplast (FTSH1) (FTSH)	ATPase activity	thylakoid membrane (sensu Viridiplantae)	ATP-dependent proteolysis	0.194296	-0.051373	0.138017	0.00680974	-0.903946	-0.0636948	-0.175561	0.0301117	K8
CATMA3A54520	AT3G61380	expressed protein	molecular_function unknown	No classification	No classification	0.18938	0.0373505	0.0439267	-0.0236002	-0.968259	-0.0294987	0.0554194	0.0762539	K8
CATMA1A41640	AT1G50600	scarecrow-like transcription factor 5 (SCL5)	transcription factor activity	chloroplast	regulation of transcription	0.18279	0.0592039	0.356711	0.0912719	-0.953996	0.228156	-0.245649	-0.148449	K8
CATMA1A54085	AT1G64780	ammonium transporter 1, member 2 (AMT1.2)	ammonium transporter activity	membrane	transport	0.182552	0.321479	-0.0294029	-0.0403717	-0.351801	-0.737967	-0.429907	0.258022	K8
CATMA1A01360	AT1G02370	pentatricopeptide (PPR) repeat-containing protein	molecular_function unknown	mitochondrion	amino acid metabolism	0.181284	0.0728633	0.248703	0.00239411	-0.877654	0.0725176	-0.0826003	0.206973	K8
CATMA1A44840	AT1G53770	expressed protein	structural constituent of ribosome	intracellular	protein biosynthesis	0.175542	-0.0875937	0.113825	0.092111	-0.887399	0.132229	-0.101417	-0.0577682	K8
CATMA1A16290	AT1G17260	ATPase 10, plasma membrane-type, putative / proton pump 10, putative / proton-exporting ATPase, putative	cation-transporting ATPase activity	integral to membrane	calcium ion transport	0.155422	0.116074	-0.0398805	0.164222	-1.08607	0.320872	0.05874	-0.109854	K8
CATMA5A50340	AT5G54490	calcium-binding EF-hand protein, putative	protein binding	cellular_component unknown	response to auxin stimulus	0.147166	0.364403	-0.258859	-0.0707976	-0.506805	-0.752816	-0.0664501	0.41102	K8
CATMA1A44280	AT1G53270	ABC transporter family protein	ATP-binding cassette (ABC) transporter activity	membrane	proteolysis and peptidolysis	0.138666	0.168372	0.204201	-0.00802826	-0.907802	0.126898	-0.0106059	0.0320245	K8
CATMA1A66120	AT1G76880	trihelix DNA-binding protein, putative	transcription factor activity	integral to membrane	G-protein coupled receptor protein signaling pathway	0.126787	-0.0210254	-0.0161989	-0.00911089	-1.00951	-0.10204	0.0331311	-0.189889	K8
CATMA2A25065	AT2G26760	cyclin, putative	cyclin-dependent protein kinase regulator activity	nucleus	regulation of cell cycle	0.116824	0.00181519	-0.00956348	-0.170681	-0.193838	-0.28112	0.0264632	-0.766893	K8
CATMA5A11310	AT5G13100	expressed protein	molecular_function unknown	No classification	No classification	0.111168	0.237409	0.142119	-0.193167	-1.03902	-0.0149251	-0.135558	-0.149807	K8
CATMA4A41005	AT4G39640	gamma-glutamyltranspeptidase family protein	gamma-glutamyltransferase activity	endomembrane system	DNA methylation	0.10842	-0.0790709	0.0504464	0.200046	-0.889031	-0.0149251	-0.142752	0.0920606	K8
CATMA3A13390	AT3G14140	oxidoreductase, 2OG-Fe(II) oxygenase family protein	molecular_function unknown	cellular_component unknown	biological_process unknown	0.105254	-0.0482837	-0.00505796	-0.132149	-1.03555	0.099571	-0.0266795	-0.076847	K8
CATMA1A01490	AT1G02510	outward rectifying potassium channel, putative (KCO4)	outward rectifier potassium channel activity	membrane	potassium ion transport	0.103986	-0.127813	-0.0917236	0.113213	-0.8955	-0.152586	-0.230275	-0.0498441	K8
CATMA4A37435	AT4G35790	phospholipase D delta / PLD delta (PLDDELTA)	phospholipase D activity	No classification	metabolism	0.0966508	0.0999461	0.029234	0.141815	-1.04493	0.0194832	0.0351391	-0.0281759	K8
CATMA5A38610	AT5G42800	dihydroflavonol 4-reductase (dihydrokaempferol 4-reductase) (DFR)	dihydroflavonol(thiole) lyase activity	No classification	anthocyanin biosynthesis	0.093976	0.0111216	-0.0163258	-0.00299846	-0.77325	-1.50888	-0.155535	-0.251752	K8
CATMA5A51890	AT5G56120	expressed protein	DNA binding	nucleosome	chromosome organization and biogenesis (sensu Eukarya)	0.0936062	0.00308811	-0.0432525	-0.219842	-0.0706317	-0.0149251	-0.339843	-0.93046	K8
CATMA1A15590	AT1G16630	expressed protein	molecular_function unknown	chloroplast	No classification	0.0917438	0.0932722	-0.267655	-0.372677	-0.688138	-0.273565	-0.191483	-0.770517	K8
CATMA3A13270	AT3G14030	hypothetical protein	molecular_function unknown	cellular_component unknown	biological_process unknown	0.0784045	0.050763	-0.0478921	0.109532	-0.944429	0.115307	0.0629314	-0.0362176	K8
CATMA1A52140	AT1G62980	expansin, putative (EXP18)	molecular_function unknown	endomembrane system	cell wall modification during cell expansion (sensu Magnoliophyta)	0.0654823	0.160021	0.0952381	-0.0631056	-0.922682	-0.0706058	-0.107945	-0.246642	K8
CATMA5A04670	AT5G05500	pollen Ole e 1 allergen and extensin family protein	molecular_function unknown	endomembrane system	No classification	0.0640924	-0.331516	0.377234	0.0606119	0.186744	-0.0149251	-0.808221	-0.192905	K8
CATMA4A41400	AT4G40000	NOL1/NOP2/sun family protein	translation release factor activity, codon specific	cytoplasm	translational termination	0.0581794	-0.0242408	0.118316	-0.0705017	-0.898578	-0.0149251	-0.0106028	0.0730336	K8
CATMA5A15570	AT5G17300	myb family transcription factor	transcription factor activity	chloroplast	regulation of transcription	0.056125	0.0225213	-0.308855	-0.0688612	0.0379425	-0.668012	-0.0833006	0.0683925	K8
CATMA1A45990	AT1G54930	zinc knuckle (CCHC-type) family protein	nucleic acid binding	chloroplast	No classification	0.0507919	-0.084209	0.0219636	-0.00272882	-0.159937	0.0232254	-1.02107	-0.0623985	K8
CATMA4A39440	AT4G37920	expressed protein	molecular_function unknown	mitochondrion	No classification	0.0500839	0.216553	-0.165045	0.0693961	-0.696087	-0.70254	-0.377002	0.284259	K8
CATMA3A44680	AT3G51720	expressed protein	molecular_function unknown	No classification	No classification	0.0463084	-0.121399	-0.244805	-0.173413	-0.662666	-0.346479	-0.50003	-0.665553	K8
CATMA5A12980	AT5G14760	L-aspartate oxidase family protein	L-aspartate oxidase activity	chloroplast	nicotinamide adenine dinucleotide biosynthesis	0.0328167	0.0115551	-0.117607	0.0194743	-0.978184	-0.0149251	-0.0651084	-0.147978	K8
CATMA3A16050	AT3G16610	pentatricopeptide (PPR) repeat-containing protein	molecular_function unknown	mitochondrion	biological_process unknown	0.0241831	-0.189966	0.0475	0.191922	-0.883065	0.00790504	-0.0510986	-0.0711386	K8
CATMA3A15470	AT3G16040	expressed protein	molecular_function unknown	No classification	No classification	0.0222414	-0.171653	-0.0563261	0.0252324	-0.905917	-0.132005	0.121075	-0.0213057	K8
CATMA5A06095	AT5G06910	DNAJ heat shock protein, putative (J6)	chaperone activity	nucleus	protein folding	0.0159843	-0.237634	-0.0169422	0.112491	-0.894536	-0.0149251	-0.00589398	0.238014	K8
CATMA1A16670	AT1G17630	pentatricopeptide (PPR) repeat-containing protein	molecular_function unknown	mitochondrion	biological_process unknown	0.010964	0.00556522	-0.0320328	0.0953591	-0.93351	0.0289092	0.12098	0.0436571	K8
CATMA1A64080	AT1G74720	C2 domain-containing protein	molecular_function unknown	No classification	No classification	0.00463874	0.0195316	0.0717635	0.115222	-0.936341	0.00531318	-0.13399	0.0864258	K8
CATMA5A05950	AT5E05970	eugene prediction	molecular_function unknown	No classification	No classification	0.00102783	-0.041916	0.0495661	-0.0916384	-0.944149	-0.0149251	-0.207957	-0.0467951	K8
CATMA5A43050	AT5G47040	Lon protease homolog 1, mitochondrial (LON)	serine-type peptidase activity	mitochondrion	ATP-dependent proteolysis	-0.0147598	0.194459	-0.100664	0.168788	0.145839	-0.692383	0.136249	0.195957	K8
CATMA1A60330	AT1G71040	multi-copper oxidase type I family protein	copper ion binding	No classification	No classification	-0.018059	-0.123738	-0.0186029	0.0985091	-1.16355	0.00253893	0	-0.0852026	K8
CATMA5A60040	AT5G64610	histone acetyltransferase, putative	zinc ion binding	No classification	No classification	-0.0280609	-0.0835779	0.0867785	0.138558	-0.921348	-0.0149251	0.0405623	-0.189211	K8
CATMA1A03490	AT1G04650	hypothetical protein	molecular_function unknown	No classification	No classification	-0.0374558	-0.0116926	-0.107545	0.135963	-0.960522	0.038695	0.0513149	0.155173	K8
CATMA5A05750	AT5G06540	pentatricopeptide (PPR) repeat-containing protein	electron transporter activity	endomembrane system	electron transport	-0.0438066	-0.0555722	-0.103847	0.0128738	-1.12822	-0.0149251	0.0547351	-0.088246	K8
CATMA3A10480	AT3G11520	cyclin, putative (CYC2)	cyclin-dependent protein kinase regulator activity	nucleus	regulation of cell cycle	-0.0505406	0.022475	0.081038	0.0597337	-0.250678	-0.0557777	-0.0858489	-0.626864	K8
CATMA1A39680	AT1G48580	expressed protein	molecular_function unknown	No classification	No classification	-0.0629675	0.127868	-0.0608253	0.0535443	-1.01705	0.0526486	-0.0252988	0.177739	K8
CATMA2A17330	AT2G18680	expressed protein	molecular_function unknown	No classification	No classification	-0.0736106	0.149348	0.388753	0.0951041	0.411163	-0.678951	-0.146299	0.0363776	K8
CATMA1A54265	AT1G64970	expressed protein	methyltransferase activity	chloroplast	No classification	-0.0782056	0.5063	-0.181708	0.05825	-0.518783	-0.836483	-0.249706	0.131133	K8
CATMA5A15500	AT5G17220	glutathione S-transferase, putative	glutathione transferase activity	cytoplasm	aromatic amino acid family metabolism	-0.0797193	0.333836	-0.35891	-0.237549	-0.846627	-1.18547	-0.346798	-0.248329	K8
CATMA3A18360	AT3G18750	protein kinase family protein	protein kinase activity	cellular_component unknown	protein amino acid phosphorylation	-0.0943755	-0.147902	0.339465	-0.0431924	-0.0183044	-0.678294	0.11824	0.351001	K8
CATMA2A36770	AT2G38480	integral membrane protein, putative	molecular_function unknown	membrane	biological_process unknown	-0.0978211	-0.427259	-0.240564	-0.282197	0.362884	-0.721126	-0.18235	0.212265	K8
CATMA4A18125	AT4G17090	beta-amylase (CT-BMY) / 1,4-alpha-D-glucan maltohydrolase	beta-amylase activity	chloroplast stroma	starch catabolism	-0.101348	0	0.0292459	-0.142784	0.0425554	-0.742146	-0.17056	0.114418	K8
CATMA5A43480	AT5G47500	pectinesterase family protein	pectinesterase activity	cell wall (sensu Magnoliophyta)	cell wall modification	-0.108395	-0.391835	-0.259315	-0.236188	0.139841	-0.0149251	-0.0591532	-1.08809	K8
CATMA4A25850	AT4G24130	expressed protein	molecular_function unknown	No classification	No classification	-0.108894	0.375774	-0.444711	-0.334287	-0.101279	-0.822892	0.112688	-0.0336033	K8
CATMA1A63940	AT1G74540	cytochrome P450, putative	oxygen binding	mitochondrion	electron transport	-0.148403	-0.0541227	-0.0951821	-0.122362	-1.00517	0.143433	0.0681936	0.0922594	K8
CATMA3A42370	AT3G49340	cysteine proteinase, putative	cysteine-type peptidase activity	endomembrane system	proteolysis and peptidolysis	-0.177579	-0.331483	-0.127583	0.052653	-0.197354	-0.691215	0.00523658	0.0218139	K8
CATMA3A48610	AT3G55630	dihydrofolate synthetase/folylpolyglutamate synthetase (DHFS/FPGS4)	tetrahydrofolylpolyglutamate synthase activity	cytosol	one-carbon compound metabolism	-0.180627	-0.0025557	0.38347	0.0292208	-0.00796595	-0.925219	0.385214	0.279777	K8
CATMA4A35905	AT4G34110	polyadenylate-binding protein 2 (PABP2)	translation initiation factor activity	intracellular	translational initiation	-0.185484	0.456765	-0.475381	-0.217673	-1.06611	-0.663106	-0.651095	0.16191	K8
CATMA1A18090	AT1G19050	two-component responsive regulator / response regulator 7 (ARR7)	two-component response regulator activity	No classification	two-component signal transduction system (phosphorelay)	-0.199538	-0.0467193	-0.294065	-0.459054	0.688427	-0.794057	0.278015	-0.019483	K8
CATMA1A57610	AT1E59250	eugene prediction	molecular_function unknown	No classification	No classification	-0.209221	-0.068249	-0.230288	-0.154738	-0.1769	-0.29278	-0.786046	-0.255049	K8
CATMA3A10420	AT3G11430	phospholipid/glycerol acyltransferase family protein	organic anion transporter activity	membrane	metabolism	-0.219119	-0.242292	0	-0.0469903	0.161578	-0.920408	0.108807	0.101593	K8
CATMA4A26000	AT4G24265	expressed protein	molecular_function unknown	mitochondrion	No classification	-0.228323	-0.383585	-0.225368	-0.189546	0.418944	-0.206729	-0.226923	-0.678219	K8
CATMA1A24790	AT1G26560	glycosyl hydrolase family 1 protein	hydrolase activity\, hydrolyzing O-glycosyl compounds	endomembrane system	carbohydrate metabolism	-0.230769	-0.061893	-0.217293	-0.208947	0.400813	-0.692782	-0.057233	0.177938	K8
CATMA5A11380	AT5G13170	nodulin MtN3 family protein	glutamate-gated ion channel activity	membrane	ion transport	-0.233479	-0.0139662	-0.425355	-0.000418288	-0.544871	-0.77373	-0.0948553	-0.171378	K8
CATMA3A40440	AT3G47430	peroxisomal biogenesis factor 11 family protein / PEX11 family protein	No classification	peroxisomal membrane	peroxisome division	-0.269735	-0.112588	-0.00988614	-0.244802	0.227964	-0.76129	-0.283846	-0.0302396	K8
CATMA5A44520	AT5G48540	33 kDa secretory protein-related	molecular_function unknown	endomembrane system	No classification	-0.272515	0.547148	-0.2572	0.197224	-0.406845	-0.949251	-0.370923	0.306426	K8
CATMA1A46560	AT1G55450	embryo-abundant protein-related	molecular_function unknown	No classification	No classification	-0.284269	0.314977	-0.00859069	0.406932	0.339471	-0.804484	-0.0510898	0.296348	K8
CATMA4A36827	AT4G35100	plasma membrane intrinsic protein (SIMIP)	water channel activity	plasma membrane	transport	-0.395513	-0.637617	-0.650987	-0.00446241	0.262993	-0.804185	-0.017977	0.346192	K8
CATMA3A44230	AT3G51240	naringenin 3-dioxygenase / flavanone 3-hydroxylase (F3H)	naringenin 3-dioxygenase activity	No classification	flavonoid biosynthesis	-0.400677	0.189988	-0.297555	0.156601	-0.401162	-0.691935	0.0596625	0.0561257	K8
CATMA3A48950	AT3G55980	zinc finger (CCCH-type) family protein	transcription factor activity	cellular_component unknown	regulation of transcription	-0.421526	-0.0621667	-0.314259	0.145074	-0.163824	-0.744168	0.106175	0.498927	K8
CATMA5A59140	AT5G63600	flavonol synthase, putative	flavonol synthase activity	No classification	flavonoid biosynthesis	-0.426172	-0.441402	0.0199232	0.151932	0.515196	-0.686567	0.284959	0.00226439	K8
CATMA5A22860	AT5G25140	cytochrome P450 family protein	oxygen binding	endomembrane system	cell recognition	-0.429415	-0.444789	-0.2164	0.0136105	0.33002	-0.703943	0.0821996	0.331715	K8
CATMA2A27835	AT2G29450	glutathione S-transferase (103-1A)	glutathione transferase activity	cytoplasm	aromatic amino acid family metabolism	-0.43512	-0.0930257	-0.429858	-0.303004	-0.946853	0	0.271441	0.251859	K8
CATMA5A07240	AT5G07990	flavonoid 3prim-monooxygenase / flavonoid 3prim-hydroxylase (F3primH) / cytochrome P450 75B1 (CYP75B1) / transparent testa 7 protein (TT7)	flavonoid 3-monooxygenase activity	mitochondrion	flavonoid biosynthesis	-0.444717	-0.0572997	-0.433644	-0.188626	-0.0394253	-0.902968	0.15435	-0.00981781	K8
CATMA1A54830	AT1G65490	expressed protein	molecular_function unknown	endomembrane system	No classification	-0.454606	-0.572017	-0.362627	-0.0780242	0.611393	-1.20596	-0.328063	0.0597566	K8
CATMA5A21705	AT5G24160	squalene monooxygenase 1,2 / squalene epoxidase 1,2 (SQP1,2)	squalene monooxygenase activity	endomembrane system	sterol biosynthesis	-0.455394	-0.416152	-0.145228	-0.122539	-0.100762	-0.728061	0.0605249	-0.0720234	K8
CATMA4A01260	AT4G01080	expressed protein	molecular_function unknown	cellular_component unknown	biological_process unknown	-0.512261	-0.536523	-0.259621	-0.201977	0.261119	-0.793192	-0.200281	-0.0701076	K8
CATMA3A00180	AT3G01180	glycogen synthase, putative	transferase activity, transferring glycosyl groups	chloroplast	biosynthesis	-0.595812	-0.0059983	-0.543249	-0.0464512	-0.917649	-0.061053	0.312187	0.0984519	K8
CATMA1A49600	AT1G60590	polygalacturonase, putative / pectinase, putative	polygalacturonase activity	chloroplast	carbohydrate metabolism	-0.603222	-0.343125	-0.30006	0.0344907	-0.212619	-0.776794	0.0826699	0.219291	K8
CATMA1A22290	AT1G23205	invertase/pectin methylesterase inhibitor family protein	pectinesterase inhibitor activity	endomembrane system	No classification	-0.70212	-0.124455	-0.410201	-0.32601	-0.485512	-0.830703	-0.226125	0.0992734	K8

## Sheet: Table S1.2
			Table S1.2. List of CATMA probes differentially expressed post IR and corresponding to 2 contiguous AGI loci that were not discriminated in this study. The cluster name attribution was as in Table S1.1 but was followed by « M ».Table S1.1. List of unique AGI loci differentially expressed. Distribution of genes is displayed in Figure 4.
										ratio scale		-2.5	-1.5	-1	non diff		1	1.5		2.5
										(p-val. 0.05)					0
											wt IR 0.75h	wt IR 1.5h	wt IR 3h	wt IR 5 h	atm IR 0.75h	atm IR 1.5h	atm IR 3h	atm IR 5h
											wt NIR 0.75 h	wt NIR 1.5 h	wt NIR 3h	wt NIR 5h	atm NIR 0.75h	atm NIR 1.5h	atm NIR 3h	atm NIR 5h
ID	At1	At2	1fonction	2fonction	1Mol FoGO	2Mol FoGO	1CellCompGO	2CellCompGO	1BioProcGO	2BioProcGO	Rat	Rat	Rat	Rat	Rat	Rat	Rat	Rat	cluster name
CATMA3A14870	AT3G15460	AT3G15450	brix domain-containing protein	expressed protein	molecular_function unknown	ATP binding	No classification	cellular_component unknown	biological_process unknown	biological_process unknown	-0.272717	0.364092	0.540626	0.698541	-0.0444058	-0.513439	-0.0810272	0.638445	K1M
CATMA1A05090	AT1G06070	AT1G06060	bZIP transcription factor, putative (bZIP69)	RanBPM-related	transcription factor activity	molecular_function unknown	chloroplast	No classification	regulation of transcription, DNA-dependent	No classification	1.01169	0.821281	-0.0092343	0.133516	0.243226	-0.040864	0.361412	0.363577	K2M
CATMA1A19470	AT1G20480	AT1G20470	4-coumarate--CoA ligase family protein / 4-coumaroyl-CoA synthase family protein	auxin-responsive family protein	4-coumarate-CoA ligase activity	No classification	No classification	mitochondrion	phenylpropanoid metabolism	response to auxin stimulus	-0.388242	-0.337468	0.851866	0.676976	0.38005	0.242257	0.444032	0.285194	K2M
CATMA1A20430	AT1G21380	AT1G21370	VHS domain-containing protein / GAT domain-containing protein	expressed protein	protein transporter activity	molecular_function unknown	Golgi stack	No classification	intra-Golgi transport	No classification	0.46291	0.766622	0.362875	0.0129147	0.315313	0.0998081	-0.326128	-0.047871	K2M
CATMA1A20440	AT1G21380	AT1G21370	VHS domain-containing protein / GAT domain-containing protein	expressed protein	protein transporter activity	molecular_function unknown	Golgi stack	No classification	intra-Golgi transport	No classification	0.880356	0.577265	0.732994	-0.0531585	0.30088	0.0994745	-0.366652	0.160476	K2M
CATMA1A20860	AT1G21770	AT1G21760	expressed protein	F-box family protein	molecular_function unknown	molecular_function unknown	No classification	cellular_component unknown	No classification	intracellular signaling cascade	0.315594	0.737106	0.303599	-0.0809798	0.503663	0.119199	-0.594697	-0.290105	K2M
CATMA1A39190	AT1G48110	AT1G48100	expressed protein	glycoside hydrolase family 28 protein / polygalacturonase (pectinase) family protein	molecular_function unknown	polygalacturonase activity	cellular_component unknown	mitochondrion	biological_process unknown	carbohydrate metabolism	0.797508	-0.0290701	0.215259	0.0909436	0.21008	0.0646647	-0.321908	0.0482843	K2M
CATMA1A39380	AT1G48310	AT1G48300	SNF2 domain-containing protein / helicase domain-containing protein	expressed protein	ATP binding	molecular_function unknown	No classification	endomembrane system	No classification	No classification	0.48011	1.05438	0.215632	0.297218	-0.327126	0.0235063	0.475769	0.589249	K2M
CATMA1A51850	AT1G62730	AT1G62720	expressed protein	pentatricopeptide (PPR) repeat-containing protein	transferase activity	molecular_function unknown	mitochondrion	cellular_component unknown	biosynthesis	biological_process unknown	0.886922	1.34451	0.344886	0.336718	0.302916	0.275068	0.044045	0.220174	K2M
CATMA2A17060	AT2G18400	AT2G18390	ribosomal protein L6 family protein	ADP-ribosylation factor-like protein 2 (ARL2)	structural constituent of ribosome	ARF small monomeric GTPase activity	large ribosomal subunit	cellular_component unknown	protein biosynthesis	microtubule cytoskeleton organization and biogenesis	0.105249	0.713977	0.159793	-0.209258	-0.272458	0.210897	-0.128306	-0.36082	K2M
CATMA2A36640	AT2G38340	AT2G38330	AP2 domain-containing transcription factor, putative (DRE2B)	MATE efflux family protein	transcription factor activity	antiporter activity	chloroplast	membrane	regulation of transcription, DNA-dependent	multidrug transport	0.161142	0.839703	0.110042	0.446729	0.13929	0.169588	0.0644894	0.332981	K2M
CATMA3A16820	AT3G17390	AT3G17380	S-adenosylmethionine synthetase, putative	meprin and TRAF homology domain-containing protein / MATH domain-containing protein	methionine adenosyltransferase activity	molecular_function unknown	cellular_component unknown	cellular_component unknown	lignin biosynthesis	biological_process unknown	-0.287116	0.69433	-0.110081	-0.0989672	0.0507716	0.626456	0.491064	-0.136591	K2M
CATMA3A40820	AT3G47810	AT3G47800	calcineurin-like phosphoesterase family protein	aldose 1-epimerase family protein	protein serine/threonine phosphatase activity	aldose 1-epimerase activity	endomembrane system	endomembrane system	No classification	galactose metabolism	0.429787	-0.302632	1.17689	0.0759631	0.123941	0.013472	-0.339439	0	K2M
CATMA3A52950	AT3G59950	AT3G59940	autophagy 4b (APG4b)	kelch repeat-containing F-box family protein	peptidase activity	molecular_function unknown	chloroplast	cellular_component unknown	autophagy	biological_process unknown	0.0955454	-0.0758623	0.44837	0.609158	-0.677554	0.143205	-0.639062	0.0245161	K2M
CATMA4A04930	AT4G04330	AT4G04320	expressed protein	malonyl-CoA decarboxylase family protein	chaperone activity	malonyl-CoA decarboxylase activity	chloroplast	mitochondrion	protein folding	No classification	-0.466967	-0.355685	0.786091	0.270182	-0.0663612	0.0107595	0.2891	-0.0497129	K2M
CATMA4A13540	AT4G13370	AT4G13360	expressed protein	enoyl-CoA hydratase/isomerase family protein	molecular_function unknown	catalytic activity	mitochondrion	No classification	No classification	metabolism	1.56802	1.68913	-0.208542	0.479148	0.668808	0.490278	0.334736	0.579599	K2M
CATMA4A25960	AT4G24230	AT4G24220	acyl-CoA binding protein, putative / ACBP, putative	expressed protein	acyl-CoA binding	molecular_function unknown	endomembrane system	No classification	vascular tissue pattern formation (sensu Tracheophyta)	No classification	1.09672	0.292047	1.6165	0.366943	-0.526504	0.203774	-0.623727	-0.134896	K2M
CATMA5A15920	AT5G17640	AT5G17630	expressed protein	glucose-6-phosphate/phosphate translocator, putative	ATP binding	antiporter activity	chloroplast	chloroplast	No classification	hexose phosphate transport	0.592083	0.57704	0.896639	0.244183	0.194604	-0.0149251	-0.495961	-0.191712	K2M
CATMA5A20730	AT5G23240	AT5G23235	DNAJ heat shock N-terminal domain-containing protein	pseudogene, antisense mRNA to genes At5g23230 and At5g23240	chaperone activity	No classification	chloroplast	No classification	protein folding	No classification	-0.0975938	-0.10169	2.24168	0.570349	0.140043	-0.0149251	-0.234789	-0.381846	K2M
CATMA5A48310	AT5G52430	AT5G52420	hydroxyproline-rich glycoprotein family protein	expressed protein	molecular_function unknown	dimethylaniline monooxygenase (N-oxide-forming) activity	cellular_component unknown	microsome	biological_process unknown	electron transport	0.332021	1.00286	0.216079	0.0343742	-0.706249	-0.0149251	-0.267602	-0.0683466	K2M
CATMA5A62765	AT5G67310	AT5G67300	cytochrome P450 family protein	myb family transcription factor	oxygen binding	transcription factor activity	endomembrane system	nucleus	electron transport	regulation of transcription, DNA-dependent	0.628831	0.580215	0.759727	0.00935931	-0.0928956	-0.0149251	-0.568911	-0.0112224	K2M
CATMA2A39450	AT2G41120	AT2G41110	expressed protein	calmodulin-2/3/5 (CAM2) (CAL1)	molecular_function unknown	calcium ion binding	chloroplast	flagellum (sensu Bacteria)	No classification	thigmotropism	0.735251	0.388889	0.24327	0.0460675	0.472818	0.0293367	-0.758131	0.179542	K3M
CATMA5A22340	AT5G24690	AT5G24680	expressed protein	expressed protein	ATP binding	molecular_function unknown	chloroplast inner membrane	No classification	No classification	No classification	0.757972	0	0.965654	0	-0.345187	-0.0149251	-1.02626	0	K3M
CATMA5A50147	AT5G54280	AT5G54270	myosin heavy chain, putative	chlorophyll A-B binding protein / LHCII type III (LHCB3)	motor activity	structural molecule activity	myosin	light-harvesting complex	No classification	photosynthesis	2.01327	3.2316	0	0.410623	-0.222843	-0.0149251	-3.01074	-0.551326	K3M
CATMA5A51450	AT5G55710	AT5G55700	expressed protein	glycosyl hydrolase family 14 protein	molecular_function unknown	beta-amylase activity	chloroplast	mitochondrion	No classification	cellulose biosynthesis	1.00577	0.727357	0	-0.0219784	0.726065	-0.0149251	-1.36384	-0.24185	K3M
CATMA1A16130	AT1G17140	AT1G17130	tropomyosin-related /similar to Tropomyosin 1. [Baker's yeast](SP:P17536) {Saccharomyces cerevisiae}	cell cycle control protein-related /similar to cwf16 S pombe Involved in mRNA splicing where it associates with cdc5 and the other cwf proteins as part of the spliceosome.(Mol. Cell. Biol. 22:2011-2024(2002).)	molecular_function unknown	molecular_function unknown	mitochondrion	No classification	No classification	No classification	-0.704998	-0.709751	-0.709237	-0.271783	-0.0210919	-0.198521	0.344126	0.0688412	K5M
CATMA1A17940	AT1G18890	AT1G18880	calcium-dependent protein kinase 1 (CDPK1)	proton-dependent oligopeptide transport (POT) family protein	kinase activity	transporter activity	flagellum (sensu Bacteria)	membrane	protein amino acid phosphorylation	oligopeptide transport	-0.778849	-0.749684	-0.621602	-0.0275336	0.394032	-0.0923882	0.222732	0.10625	K5M
CATMA1A39180	AT1G48110	AT1G48100	expressed protein	glycoside hydrolase family 28 protein / polygalacturonase (pectinase) family protein	molecular_function unknown	polygalacturonase activity	cellular_component unknown	mitochondrion	biological_process unknown	carbohydrate metabolism	-0.36118	-0.73473	-0.0230921	-0.298484	0.0550066	-0.237448	0.204709	0.0911659	K5M
CATMA1A41960	AT1G50910	AT1G50900	expressed protein	expressed protein	molecular_function unknown	molecular_function unknown	No classification	chloroplast	No classification	No classification	-0.483187	-0.527289	-0.717482	-0.304601	0.720637	-0.0483804	0.24259	0.140654	K5M
CATMA1A45860	AT1G54790	AT1G54780	GDSL-motif lipase/hydrolase family protein	thylakoid lumen 18.3 kDa protein	carboxylic ester hydrolase activity	No classification	endomembrane system	thylakoid lumen (sensu Viridiplantae)	No classification	No classification	-0.87737	-0.170526	-0.583617	0.00557395	0.393481	-0.16328	0.575016	0.210164	K5M
CATMA1A53440	AT1G64190	AT1G64185	6-phosphogluconate dehydrogenase family protein	lactoylglutathione lyase family protein / glyoxalase I family protein	phosphogluconate dehydrogenase (decarboxylating) activity	catalytic activity	endomembrane system	mitochondrion	heterolactate fermentation	metabolism	-0.301938	-0.689944	-0.273524	-0.144061	0.590547	-0.0476342	0.253963	-0.0979777	K5M
CATMA1A63950	AT1G74560	AT1G74550	nucleosome assembly protein (NAP) family protein	cytochrome P450, putative	DNA binding	oxygen binding	nucleus	chloroplast	nucleosome assembly	electron transport	-0.402589	-0.633635	-0.708399	-0.221847	-0.256353	-0.173034	0.285721	0.0990702	K5M
CATMA1B49950	AT1G60960	AT1G60950	metal transporter, putative (IRT3)	ferredoxin, chloroplast (PETF)	metal ion transporter activity	electron carrier activity	membrane	chloroplast stroma	metal ion transport	photosynthetic electron transport	-0.565546	-0.283587	-1.05122	-0.573023	0.808803	-0.345208	0.48189	-0.0857718	K5M
CATMA2A03823	AT2G04890	AT2G04880	scarecrow-like transcription factor 21 (SCL21)	WRKY family transcription factor (ZAP1)	transcription factor activity	transcriptional activator activity	cellular_component unknown	cellular_component unknown	regulation of transcription	regulation of transcription, DNA-dependent	-0.769565	-0.0314363	-0.405737	-0.137433	-0.42675	0.0612296	0.312222	0.26264	K5M
CATMA2A03826	AT2G04890	AT2G04880	scarecrow-like transcription factor 21 (SCL21)	WRKY family transcription factor (ZAP1)	transcription factor activity	transcriptional activator activity	cellular_component unknown	cellular_component unknown	regulation of transcription	regulation of transcription, DNA-dependent	-0.83134	-0.200079	-0.475959	0.0349978	-0.0981145	-0.00395729	0.434916	0.144583	K5M
CATMA2A20775	AT2G22240	AT2G22230	inositol-3-phosphate synthase isozyme 2 / myo-inositol-1-phosphate synthase 2 / MI-1-P synthase 2 / IPS 2	beta-hydroxyacyl-ACP dehydratase, putative	inositol-3-phosphate synthase activity	3-hydroxyacyl-ACP dehydratase activity	No classification	chloroplast	phospholipid biosynthesis	fatty acid biosynthesis	-0.57549	-0.532347	-0.819853	-0.659939	-0.501908	-0.607569	0.0858348	0.135512	K5M
CATMA2A22280	AT2G23945	AT2G23940	chloroplast nucleoid DNA-binding protein-related	expressed protein	pepsin A activity	molecular_function unknown	endomembrane system	No classification	proteolysis and peptidolysis	No classification	-0.520403	-0.547384	-0.894519	-0.0235907	0.484745	0.0907751	0.690841	0.167128	K5M
CATMA2A39090	AT2G40770	AT2G40765	SNF2 domain-containing protein / helicase domain-containing protein / zinc finger (C3HC4 type RING finger) family protein	expressed protein	ATP binding	molecular_function unknown	mitochondrion	endomembrane system	regulation of transcription, DNA-dependent	No classification	-0.777146	0.123059	-0.526011	0.0056058	0.385002	-0.046984	0.136927	-0.059256	K5M
CATMA2A43930	AT2G45540	AT2G45530	WD-40 repeat family protein / beige-related	zinc finger (C3HC4-type RING finger) family protein	nucleotide binding	zinc ion binding	No classification	No classification	No classification	No classification	-0.530694	-0.40046	-0.744566	-0.0209378	0.350316	0.17365	0.50865	0.0869962	K5M
CATMA3A02250	AT3G03330	AT3G03320	short-chain dehydrogenase/reductase (SDR) family protein	expressed protein	oxidoreductase activity	molecular_function unknown	endomembrane system	No classification	metabolism	No classification	-0.58261	-0.39385	-0.72701	-0.192508	0.228135	-0.078234	0.17629	0.332441	K5M
CATMA3A17300	AT3G17800	AT3G17790	expressed protein	acid phosphatase type 5 (ACP5)	molecular_function unknown	phosphoric monoester hydrolase activity	chloroplast	cell surface	No classification	phosphate ion homeostasis	-0.540316	-0.0704444	-1.08086	0.188528	-0.537701	-0.063862	0.475844	0.398392	K5M
CATMA3A19345	AT3G19710	AT3G19700	branched-chain amino acid aminotransferase, putative / branched-chain amino acid transaminase, putative (BCAT4)	leucine-rich repeat transmembrane protein kinase, putative	catalytic activity	ATP binding	No classification	endomembrane system	branched chain family amino acid metabolism	protein amino acid phosphorylation	-0.216898	-0.747292	-0.215974	-0.176157	0.0996415	-0.136093	-0.288551	0.134164	K5M
CATMA3A44940	AT3G52040	AT3G52030	expressed protein	F-box family protein / WD-40 repeat family protein	ATP binding	molecular_function unknown	mitochondrion	cellular_component unknown	No classification	biological_process unknown	-0.408751	-0.691918	-0.46929	-0.358368	0.515122	-0.110459	0.274399	0.0661779	K5M
CATMA3A52960	AT3G59950	AT3G59940	autophagy 4b (APG4b)	kelch repeat-containing F-box family protein	peptidase activity	molecular_function unknown	chloroplast	cellular_component unknown	autophagy	biological_process unknown	-0.758223	-0.352925	-0.623096	0.312984	-0.17581	-0.150143	0.00396222	0.200202	K5M
CATMA3A56700	AT3G63500	AT3G63490	expressed protein	ribosomal protein L1 family protein	DNA binding	structural constituent of ribosome	No classification	ribosome	regulation of transcription, DNA-dependent	protein biosynthesis	-0.619529	-0.264035	-0.883868	0.151942	-0.0765326	-0.170761	0.59234	0.325031	K5M
CATMA4A02210	AT4G01940	AT4G01935	nitrogen fixation NifU-like family protein	expressed protein	structural molecule activity	molecular_function unknown	chloroplast	chloroplast	iron-sulfur cluster assembly	No classification	-0.831691	0.195695	-0.518626	0.209494	-0.128473	-0.020941	0.458342	0.00989113	K5M
CATMA4A26100	AT4G24370	AT4G24350	expressed protein	phosphorylase family protein	molecular_function unknown	nutrient reservoir activity	No classification	endomembrane system	No classification	nucleoside metabolism	-0.585259	-0.819746	-0.100112	-0.140182	0.187955	-0.348994	0.13637	0.0471765	K5M
CATMA4A29870	AT4G28230	AT4G28220	expressed protein	NADH dehydrogenase-related	interleukin-1 receptor binding	disulfide oxidoreductase activity	extracellular	mitochondrion	immune response	electron transport	-0.53679	-0.979584	-0.48243	-0.228087	0.0674632	-0.484341	0.0174312	-0.251633	K5M
CATMA4A29880	AT4G28240	AT4G28220	wound-responsive protein-related	NADH dehydrogenase-related	molecular_function unknown	disulfide oxidoreductase activity	chloroplast	mitochondrion	No classification	electron transport	-0.992572	-0.894592	-0.799473	0.0945088	0.292543	-0.169781	0.0881799	0.399946	K5M
CATMA4A34690	AT4G32940	AT4G32930	vacuolar processing enzyme gamma / gamma-VPE	expressed protein	cysteine-type endopeptidase activity	molecular_function unknown	endomembrane system	No classification	proteolysis and peptidolysis	No classification	-0.815512	-0.38525	-0.29037	-0.0647098	0.23954	-0.379973	0.355384	0.471722	K5M
CATMA4A38840	AT4G37270	AT4G37260	cadmium/zinc-transporting ATPase, putative (HMA1)	myb family transcription factor (MYB73)	copper-exporting ATPase activity	transcription factor activity	integral to membrane	nucleus	calcium ion transport	regulation of transcription, DNA-dependent	-0.74059	-0.310412	-0.303974	0.117812	-0.19469	-0.211744	0.377276	0.363911	K5M
CATMA4A40510	AT4G39040	AT4G39030	expressed protein	enhanced disease susceptibility 5 (EDS5) / salicylic acid induction deficient 1 (SID1)	molecular_function unknown	multidrug efflux pump activity	chloroplast	membrane	No classification	salicylic acid biosynthesis	-0.504938	-0.3485	-0.774322	-0.171375	-0.127554	-0.0149251	0.515522	-0.0243483	K5M
CATMA5A04640	AT5G05480	AT5G05470	expressed protein	eukaryotic translation initiation factor 2 subunit 1, putative / eIF-2A, putative / eIF-2-alpha, putative	ATP binding	translation initiation factor activity	chloroplast	No classification	No classification	No classification	-0.320108	-0.745729	-0.609271	-0.040091	0.2625	-0.0149251	0.332568	0.000877343	K5M
CATMA5A11740	AT5G13520	AT5G13510	peptidase M1 family protein	ribosomal protein L10 family protein	membrane alanyl aminopeptidase activity	structural constituent of ribosome	No classification	ribosome	proteolysis and peptidolysis	protein biosynthesis	-0.634525	-0.615206	-0.850547	-0.296081	0.521398	-0.0149251	0.567806	0.090499	K5M
CATMA5A12010	AT5G13780	AT5G13770	GCN5-related N-acetyltransferase, putative	pentatricopeptide (PPR) repeat-containing protein	N-acetyltransferase activity	molecular_function unknown	endomembrane system	cellular_component unknown	metabolism	biological_process unknown	-0.532713	0.362438	-0.679685	0.0775827	-0.274172	-0.0149251	0.0273633	0.409722	K5M
CATMA5A20130	AT5G22660	AT5G22650	F-box family protein	expressed protein	electron transporter activity	histone deacetylase activity	cellular_component unknown	nucleus	electron transport	negative regulation of transcription	-0.741921	-0.896985	-0.85873	-0.154854	0.00835708	-0.0149251	0.558229	0.130712	K5M
CATMA5A43620	AT5G47650	AT5G47640	MutT/nudix family protein	CCAAT-box binding transcription factor subunit B (NF-YB) (HAP3 ) (AHAP3) family (Hap3b)	hydrolase activity	transcription factor activity	No classification	nucleus	DNA repair	regulation of transcription, DNA-dependent	-0.941561	-0.292928	-0.258066	-0.03395	-0.331578	-0.0149251	0.292877	0.140541	K5M
CATMA5A52790	AT5G57040	AT5G57035	lactoylglutathione lyase family protein / glyoxalase I family protein	protein kinase family protein	catalytic activity	kinase activity	chloroplast	No classification	metabolism	protein amino acid phosphorylation	-0.723473	-0.348354	-0.72512	0.188499	0.481911	-0.0149251	0.55507	0.0636917	K5M
CATMA1A62510	AT1G73230	AT1G73220	nascent polypeptide-associated complex (NAC) domain-containing protein	sugar transporter family protein	transcription factor activity	carbohydrate transporter activity	No classification	membrane	No classification	carbohydrate transport	-0.603982	-0.347619	-0.737741	-0.160561	1.05017	0.0589559	0.568843	-0.0160609	K6M
CATMA3A43500	AT3G50440	AT3G50430	hydrolase, alpha/beta fold family protein	expressed protein	hydrolase activity	molecular_function unknown	mitochondrion	chloroplast	aromatic compound metabolism	No classification	-1.01525	-0.284502	-0.410672	0.024629	-0.0992739	-0.105791	0.894734	0.404221	K6M
CATMA5A17160	AT5G18790	AT5G18780	ribosomal protein L33 family protein	F-box family protein	structural constituent of ribosome	molecular_function unknown	large ribosomal subunit	cellular_component unknown	protein biosynthesis	biological_process unknown	-0.858055	-0.50741	-0.78523	-0.617084	0.989749	-0.0149251	0.673235	0.179534	K6M
CATMA5A20340	AT5G22840	AT5G22830	protein kinase family protein	magnesium transporter CorA-like family protein	kinase activity	magnesium ion transporter activity	No classification	membrane	protein amino acid phosphorylation	magnesium ion transport	-0.965311	-0.0881981	-0.741951	-0.159948	-0.0485884	-0.0149251	0.90471	0.253628	K6M
CATMA1A08700	AT1G09860	AT1G09850	purine permease-related	cysteine protease, papain-like (XBCP3)	purine transporter activity	cysteine-type peptidase activity	No classification	endomembrane system	No classification	metabolism	-0.670197	-0.332218	-0.660766	-0.167736	0.341975	-0.0273689	0.821406	0.10199	K7M
CATMA1A27590	AT1G29680	AT1G29670	expressed protein	GDSL-motif lipase/hydrolase family protein	molecular_function unknown	carboxylic ester hydrolase activity	No classification	endomembrane system	No classification	No classification	-0.119563	-0.0692087	0	0.437785	0.97037	0.277431	0	0.081843	K7M
CATMA1A68480	AT1G79390	AT1G79380	expressed protein	copine-related	molecular_function unknown	molecular_function unknown	mitochondrion	mitochondrion	No classification	No classification	0.018319	0.169054	-0.386429	-0.0189655	1.23935	0.0412882	0.587132	0.19802	K7M
CATMA2A44620	AT2G46230	AT2G46225	expressed protein	expressed protein	molecular_function unknown	molecular_function unknown	cellular_component unknown	No classification	biological_process unknown	No classification	-0.268673	-0.336007	-0.157259	-0.122285	0.956284	-0.142971	0.00101588	0.076899	K7M
CATMA4A40580	AT4G39090	AT4G39080	cysteine proteinase RD19a (RD19A) / thiol protease	vacuolar proton ATPase, putative	cysteine-type peptidase activity	ATPase activity	endomembrane system	membrane	response to water deprivation	proton transport	-0.63069	0.330704	0.31519	0.551529	0.818882	-0.0149251	1.00625	0.334903	K7M
CATMA5A58100	AT5G62530	AT5G62520	delta-1-pyrroline-5-carboxylate dehydrogenase (P5CDH)	expressed protein	aldehyde dehydrogenase activity	molecular_function unknown	mitochondrial matrix	No classification	metabolism	No classification	-0.45634	0.0463758	-0.398195	0.10009	0.139202	-0.0149251	0.856768	0.0184833	K7M
CATMA2A30140	AT2G31890	AT2G31880	expressed protein	leucine-rich repeat transmembrane protein kinase, putative	molecular_function unknown	kinase activity	chloroplast	endomembrane system	No classification	transmembrane receptor protein tyrosine kinase signaling pathway	-0.0573343	0.14606	-0.224184	0.159867	0.670602	-0.992617	0.142729	0.314841	K8M
CATMA4A18330	AT4G17280	AT4G17270	auxin-responsive family protein	Mo25 family protein	molecular_function unknown	molecular_function unknown	membrane	mitochondrion	development	No classification	-0.450448	-0.324824	-0.244108	0.290368	0.448106	-0.790931	0.092803	0.0981373	K8M
CATMA4A29720	AT4G28080	AT4G28070	expressed protein	AFG1-like ATPase family protein	ATP binding	ATPase activity	mitochondrion	mitochondrion	No classification	biological_process unknown	0.0601044	0.103162	0.102198	0.0349162	-0.395055	-0.68996	0.218613	0.370522	K8M

## Sheet: Table S1 PRIMERS
	Table S1 Primers. List of primers for rt-qPCR.
AGI	Forward (F) reverse (R)	primer sequence	gene description
At1g16970	At1g16970-F	GTGATGGCTTGTCTATTGAACTG	Ku70-like protein
	At1g16970-R	TGTAAGGCTGAATCCGTTGTA
At1g31280	At1g31280-F	TAGGAGGAGTCGCTGGTAGAG	PAZ domain-containing protein / piwi domain-containing protein
	At1g31280-R	CACCGATGGCTTCAGATTCA
At3g07800	At3g07800-F	AGCGACGGAAGAAGTGTT	thymidine kinase, putative
	At3g07800-R	GCCTCATCAATACCAATCACAT
At4g02110	At4g02110-F	CTAGGTCCCAGAGAAACGAATAC	BRCT domain-containing protein
	At4g02110-R	TCCTTTGAATCAGCCACATAGTC
At5g01630	At5g01630-F	GGGAGAGTGGGTTTGGTGTT	AtBRCA2
	At5g01630-R	TGGAGGGAAGAAGACGACTG
At5g23420	At5g23420-F	GCCCAAGCGACCTCTTACC	HMGB6
	At5g23420-R	AGACTTCCACTTCTCACCACCGA
At5g40840	At5g40840-F	GGCGTATCTTCTTCTTGGTGTT	cohesion family protein SYN2 (SYN2); RAD21.1
	At5g40840-R	AAATCTCTCAGGTAAAGCAATGG
At4g39160	At4g39160-F	TGGAGCAGAAGCAGAGACAA	myb family transcription factor
	At4g39160-R	CGTCCGATTCCTTAACTCCA
At5g03780	At5g03780-F	TGGAAATGGGAGAGAAGGTG	TRF L10 expressed protein
	At5g03780-R	GGGTTAGTGTGCTGCCTTGT
At4g21070	At4g21070-F	AATCGCAGGACCTAATGAGC	AtBRCA1 BRCT domain-containing protein
	At4g21070-R	GTGGGACTTCGTTTTTCAGG
At1g17460	At1g17460-F	GTTGCAGGTAAGAGAGCTTGC	TRFL3
	At1g17460-R	CTCGATCTCTTCACCACTCTAGC
At4g29170	At4g29170-F	TCGGCTAACAGATGGACAGATA	Mnd1 family protein
	At4g29170-R	ATGAGCTCAAAGGGAATGATGA
At4g37490	At4g37490-F	TCTCAAGCATCACACTGGCTAT	G2/mitotic-specific cyclin (CYC1) / B-like cyclin (CYC1)
	At4g37490-R	CGTTCGTCCTTGGAGTATTTCT
At2g21790	At2g21790-F	GCAAAACTCACTTCGCTACACTT	ribonucleoside-diphosphate reductase small chain, putative / ribonucleotide reductase, putative
	At2g21790-R	TTGTCTCCTTCTGCTACACTCG
At2g45460	At2g45460-F	AAACATGGTACTCGTTCGGACT	forkhead-associated domain-containing protein / FHA domain-containing protein
	At2g45460-R	TATCAGGATCCGACGAGAGTG
At3g02400	At3g02400-F	CTGGATTTGCGACATTAGATGA	forkhead-associated domain-containing protein / FHA domain containing protein / AT hook motif-containing protein
	At3g02400-R	GGGCTCAATCATCTTCTCTGTT
At3g12410	At3g12410-F	AACTTCTGGACATAAGGCGGTA	hypothetical protein WRN
	At3g12410-R	CTAGATCGTAAGCGGTCCAATC
At2g18193	At2g18193-F	TGACGTTGTTCTTCGTGGAGTA	AAA-type ATPase family protein
	At2g18193-R	CCTTTCTGTTTACCCCCTTTCT
At5g40942	At5g40942-F	GCTTGGGTGTGGTAAGGTGTAT	ribonucleoside-diphosphate reductase small chain, putative / ribonucleotide reductase, putative
	At5g40942-R	GCGTTTCCATGAACACTAGACA
AT5G20850	At5G20850-F	CGAGGAAGGATCTCTTGCAG	RAD51
	At5G20850-R	GCACTAGTGAACCCCAGAGG
AT1G67090	At1G67090-F	CGGTACTGGACAATGTGGGA	RuBisCO small subunit 1A (RBCS-1A) (ATS1A)
	At1G67090-R	GTTGTCGAATCCGATGATCC
AT5G51110	At5G51110-F	TGGAAAGTGAGGGATTTTGG	expressed protein contains IPR001533 Transcriptional coactivator
	At5G51110-R	TCAGCTCGAACTTGGGTAGG
At1g61410	At1g61410-F	CTCGCCGAGCAATACTTAGG	Xrcc4
	At1g61410-R	CCTTCCTTCTCAAACGTCCA
At3g22840	At3g22840-F	TTAGCGATGGTTGGATTCGT	ELIP
	At3g22840-R	TCAAGATCGCTGTTGTACCG
At1g72610	At1g72610-F	TGGTGCCTCTGAGGTTCTCT	germin-like protein (GER1) contains cupin domain Cupin.
	At1g72610-R	CTGTGGGAAAACCATGACCT
At2g30250	At2g30250-F	TCTTTCACCGACCTTCTTGG	AtWRKY25 family transcription factor
	At2g30250-R	AGACCCGGTTCTCTCTGGAT
At1g76180	At1g76180-F	GCCAAAGGTAGCAACAGAGG	dehydrin (ERD14)
	At1g76180-R	ACTCTGAAGCGATCGGAGTC
At3g16460	At3g16460-F	AGCTACGGTGGGGAAGGTAT	jacalin lectin family protein
	At3g16460-R	TCCGGATGGTTAATCACAAA
AT2G22430	At2g22430-F	CGCCGTGACAATGAATCTCT	homeobox-leucine zipper protein 6 (HB-6)
	At2g22430-R	TTCTTCCTCCTTGACCGAAA
AT1G17100	At1g17100-F	CGGTACAACAACACCGTCTG	SOUL heme-binding family protein
	At1g17100-R	ACTCGTTCTTCCCCTGAATG
AT1G09815	At1g09815-F	CTGTGGCAAGGTCGTGTCTA	DNA polymerase delta subunit 4 family
	At1g09815-R	GAACCAAACATCCCATCCAC
At3g27060	At3g27060-F	AATGGATCGACGGTTCTCAG	RNR R2 non catalytic sub unitribonucleoside-diphosphate reductase small chain, putative / ribonucleotide reductase, putative p53 inducible RNR 2 or RNR4 of yeast
	At3g27060-R	GGCATGAGTCCTCGTTTCTT
At5g48720	At5g48720-F	TTTGAATGTGCCACCAGAAA	expressed protein ATP and NLS domain
	At5g48720-R	AGCTTTGAAACTGGCCTTGA
AT2G41090	At2g41090-F	GCTGATGTTGATGGTGATGG	calmodulin-like calcium-binding protein, 22 kDa (CaBP-22)
	At2g41090-R	CTCTCCAAAGTGCCACCAGT
AT1G27100	At1g27100-F	TGGTCCTCAAAACCGAAGTC	Fascin-like domain containing protein
	At1g27100-R	TTCTTCATCGTCGTCTGCTG
AT3G19150	At3g19150-F	ATCAGCTCCGGTTGTTTCAC	kip-related protein 6 (KRP6) / cyclin-dependent kinase inhibitor
	At3g19150-R	ATGTTGAGGTTTCGGTTTCG
AT1G13930	At1g13930-F	ACCTCGACAAGGCTGAGAAG	weakly similar to drought-induced SDI-6 sunflower
	At1g13930-R	CCCACCACCAGACTCTTCAT
AT3G08740	At3g08740-F	GGAATGGATTGCATTTTGCT	elongation factor P (EF-P) family protein
	At3g08740-R	GGTTTTGATCCACCTTGCAC
AT5G23060	At5g23060-F	TCATTGTTGTTGCTGCTGGT	expressed protein contains LEA domain, rhodanese domain, mitochondrial protein
	At5g23060-R	CGGCGTAAGATCACCTTTGT
At4g02390	At4g02390-F	GCTTTGGGAGACATGAATGAAC	PARP1
	At4g02390-R	AAGTGGAACAACAACACCGTCT
AT3G10440	AT3G10440-F	TTCAAGAAGACAATCTGCAAACA	Sgo1
	AT3G10441-R	GCTCCATTGAAACTGAACATGA
AT5G66130	AT5G66130-F	TGGTGTGTTTCTTCGTATTTGG	RAD17
	AT5G66130-R	ACATGGCTGCTTGTTTCCATAC
At5g15380	At5g15380-F	TGTCTGTGGAGATTTCAGATGC	cytosine methyltransferase
	At5g15380-R	AATCCTCCGTACTCGTCCATAA
At2g06510	At2g06510-F	GATGTCCGGCTAAGAAGCTTTA	replication protein, putative (RPA1)
	At2g06510-R	CTTTGTTCATCCCCATACGATT
At5g21140	At5g21140-F	TGTCCGGATACACAAGTACTGC	NSE1 like
	At5g21140-R	GTCTCGCTTTCCTCTTCATCAT
At1g76540	At1g76540-F	AATACCCACAGTGGAAACCATC	CDKB2;1
	At1g76540-R	TGGCAGATCATCAAAGTAAGGA
At1g13330	At1g13330-F	ATTACATTGGTGAGGCCAGAAG	AHP2
	At1g13330-R	TCCTTCACATCTTTGGGAGAAT
At5g54260	At5g54260-F	TGCCACTTGGGCTACATGGAGA	Mre11
	At5g54260-R	GCCAACACCAGAACCACCAAGA
At3g52115	At3g52115-F	AATTTCTTCAGGAGGAGG	AtGR1
	At3g52115-R	GTGTTTCCTTTCAAGATAACTCGAG
At5g57160	At5g57160-F	CAACATCCCGGTAGCTGACT	LIG4
	At5g57161-R	AGACATCAAACCGAACCACTG
At2g31970	At2g31970-F	AGAAGCTTCGACCCAGAAAA	Rad50
	At2g31970-F	CTCCAGCAACCTTAGGGTCA
