# Supplementary material for: ATM-Mediated Transcriptional and Developmental Responses to γ-rays in Arabidopsis
Source: PLoS One. 2007 May 9;2(5):e430. doi: 10.1371/journal.pone.0000430 (PMC1855986; doi:10.1371/journal.pone.0000430)
Supplement: Table S2 — Radiomodulation of transcripts in WT, atm, and atr roots. (0.80 MB XLS) [file pone.0000430.s008.xls]

## Sheet: TableS2.1exp1-ATM ROOT
			Tables S2. Radiomodulation of transcripts in wt and atm and atr roots.
			Tables S2.1 and S2.2 included genes showing at least one significant change (p-value <=0.05) within 2 independent experiments done with atm and WT roots according to Fig. 5 A. Clusters M1 and M2 contained non radiomodulated genes but showing different levels in atm or in wt respectively, before irradiation (ratio A = ratio D). Clusters M3 and M4 respectively contained genes whose up-and down-regu…
			Cluster M5 contained genes upregulated in atm only but at levels that were lower than those of unirradiated wt and were found only in experiment 1. The cluster name is followed by the experiment number, and by « M » when a CATMA probe hit two AGI loci. All genes were compiled on Table S3-A for further comparisons. Clusters are shown in Fig. 5B.
						ratio scale		-2.5	-1.5	-1		non diff	1	1.5	2.5
						(Bonf. p-val. <=0.05)						0
ROOT ATM expt1
											A	B	C	D
											atm NIR	WT IR	atm IR	atm IR
											WT NIR	WT NIR	atm NIR	WT IR
ID	At1	At2	1fonction	2fonction	1Mol FoGO	2Mol FoGO	1CellCompGO	2CellCompGO	1BioProcGO	2BioProcGO	Rat	Rat	Rat	Rat	cluster M
CATMA1A06470	AT1G07400	_	17.8 kDa class I heat shock protein (HSP17.8-CI)	_	heat shock protein activity	_	No classification	_	response to heat	_	1.17209	0.311139	-0.392787	1.02799	M1exp1
CATMA1A06780	AT1G07720	_	beta-ketoacyl-CoA synthase family protein	_	acyltransferase activity	_	endomembrane system	_	biosynthesis	_	0.483436	0.00913289	-0.0593688	1.04516	M1exp1
CATMA1A11900	AT1G12900	_	glyceraldehyde 3-phosphate dehydrogenase, chloroplast, putative / NADP-dependent glyceraldehydephosphate dehydrogenase, putative	_	glyceraldehyde-3-phosphate dehydrogenase activity	_	chloroplast	_	glycolysis	_	1.01706	0.46446	0.0409709	0.257492	M1exp1
CATMA1A12420	AT1G13420	_	sulfotransferase family protein	_	sulfotransferase activity	_	No classification	_	No classification	_	0.616458	-0.0492562	0.301584	1.02044	M1exp1
CATMA1A13350	AT1G14345	_	expressed protein	_	molecular_function unknown	_	chloroplast	_	No classification	_	1.41759	-0.100681	-0.196767	0.816712	M1exp1
CATMA3A13480	AT3G14210	_	GDSL-like Lipase/Acylhydrolase /myrosinase-associated protein, putative	_	carboxylic ester hydrolase activity	_	endomembrane system	_	No classification	_	1.58136	0.629211	-0.205179	0.572323	M1exp1
CATMA1A16860	AT1G17840	_	ABC transporter family protein	_	ATP-binding cassette (ABC) transporter activity	_	inner membrane	_	amino acid transport	_	0.452806	0.220569	0.293522	1.20502	M1exp1
CATMA1A19333	AT1G20340	_	plastocyanin	_	copper ion binding	_	thylakoid lumen (sensu Viridiplantae)	_	response to chemical substance	_	1.02547	0.453621	0.125413	0.256146	M1exp1
CATMA1A19640	AT1G20620	_	catalase 3 (SEN2)	_	heme catalase activity	_	peroxisome	_	hydrogen peroxide catabolism	_	0.56082	-0.549525	0.237327	0.970148	M1exp1
CATMA1A20570	AT1G21520	_	expressed protein	_	molecular_function unknown	_	No classification	_	No classification	_	1.13871	0.355493	0.670653	0.544538	M1exp1
CATMA1A24130	AT1G25440	_	zinc finger (B-box type) family protein	_	zinc ion binding	_	chloroplast	_	G-protein coupled receptor protein signaling pathway	_	1.04107	0.256539	-0.295998	0.395734	M1exp1
CATMA1A24790	AT1G26560	_	glycosyl hydrolase family 1 protein	_	hydrolase activity\, hydrolyzing O-glycosyl compounds	_	endomembrane system	_	carbohydrate metabolism	_	0.666063	-0.0157478	0.333692	1.13263	M1exp1
CATMA1A28550	AT1G30530	_	UDP-glucoronosyl/UDP-glucosyl transferase family protein	_	transferase activity, transferring glycosyl groups	_	endomembrane system	_	metabolism	_	0.881281	-0.0366848	0.0989126	1.16362	M1exp1
CATMA1A30420	AT1G32080	_	membrane protein, putative	_	molecular_function unknown	_	chloroplast inner membrane	_	No classification	_	1.19966	0.455375	-0.172056	0.393318	M1exp1
CATMA1A31190	AT1G32900	_	starch synthase, putative	_	transferase activity, transferring glycosyl groups	_	chloroplast	_	biosynthesis	_	1.41385	0.462137	-0.372473	0.592919	M1exp1
CATMA1A31300	AT1G32990	_	ribosomal protein L11 family protein	_	structural constituent of ribosome	_	cytosolic large ribosomal subunit (sensu Bacteria)	_	ribosome biogenesis	_	0.967029	0.273306	0.0133388	0.489124	M1exp1
CATMA1A43130	AT1G52050	_	jacalin lectin family protein	_	molecular_function unknown	_	endomembrane system	_	biological_process unknown	_	1.70267	0.511546	-0.306341	1.11055	M1exp1
CATMA1A43160	AT1G52100	_	jacalin lectin family protein	_	molecular_function unknown	_	cellular_component unknown	_	biological_process unknown	_	1.03496	-0.272831	0.042611	1.07025	M1exp1
CATMA1A44760	AT1G53680	_	glutathione S-transferase, putative	_	glutathione transferase activity	_	No classification	_	No classification	_	0.449993	-0.245957	0.304976	1.20589	M1exp1
CATMA1A48920	AT1G59860	_	17.6 kDa class I heat shock protein (HSP17.6A-CI)	_	heat shock protein activity	_	No classification	_	response to heat	_	1.28713	0.263197	-0.362787	0.861465	M1exp1
CATMA1A51380	AT1G62290	_	aspartyl protease family protein	_	pepsin A activity	_	endomembrane system	_	proteolysis and peptidolysis	_	0.846809	0.059536	0.214443	1.01578	M1exp1
CATMA1A54830	AT1G65490	_	expressed protein	_	molecular_function unknown	_	endomembrane system	_	No classification	_	0.767161	0.079646	0.225248	0.977869	M1exp1
CATMA1A54870	AT1G65570	_	polygalacturonase, putative / pectinase, putative	_	polygalacturonase activity	_	endomembrane system	_	carbohydrate metabolism	_	0.974782	0.184807	0.345857	0.742242	M1exp1
CATMA1A55750	AT1G66470	_	basic helix-loop-helix (bHLH) family protein	_	transcription factor activity	_	No classification	_	No classification	_	0.21677	-0.049308	0.476829	1.06513	M1exp1
CATMA1A64075	AT1G74710	_	isochorismate synthase 1 (ICS1) / isochorismate mutase	_	isochorismate synthase activity	_	chloroplast	_	salicylic acid biosynthesis	_	1.13821	0.252335	-0.211584	1.68368	M1exp1
CATMA1A67690	AT1G78630	_	ribosomal protein L13 family protein	_	structural constituent of ribosome	_	ribosome	_	protein biosynthesis	_	1.11993	-0.395956	0.0653885	0.295129	M1exp1
CATMA1B17930	AT1G18870	_	isochorismate synthase, putative / isochorismate mutase, putative	_	isochorismate synthase activity	_	No classification	_	salicylic acid biosynthesis	_	1.14964	0.622591	-0.00209683	0.745168	M1exp1
CATMA2A11975	AT2G13360	_	serine-glyoxylate aminotransferase-related	_	alanine-glyoxylate transaminase activity	_	peroxisome	_	photorespiration	_	1.35573	0.508862	-0.227482	0.456975	M1exp1
CATMA2A23560	AT2G25240	_	serpin, putative / serine protease inhibitor, putative	_	serine-type endopeptidase inhibitor activity	_	No classification	_	No classification	_	0.931982	-0.314869	0.424432	1.378	M1exp1
CATMA2A24720	AT2G26390	_	serpin, putative / serine protease inhibitor, putative	_	serine-type endopeptidase inhibitor activity	_	No classification	_	No classification	_	0.921292	-0.155607	-0.029315	0.978599	M1exp1
CATMA2A24825	AT2G26500	_	cytochrome b6f complex subunit (petM), putative	_	plastoquinol-plastocyanin reductase activity	_	chloroplast	_	No classification	_	1.42459	0.469878	-0.244848	0.814214	M1exp1
CATMA2A25830	AT2G27420	_	cysteine proteinase, putative	_	cysteine-type peptidase activity	_	endomembrane system	_	proteolysis and peptidolysis	_	0.961819	0.1275	-0.214124	1.26658	M1exp1
CATMA2A32210	AT2G34080	_	cysteine proteinase, putative	_	cysteine-type peptidase activity	_	endomembrane system	_	proteolysis and peptidolysis	_	1.27325	0.0578526	-0.358398	1.17137	M1exp1
CATMA3A00100	AT3G01060	_	expressed protein	_	molecular_function unknown	_	chloroplast	_	No classification	_	0.973509	0.292236	-0.0682025	0.293799	M1exp1
CATMA3A01685	AT3G02730	_	thioredoxin, putative	_	thiol-disulfide exchange intermediate activity	_	chloroplast	_	electron transport	_	1.2739	0.45605	-0.31462	0.3938	M1exp1
CATMA3A05600	AT3G06460	_	GNS1/SUR4 membrane family protein (Elongation of fatty acids protein 2 (GNS1 protein) (V-SNARE bypass mutant gene 2 protein))	_	molecular_function unknown	_	integral to membrane	_	biological_process unknown	_	1.68598	0.46001	-0.279042	1.24693	M1exp1
CATMA3A08380	AT3G09520	_	exocyst subunit EXO70 family protein	_	protein binding	_	exocyst	_	nonselective vesicle docking	_	1.14117	-0.0957392	-0.34555	1.03686	M1exp1
CATMA5A15500	AT5G17220	_	AtGSTF12 glutathione S-transferase, putative	_	glutathione transferase activity	_	cytoplasm	_	aromatic amino acid family metabolism	_	1.29207	-0.165942	0.240056	1.35134	M1exp1
CATMA3A10960	AT3G12050	_	Aha1 domain-containing protein Aha1 domain. activator of heat shock 90kDa protein ATPase	_	ATP binding	_	No classification	_	biological_process unknown	_	0.628065	-0.386157	0.555748	1.13739	M1exp1
CATMA3A13700	AT3G14420	_	(S)-2-hydroxy-acid oxidase, peroxisomal, putative / glycolate oxidase, putative / short chain alpha-hydroxy acid oxidase, putative	_	glycolate oxidase activity	_	mitochondrion	_	de novo pyrimidine base biosynthesis	_	1.11712	0.516813	0.00924867	0.229716	M1exp1
CATMA3A15120	AT3G15720	_	glycoside hydrolase family 28 protein / polygalacturonase (pectinase) family protein	_	polygalacturonase activity	_	endomembrane system	_	carbohydrate metabolism	_	0.596052	-0.0705565	0.0541471	1.2221	M1exp1
CATMA3A15865	AT3G16440	_	jacalin lectin family protein	_	lectin	_	cellular_component unknown	_	biological_process unknown	_	1.05325	0.490306	-0.11799	1.05844	M1exp1
CATMA3A17550	AT3G18080	_	glycosyl hydrolase family 1 protein	_	hydrolase activity\, hydrolyzing O-glycosyl compounds	_	endomembrane system	_	carbohydrate metabolism	_	0.433829	-0.079235	-0.0309	0.988549	M1exp1
CATMA3A19880	AT3G20210	_	vacuolar processing enzyme, putative / asparaginyl endopeptidase, putative	_	cysteine-type endopeptidase activity	_	endomembrane system	_	proteolysis and peptidolysis	_	1.2736	-0.000573085	-0.0879982	0.893374	M1exp1
CATMA3A26416	AT3G26650	_	glyceraldehyde 3-phosphate dehydrogenase A, chloroplast (GAPA) / NADP-dependent glyceraldehydephosphate dehydrogenase subunit A	_	glyceraldehyde-3-phosphate dehydrogenase activity	_	chloroplast	_	glycolysis	_	1.33353	0.618368	0.2328	0.463022	M1exp1
CATMA3A26460	AT3G26710	_	expressed protein	_	molecular_function unknown	_	chloroplast	_	No classification	_	1.02025	0.321963	0.0189796	0.531948	M1exp1
CATMA3A28100	AT3G28270	_	expressed protein	_	molecular_function unknown	_	No classification	_	biological_process unknown	_	1.87149	0.434552	-0.262448	1.05792	M1exp1
CATMA3A37380	AT3G44450	_	expressed protein	_	molecular_function unknown	_	No classification	_	No classification	_	0.994246	0.0363428	0.220551	1.04346	M1exp1
CATMA3A39870	AT3G46780	_	expressed protein	_	molecular_function unknown	_	chloroplast	_	No classification	_	1.21029	0.604319	-0.267493	0.339959	M1exp1
CATMA3A41330	AT3G48350	_	cysteine proteinase, putative	_	cysteine-type peptidase activity	_	endomembrane system	_	proteolysis and peptidolysis	_	0.642445	0.0520059	-0.214588	1.08048	M1exp1
CATMA3A52800	AT3G59780	_	expressed protein	_	molecular_function unknown	_	No classification	_	No classification	_	1.04544	0.290315	0.00493655	0.792203	M1exp1
CATMA3A53340	AT3G60330	_	ATPase, plasma membrane-type, putative / proton pump, putative	_	hydrogen-exporting ATPase activity, phosphorylative mechanism	_	intracellular	_	cation transport	_	1.37889	-0.262174	-0.260261	1.44669	M1exp1
CATMA3A54606	AT3G61470	_	chlorophyll A-B binding protein (LHCA2)	_	chlorophyll binding	_	photosystem I antenna complex	_	photosynthesis light harvesting in photosystem I	_	1.054	0.420321	0.207916	0.32947	M1exp1
CATMA3A55020	AT3G61870	_	expressed protein	_	molecular_function unknown	_	chloroplast inner membrane	_	No classification	_	1.04018	0.399662	-0.3051	0.816502	M1exp1
CATMA3A55026	AT3G61890	_	homeobox-leucine zipper protein 12 (HB-12) / HD-ZIP transcription factor 12	_	transcription factor activity	_	nucleus	_	response to abscisic acid stimulus	_	1.02246	0.105526	-0.208227	1.28897	M1exp1
CATMA3A56330	AT3G63140	_	mRNA-binding protein, putative	_	mRNA binding	_	chloroplast	_	galactose metabolism	_	1.29635	0.415655	-0.368902	0.297822	M1exp1
CATMA4A02540	AT4G02270	_	pollen Ole e 1 allergen and extensin family protein	_	molecular_function unknown	_	endomembrane system	_	No classification	_	0.438597	-0.486144	0.4105	1.75428	M1exp1
CATMA3A56350	AT3G63160	_	expressed protein	_	molecular_function unknown	_	chloroplast outer membrane	_	No classification	_	1.0658	0.520792	0.578554	0.72271	M1exp1
CATMA4A18000	AT4G16980	_	arabinogalactan-protein family	_	DNA binding	_	endomembrane system	_	regulation of transcription, DNA-dependent	_	1.09306	0.276011	0.175139	0.731432	M1exp1
CATMA4A26240	AT4G24510	_	eceriferum protein (CER2)	_	transferase activity	_	No classification	_	wax biosynthesis	_	0.418397	0.00794506	0.489225	0.935342	M1exp1
CATMA4A27496	AT4G25820	_	xyloglucan:xyloglucosyl transferase / xyloglucan endotransglycosylase / endo-xyloglucan transferase (XTR9)	_	hydrolase activity, acting on glycosyl bonds	_	endomembrane system	_	carbohydrate metabolism	_	1.04809	-0.37513	0.439845	1.38604	M1exp1
CATMA4A27640	AT4G26010	_	peroxidase, putative	_	peroxidase activity	_	endomembrane system	_	response to oxidative stress	_	0.422841	-0.345044	0.541014	1.11712	M1exp1
CATMA4A28430	AT4G26850	_	expressed protein	_	molecular_function unknown	_	cellular_component unknown	_	L-ascorbic acid biosynthesis	_	0.999875	-0.0424576	-0.319532	0.666055	M1exp1
CATMA4A29930	AT4G28290	_	expressed protein	_	molecular_function unknown	_	chloroplast	_	intracellular protein transport	_	1.25251	-0.127673	0.023603	1.12132	M1exp1
CATMA4A31940	AT4G30320	_	allergen V5/Tpx-1-related family protein	_	No classification	_	extracellular	_	No classification	_	0.56061	-0.564926	0.0335272	1.18224	M1exp1
CATMA4A34760	AT4G33010	_	glycine dehydrogenase (decarboxylating), putative / glycine decarboxylase, putative / glycine cleavage system P-protein, putative	_	glycine dehydrogenase (decarboxylating) activity	_	glycine dehydrogenase complex (decarboxylating)	_	glycine decarboxylation via glycine cleavage system	_	1.14099	0.0546995	-0.0230779	0.533987	M1exp1
CATMA4A39300	AT4G37800	_	xyloglucan:xyloglucosyl transferase, putative / xyloglucan endotransglycosylase, putative / endo-xyloglucan transferase, putative	_	hydrolase activity, acting on glycosyl bonds	_	endomembrane system	_	carbohydrate metabolism	_	0.688167	-0.411453	0.0929163	1.13693	M1exp1
CATMA5A00590	AT5G01530	_	chlorophyll A-B binding protein CP29 (LHCB4)	_	chlorophyll binding	_	light-harvesting complex	_	photosynthesis	_	1.22491	0.42381	-0.164504	0.338357	M1exp1
CATMA5A03750	AT5G04530	_	beta-ketoacyl-CoA synthase family protein	_	acyltransferase activity	_	endomembrane system	_	biosynthesis	_	0.894514	-0.129298	-0.231772	1.14295	M1exp1
CATMA5A11600	AT5G13400	_	proton-dependent oligopeptide transport (POT) family protein	_	transporter activity	_	membrane	_	oligopeptide transport	_	0.818603	0.0534338	0.412387	1.20731	M1exp1
CATMA5A11860	AT5G13630	_	magnesium-chelatase subunit chlH, chloroplast, putative / Mg-protoporphyrin IX chelatase, putative (CHLH)	_	magnesium chelatase activity	_	chloroplast inner membrane	_	biosynthesis	_	1.48631	0.366786	-0.181108	0.615636	M1exp1
CATMA5A14220	AT5G15950	_	adenosylmethionine decarboxylase family protein	_	adenosylmethionine decarboxylase activity	_	No classification	_	polyamine biosynthesis	_	0.92294	-0.144111	0.20985	0.950098	M1exp1
CATMA5A19865	AT5G22410	_	peroxidase, putative	_	peroxidase activity	_	endomembrane system	_	response to oxidative stress	_	0.756431	-0.0441243	0.202897	1.43824	M1exp1
CATMA5A20550	AT5G23060	_	expressed protein contains LEA domain, rhodanese domain, mitochondrial protein	_	molecular_function unknown	_	chloroplast	_	No classification	_	1.01621	0.137887	-0.0649664	0.735787	M1exp1
CATMA5A21145	AT5G23660	_	nodulin MtN3 family protein	_	molecular_function unknown	_	membrane	_	No classification	_	0.864583	-0.283401	0.144728	1.20761	M1exp1
CATMA5A34590	AT5G38980	_	expressed protein contains RALF (rapid alkalinization factor which arrests root growth and development)	_	molecular_function unknown	_	endomembrane system	_	No classification	_	1.49311	0.0216318	-0.128268	1.31735	M1exp1
CATMA5A38610	AT5G42800	_	dihydroflavonol 4-reductase (dihydrokaempferol 4-reductase) (DFR)	_	dihydroflavonol(thiole) lyase activity	_	No classification	_	anthocyanin biosynthesis	_	0.834703	-0.101786	0.465453	1.78296	M1exp1
CATMA5A41660	AT5G45670	_	GDSL-motif lipase/hydrolase family protein	_	carboxylic ester hydrolase activity	_	endomembrane system	_	No classification	_	0.542872	-0.323773	-0.104513	0.932872	M1exp1
CATMA5A42970	AT5G46940	_	invertase/pectin methylesterase inhibitor family protein	_	pectinesterase inhibitor activity	_	endomembrane system	_	No classification	_	0.995919	0.0393486	-0.349143	0.708864	M1exp1
CATMA5A43970	AT5G48000	_	cytochrome P450 family protein	_	oxygen binding	_	endomembrane system	_	electron transport	_	1.04679	0.373451	-0.38337	0.702149	M1exp1
CATMA5A48515	AT5G52640	_	heat shock protein 81-1 (HSP81-1) / heat shock protein 83 (HSP83) AtHSP90.1 see AtHSP90.pdf	_	heat shock protein activity	_	cellular_component unknown	_	response to heat	_	1.06321	0.589404	-0.221358	0.686371	M1exp1
CATMA5A53530	AT5G57800	_	CER1 protein, putative (WAX2)	_	catalytic activity	_	membrane	_	cuticle biosynthesis	_	0.718163	-0.0782378	0.294429	1.48383	M1exp1
CATMA1A00370	AT1G01380	_	myb family transcription factor	_	transcription factor activity	_	nucleus	_	regulation of transcription, DNA-dependent	_	0.965961	-0.0196706	-0.642471	0.484802	M1exp1
CATMA1A03620	AT1G04800	_	glycine-rich protein	_	molecular_function unknown	_	endomembrane system	_	N-terminal protein myristoylation	_	1.29233	0.625818	-0.445691	0.293148	M1exp1
CATMA1A04090	AT1G05250	_	peroxidase, putative	_	peroxidase activity	_	endomembrane system	_	response to oxidative stress	_	-0.0544806	-0.130833	0.479493	1.37304	M1exp1
CATMA1A13750	AT1G14700	_	purple acid phosphatase, putative	_	protein serine/threonine phosphatase activity	_	endomembrane system	_	No classification	_	1.09033	0.110851	-0.445143	0.891788	M1exp1
CATMA1A54080	AT1G64770	_	expressed protein	_	molecular_function unknown	_	chloroplast	_	No classification	_	1.11782	0.243865	-0.627863	0.50983	M1exp1
CATMA1A57940	AT1G68570	_	proton-dependent oligopeptide transport (POT) family protein	_	transporter activity	_	membrane	_	oligopeptide transport	_	1.05883	0.0208627	-0.444146	0.585164	M1exp1
CATMA1A62360	AT1G73120	_	expressed protein	_	molecular_function unknown	_	chloroplast	_	No classification	_	0.850754	-0.574336	0.208117	1.16584	M1exp1
CATMA1A63440	AT1G74070	_	peptidyl-prolyl cis-trans isomerase cyclophilin-type family protein	_	peptidyl-prolyl cis-trans isomerase activity	_	thylakoid lumen (sensu Viridiplantae)	_	protein folding	_	0.991176	0.323204	-0.421254	0.513305	M1exp1
CATMA2A23470	AT2G25150	_	transferase family protein	_	transferase activity	_	No classification	_	biological_process unknown	_	1.10053	0.113533	-0.0939635	0.876972	M1exp1
CATMA2A24530	AT2G26150	_	heat shock transcription factor family protein	_	heat shock protein activity	_	nucleus	_	regulation of transcription, DNA-dependent	_	1.30714	0.192005	-0.652095	0.936277	M1exp1
CATMA2B25830	AT2G27420	_	cysteine proteinase, putative	_	cysteine-type peptidase activity	_	endomembrane system	_	proteolysis and peptidolysis	_	2.10717	0.235755	-0.651341	1.73028	M1exp1
CATMA3A01355	AT3G02380	_	zinc finger protein CONSTANS-LIKE 2 (COL2)	_	zinc ion binding	_	nucleus	_	regulation of flower development	_	1.44318	0.34349	-0.427103	1.01034	M1exp1
CATMA3A38175	AT3G45140	_	lipoxygenase (LOX2)	_	lipoxygenase activity	_	chloroplast	_	abscisic acid biosynthesis	_	1.84871	0.155273	-0.435566	1.41484	M1exp1
CATMA3A49020	AT3G56060	_	glucose-methanol-choline (GMC) oxidoreductase family protein	_	aldehyde-lyase activity	_	endomembrane system	_	electron transport	_	1.23586	0.185624	-0.51358	0.727114	M1exp1
CATMA4A39440	AT4G37920	_	expressed protein	_	molecular_function unknown	_	mitochondrion	_	No classification	_	1.3674	0.561976	-0.545597	0.560366	M1exp1
CATMA5A16990	AT5G18660	_	isoflavone reductase-related	_	actin binding	_	chloroplast	_	No classification	_	1.2343	0.301607	-0.400896	0.707253	M1exp1
CATMA5A24950	AT5G27560	_	expressed protein	_	molecular_function unknown	_	chloroplast	_	No classification	_	0.977887	0.344423	-0.45485	0.33806	M1exp1
CATMA5A33010	AT5G37670	_	15.7 kDa class I-related small heat shock protein-like (HSP15.7-CI)	_	heat shock protein activity	_	mitochondrion	_	response to heat	_	1.14942	0.0350932	-0.401278	0.693967	M1exp1
CATMA5A52776	AT5G57030	_	lycopene epsilon cyclase	_	lycopene epsilon cyclase activity	_	chloroplast	_	photosynthesis light harvesting	_	1.13688	0.504435	-0.522699	0.547513	M1exp1
CATMA5A62845	AT5G67400	_	peroxidase 73 (PER73) (P73) (PRXR11)	_	peroxidase activity	_	endomembrane system	_	response to oxidative stress	_	0.0362638	-0.147957	0.75474	1.15742	M1exp1
CATMA3A03260	AT3G04290	_	GDSL-motif lipase/hydrolase family protein / similar to family II lipases EXL3 GI:15054386, EXL1 GI:15054382, EXL2 GI:15054384 from (Arabidopsis thaliana); contains Pfam profile: lipase/acylhydrolase with GDSL-like motif	_	carboxylic ester hydrolase activity	_	endomembrane system	_	No classification	_	0.842368	-0.0149934	0.146389	1.02069	M1exp1
CATMA3A21590	AT3G21720	_	isocitrate lyase, putative	_	isocitrate lyase activity	_	No classification	_	metabolism	_	1.18129	-0.604062	0.155814	2.16688	M1exp1
CATMA3A22775	AT3G22840	_	chlorophyll A-B binding family protein / early light-induced protein (ELIP)	_	chlorophyll binding	_	chloroplast	_	photosynthesis light harvesting	_	1.5045	0.0848064	0.315957	1.86557	M1exp1
CATMA2A02600	AT2G03720	_	universal stress protein (USP) family protein	_	metallopeptidase activity	_	No classification	_	proteolysis and peptidolysis	_	0.844096	-0.376594	-0.264952	1.37119	M1exp1
CATMA1A19470	AT1G20480	AT1G20470	4-coumarate--CoA ligase family protein / 4-coumaroyl-CoA synthase family protein	auxin-responsive family protein	4-coumarate-CoA ligase activity	No classification	No classification	mitochondrion	phenylpropanoid metabolism	response to auxin stimulus	0.608279	-0.487254	0.2881	0.963905	M1Mexp1
CATMA1A22630	AT1G23740	AT1G23730	oxidoreductase, zinc-binding dehydrogenase family protein	carbonic anhydrase, putative / carbonate dehydratase, putative	zinc ion binding	zinc ion binding	chloroplast	No classification	bacteriochlorophyll biosynthesis	carbon utilization	1.27984	0.595651	-0.0278202	0.498108	M1Mexp1
CATMA1A51870	AT1G62750	AT1G62740	elongation factor Tu family protein	stress-inducible protein, putative	translation factor activity, nucleic acid binding	molecular_function unknown	chloroplast	No classification	translational elongation	response to stress	0.968817	0.357582	-0.284778	0.369584	M1Mexp1
CATMA1A57970	AT1G68590	AT1G68585	plastid-specific 30S ribosomal protein 3, putative / PSRP-3, putative	expressed protein	structural constituent of ribosome	molecular_function unknown	chloroplast	No classification	No classification	No classification	0.967726	0.358978	0.238769	0.625803	M1Mexp1
CATMA1B49950	AT1G60960	AT1G60950	metal transporter, putative (IRT3)	ferredoxin, chloroplast (PETF)	metal ion transporter activity	electron carrier activity	membrane	chloroplast stroma	metal ion transport	photosynthetic electron transport	1.19576	0.162754	-0.0212928	0.728028	M1Mexp1
CATMA2A37740	AT2G39480	AT2G39470	ABC transporter family protein	photosystem II reaction center PsbP family protein	ATP-binding cassette (ABC) transporter activity	No classification	inner membrane	thylakoid lumen (sensu Viridiplantae)	amino acid transport	No classification	1.41637	0.41772	-0.264058	0.369247	M1Mexp1
CATMA3A39230	AT3G46230	AT3G46220	17.4 kDa class I heat shock protein (HSP17.4-CI)	expressed protein	heat shock protein activity	calcium ion binding	cellular_component unknown	membrane	response to heat	transport	1.10623	0.325771	-0.30997	0.795923	M1Mexp1
CATMA3A42210	AT3G49190	AT3G49180	condensation domain-containing protein	transducin family protein / WD-40 repeat family protein	molecular_function unknown	nucleotide binding	intracellular	heterotrimeric G-protein complex	regulation of transcription, DNA-dependent	No classification	1.12382	0.0525661	-0.267352	0.953257	M1Mexp1
CATMA3A43500	AT3G50440	AT3G50430	hydrolase, alpha/beta fold family protein	expressed protein	hydrolase activity	molecular_function unknown	mitochondrion	chloroplast	aromatic compound metabolism	No classification	0.796113	0.0377036	0.160869	0.968192	M1Mexp1
CATMA3A49925	AT3G56950	AT3G56940	small basic membrane integral family protein	dicarboxylate diiron protein, putative (Crd1)	transporter activity	DNA binding	membrane	chloroplast	transport	biological_process unknown	1.13066	0.248627	0.409656	0.672312	M1Mexp1
CATMA4A29720	AT4G28080	AT4G28070	expressed protein	AFG1-like ATPase family protein	ATP binding	ATPase activity	mitochondrion	mitochondrion	No classification	biological_process unknown	1.16514	0.412165	0.0242805	0.52297	M1Mexp1
CATMA5A21890	AT5G24316	AT5G24314	proline-rich family protein	expressed protein	molecular_function unknown	molecular_function unknown	endomembrane system	chloroplast	biological_process unknown	No classification	1.15575	0.382431	-0.393198	0.196971	M1Mexp1
CATMA5A12010	AT5G13780	AT5G13770	GCN5-related N-acetyltransferase, putative	pentatricopeptide (PPR) repeat-containing protein	N-acetyltransferase activity	molecular_function unknown	endomembrane system	cellular_component unknown	metabolism	biological_process unknown	1.26433	0.350395	-0.473219	0.652467	M1Mexp1
CATMA1A00560	AT1G01580	_	ferric-chelate reductase, putative	_	ferric-chelate reductase activity	_	membrane	_	electron transport	_	-1.19814	-0.241127	-0.109821	-1.22428	M2exp1
CATMA1A04320	AT1G05420	_	ovate protein-related	_	molecular_function unknown	_	chloroplast	_	No classification	_	-1.02833	-0.0377296	-0.00269364	-0.511297	M2exp1
CATMA1A09840	AT1G10950	_	endomembrane protein 70, putative	_	transporter activity	_	integral to membrane	_	transport	_	-0.99243	-0.000566593	0.751551	-0.509473	M2exp1
CATMA1A15480	AT1G16510	_	auxin-responsive family protein	_	No classification	_	chloroplast	_	response to auxin stimulus	_	-1.17802	-0.0307893	0.18285	-0.611917	M2exp1
CATMA1A26515	AT1G28330	_	dormancy-associated protein, putative (DRM1)	_	molecular_function unknown	_	No classification	_	physiological process	_	-1.24359	-0.41176	-0.0552527	-0.703666	M2exp1
CATMA1A28110	AT1G30090	_	kelch repeat-containing F-box family protein	_	molecular_function unknown	_	mitochondrion	_	biological_process unknown	_	-1.07383	0.213815	0.772332	-0.442411	M2exp1
CATMA1A28980	AT1G30840	_	purine permease-related	_	purine transporter activity	_	membrane	_	No classification	_	-1.09041	-0.468027	0.365325	-0.151322	M2exp1
CATMA3A01815	AT3G02885	_	gibberellin-regulated protein 5 (GASA5) / gibberellin-responsive protein 5	_	transcription factor activity	_	endomembrane system	_	response to gibberellic acid stimulus	_	-1.64111	-0.170315	0.20617	-1.32846	M2exp1
CATMA1A30240	AT1G31970	_	DEAD/DEAH box helicase, putative	_	ATP dependent helicase activity	_	No classification	_	DNA metabolism	_	-1.07672	0.0258401	0.735705	-0.067385	M2exp1
CATMA1A39670	AT1G48570	_	zinc finger (Ran-binding) family protein	_	binding	_	chloroplast	_	regulation of transcription, DNA-dependent	_	-1.11675	-0.287358	0.740071	0.227634	M2exp1
CATMA1A44280	AT1G53270	_	ABC transporter family protein	_	ATP-binding cassette (ABC) transporter activity	_	membrane	_	proteolysis and peptidolysis	_	-1.18538	0.0383865	0.354994	-0.474297	M2exp1
CATMA1A64830	AT1G75500	_	nodulin MtN21 family protein	_	molecular_function unknown	_	membrane	_	No classification	_	-1.05018	-0.327121	0.595107	-0.203545	M2exp1
CATMA1A65250	AT1G76010	_	expressed protein	_	DNA binding	_	nucleus	_	regulation of transcription, DNA-dependent	_	-1.01103	-0.159148	0.795541	-0.280568	M2exp1
CATMA1A67040	AT1G77885	_	expressed protein	_	molecular_function unknown	_	No classification	_	No classification	_	-1.62062	-0.349185	0.295303	-0.482392	M2exp1
CATMA2A06390	AT2G07671	_	H+-transporting two-sector ATPase, C subunit family protein	_	ATPase activity	_	integral to membrane	_	proton transport	_	-1.69604	0.0296905	0.734404	-0.992962	M2exp1
CATMA2A20680	AT2G22122	_	expressed protein	_	molecular_function unknown	_	No classification	_	No classification	_	-1.43141	-0.364907	-0.12892	-1.44728	M2exp1
CATMA2A27080	AT2G28670	_	disease resistance-responsive family protein / fibroin-related	_	molecular_function unknown	_	endomembrane system	_	response to pathogenic fungi	_	-1.10293	-0.254266	0.767263	0.0791822	M2exp1
CATMA2A29170	AT2G31010	_	protein kinase family protein	_	kinase activity	_	mitochondrion	_	protein amino acid phosphorylation	_	-0.964393	0.0160821	0.752579	-0.231288	M2exp1
CATMA2A44910	AT2G46505	_	expressed protein	_	succinate dehydrogenase (ubiquinone) activity	_	mitochondrion	_	tricarboxylic acid cycle	_	-0.97415	-0.185645	0.521962	-0.595949	M2exp1
CATMA2B42010	AT2G43590	_	chitinase, putative	_	chitinase activity	_	endomembrane system	_	cell wall catabolism	_	-0.871331	-0.0889253	0.274753	-1.15881	M2exp1
CATMA3A10050	AT3G10985	_	wound-responsive protein-related	_	molecular_function unknown	_	No classification	_	No classification	_	-1.01717	-0.24051	0.783553	-0.381435	M2exp1
CATMA3A17740	AT3G18215	_	expressed protein	_	molecular_function unknown	_	cellular_component unknown	_	biological_process unknown	_	-1.14572	-0.0163802	0.617922	-0.447349	M2exp1
CATMA3A25040	AT3G25190	_	nodulin, putative	_	molecular_function unknown	_	No classification	_	No classification	_	-1.85905	-0.482583	-0.314061	-1.61401	M2exp1
CATMA3A26950	AT3G27150	_	kelch repeat-containing F-box family protein	_	molecular_function unknown	_	cellular_component unknown	_	biological_process unknown	_	-1.10564	0.121376	0.562086	-0.48002	M2exp1
CATMA3A28845	AT3G28910	_	myb family transcription factor (MYB30)	_	transcription factor activity	_	nucleus	_	hypersensitive response	_	-1.10618	-0.16501	0.410771	0.0830628	M2exp1
CATMA3A38190	AT3G45160	_	expressed protein	_	molecular_function unknown	_	endomembrane system	_	No classification	_	-1.52447	-0.556516	0.102503	-0.706801	M2exp1
CATMA3A43090	AT3G50070	_	cyclin family protein	_	cyclin-dependent protein kinase activity	_	nucleus	_	regulation of cell cycle	_	-1.1347	-0.170701	0.453816	0.301729	M2exp1
CATMA3A51550	AT3G58550	_	protease inhibitor/seed storage/lipid transfer protein (LTP) family protein	_	lipid binding	_	endomembrane system	_	lipid transport	_	-0.939318	-0.177311	0.0392389	-1.29048	M2exp1
CATMA4A01640	AT4G01440	_	nodulin MtN21 family protein	_	ammonium transporter activity	_	membrane	_	transport	_	-1.17374	-0.251495	0.202688	-0.217613	M2exp1
CATMA4A13955	AT4G13770	_	cytochrome P450 family protein	_	cytochrome P45 activity	_	endomembrane system	_	glucosinolate biosynthesis	_	-1.89554	-0.359246	0.187901	-0.875344	M2exp1
CATMA4A16180	AT4G15460	_	glycine-rich protein	_	molecular_function unknown	_	endomembrane system	_	No classification	_	-0.96681	-0.031331	0.195049	-0.460249	M2exp1
CATMA4A28500	AT4G26920	_	hypothetical protein	_	molecular_function unknown	_	No classification	_	No classification	_	-0.562241	0.407638	-0.388878	-0.973587	M2exp1
CATMA4A30890	AT4G29230	_	no apical meristem (NAM) family protein	_	transcription factor activity	_	cellular_component unknown	_	development	_	-0.96479	-0.0807677	0.179836	-0.474234	M2exp1
CATMA5A05230	AT5E05240	_	eugene prediction	_	molecular_function unknown	_	No classification	_	No classification	_	-1.09375	0.00459195	0.791289	-1.40588	M2exp1
CATMA5A05760	AT5G06550	_	F-box and transcription factor jumonji (jmjC) domain-containing protein	_	No classification	_	mitochondrion	_	cell surface receptor linked signal transduction	_	-1.04558	-0.300911	0.731731	0.597966	M2exp1
CATMA5A05940	AT5G06750	_	protein phosphatase 2C family protein / PP2C family protein	_	protein phosphatase type 2C activity	_	mitochondrion	_	protein amino acid dephosphorylation	_	-1.28467	0.0396787	0.647944	-0.0196218	M2exp1
CATMA5A06675	AT5G07470	_	peptide methionine sulfoxide reductase (MSR)	_	protein-methionine-S-oxide reductase activity	_	No classification	_	protein modification	_	-1.14768	-0.223536	0.474988	-0.170194	M2exp1
CATMA5A08360	AT5G09530	_	hydroxyproline-rich glycoprotein family protein	_	structural constituent of cell wall	_	endomembrane system	_	biological_process unknown	_	-0.984788	-0.0190668	0.417619	-0.880143	M2exp1
CATMA5A09210	AT5G10480	_	protein tyrosine phosphatase-like protein, putative (PAS2)	_	protein-tyrosine-phosphatase activity	_	endomembrane system	_	cell differentiation	_	-1.27297	0.0403552	0.784821	-0.49083	M2exp1
CATMA5A12355	AT5G14130	_	peroxidase, putative	_	peroxidase activity	_	endomembrane system	_	response to oxidative stress	_	-1.2767	-0.125571	0.0752091	-0.595312	M2exp1
CATMA5A16530	AT5G18260	_	expressed protein	_	molecular_function unknown	_	chloroplast	_	No classification	_	-1.11004	-0.0201572	0.780682	-0.228314	M2exp1
CATMA5A20495	AT5G23010	_	2-isopropylmalate synthase 3 (IMS3)	_	transferase activity, transferring acyl groups, acyl groups converted into alkyl on transfer	_	chloroplast	_	glucosinolate biosynthesis	_	-1.08843	0.0452367	-0.0984801	-1.04584	M2exp1
CATMA5A30260	AT5G35160	_	endomembrane protein 70, putative	_	transporter activity	_	integral to membrane	_	transport	_	-1.00941	0.107261	0.795499	0.381806	M2exp1
CATMA5A42740	AT5G46730	_	glycine-rich protein	_	alpha1-adrenergic receptor activity	_	endomembrane system	_	G-protein coupled receptor protein signaling pathway	_	-1.09804	0.11424	0.612932	-0.356761	M2exp1
CATMA5A47318	AT5G51400	_	expressed protein	_	molecular_function unknown	_	cellular_component unknown	_	biological_process unknown	_	-1.01713	0.0745659	0.741796	-0.890145	M2exp1
CATMA5A48800	AT5G52920	_	pyruvate kinase, putative	_	pyruvate kinase activity	_	chloroplast	_	glycolysis	_	-1.05829	0.134746	0.352011	-0.381907	M2exp1
CATMA2A04270	AT2G05440	_	glycine-rich protein	_	molecular_function unknown	_	endomembrane system	_	No classification	_	-1.05096	0.0489912	-0.919866	-1.56068	M2exp1
CATMA5A59140	AT5G63600	_	flavonol synthase, putative	_	flavonol synthase activity	_	No classification	_	flavonoid biosynthesis	_	-0.791609	-0.558867	-0.166034	-1.07507	M2exp1
CATMA4A28210	AT4G26630	_	expressed protein	_	molecular_function unknown	_	No classification	_	No classification	_	-0.421587	0.210895	-0.192616	-0.935705	M2exp1
CATMA2A06590	AT2G07783	_	pseudogene, similar to Ccl1	_	No classification	_	No classification	_	No classification	_	-0.729323	-0.0905823	-0.284737	-1.38846	M2exp1
CATMA3A14870	AT3G15460	AT3G15450	brix domain-containing protein (ribosomal biogenesis pathway)	AtGUT expressed protein	molecular_function unknown	ATP binding	No classification	cellular_component unknown	biological_process unknown	biological_process unknown	-1.33369	0.203617	0.210676	-0.953657	M2Mexp1
CATMA1A17070	AT1G18060	_	expressed protein PAP Fibrillin containing protein	_	structural molecule activity	_	chloroplast	_	No classification	_	0.450659	0.748669	0.0859748	-0.0618147	M3exp1
CATMA1A43455	AT1G52400	_	glycosyl hydrolase family 1 protein / beta-glucosidase, putative (BG1)	_	hydrolase activity\, hydrolyzing O-glycosyl compounds	_	endomembrane system	_	carbohydrate metabolism	_	0.978121	0.680301	-0.300908	0.106582	M3exp1
CATMA1A58235	AT1G68840	_	DNA-binding protein RAV2 (RAV2) / AP2 domain-containing protein RAP2.8	_	DNA binding	_	chloroplast	_	regulation of transcription, DNA-dependent	_	0.685104	0.833841	-0.122783	-0.153866	M3exp1
CATMA1A64990	AT1G75690	_	chaperone protein dnaJ-related	_	chaperone activity	_	chloroplast	_	protein folding	_	0.669626	0.86596	-0.344467	-0.477503	M3exp1
CATMA2A03650	AT2G04700	_	ferredoxin thioredoxin reductase catalytic beta chain family protein	_	ferredoxin\:thioredoxin reductase activity	_	chloroplast	_	electron transport	_	0.536459	0.68506	-0.392208	0.0280738	M3exp1
CATMA3A07570	AT3G08770	_	lipid transfer protein 6 (LTP6)	_	lipid binding	_	endomembrane system	_	lipid transport	_	0.991324	0.736502	-0.198851	-0.218874	M3exp1
CATMA3A10755	AT3G11820	_	syntaxin 121 (SYP121) / syntaxin-related protein (SYR1) SYP121/PEN1	_	t-SNARE activity	_	plasma membrane	_	membrane fusion	_	0.249967	0.649644	-0.433551	-0.105328	M3exp1
CATMA4A18125	AT4G17090	_	beta-amylase (CT-BMY) / 1,4-alpha-D-glucan maltohydrolase	_	beta-amylase activity	_	chloroplast stroma	_	starch catabolism	_	1.08195	0.715666	-0.0976752	0.50233	M3exp1
CATMA4A39445	AT4G37930	_	glycine hydroxymethyltransferase / serine hydroxymethyltransferase / serine/threonine aldolase (SHM1)	_	glycine hydroxymethyltransferase activity	_	mitochondrial matrix	_	glycine decarboxylation via glycine cleavage system	_	1.03869	0.721195	-0.38963	-0.0275079	M3exp1
CATMA5A13675	AT5G15410	_	cyclic nucleotide-regulated ion channel / cyclic nucleotide-gated channel (CNGC2)	_	calmodulin binding	_	membrane	_	hypersensitive response	_	0.666389	0.678055	-0.244414	-0.236169	M3exp1
CATMA5A39450	AT5G43630	_	zinc knuckle (CCHC-type) family protein transcriptional regulator containg a plus 3 domain	_	nucleic acid binding	_	No classification	_	metabolism	_	0.788496	0.816921	-0.153709	-0.147014	M3exp1
CATMA1A03820	AT1G04985	_	expressed protein	_	molecular_function unknown	_	mitochondrion	_	No classification	_	0.210382	0.641634	-0.601162	-0.547313	M3exp1
CATMA1A06580	AT1G07500	_	expressed protein inhibited by Phytochrome A alone	_	molecular_function unknown	_	No classification	_	No classification	_	0.095935	3.21933	0.317192	-2.66583	M3exp1
CATMA1A08010	AT1G09180	_	GTP-binding protein, putative	_	ARF small monomeric GTPase activity	_	endomembrane system	_	small GTPase mediated signal transduction	_	0.114949	1.05902	-0.0657213	-0.432945	M3exp1
CATMA1A08670	AT1G09815	_	DNA polymerase delta subunit 4 family	_	delta DNA polymerase activity	_	No classification	_	DNA replication	_	-0.230535	2.07116	0.0803736	-2.39394	M3exp1
CATMA1A11425	AT1G12410	_	ATP-dependent Clp protease proteolytic subunit (ClpP2)	_	endopeptidase Clp activity	_	chloroplast stroma	_	ATP-dependent proteolysis	_	0.175339	0.689355	-0.0834768	-0.418244	M3exp1
CATMA1A12330	AT1G13330	_	AHP2 expressed protein	_	molecular_function unknown	_	No classification	_	No classification	_	0.0906573	0.495475	0.19422	-1.48634	M3exp1
CATMA1A13490	AT1G14480	_	ankyrin repeat family protein	_	protein binding	_	No classification	_	No classification	_	-0.0118868	0.706894	-0.000141351	-0.858933	M3exp1
CATMA1A13550	AT1G14540	_	AtPrx04 anionic peroxidase, putative	_	peroxidase activity	_	endomembrane system	_	No classification	_	-0.0179108	0.687797	-0.309697	-0.650112	M3exp1
CATMA1A13765	AT1G14720	_	xyloglucan:xyloglucosyl transferase / xyloglucan endotransglycosylase / endo-xyloglucan transferase (XTR2) see XTR2.pdf	_	hydrolase activity, acting on glycosyl bonds	_	endomembrane system	_	carbohydrate metabolism	_	-0.141448	1.21135	-0.0881708	-1.44814	M3exp1
CATMA1A16390	AT1G17360	_	COP1-interacting protein 7	_	molecular_function unknown	_	No classification	_	No classification	_	0.106309	0.971105	0.156245	-0.945926	M3exp1
CATMA1A17615	AT1G18570	_	myb family transcription factor (MYB51)	_	transcription factor activity	_	nucleus	_	regulation of transcription, DNA-dependent	_	0.0545062	0.672177	0.0289307	-0.457581	M3exp1
CATMA1A18090	AT1G19050	_	two-component responsive regulator / response regulator 7 (ARR7) contains REC signal receiver domain	_	two-component response regulator activity	_	No classification	_	two-component signal transduction system (phosphorelay)	_	0.420345	0.887923	-0.269103	-0.424594	M3exp1
CATMA1A20325	AT1G21270	_	RLK/Pelle WAK cluster1d group H	_	protein serine/threonine kinase activity	_	plasma membrane	_	response to salicylic acid stimulus	_	0.194602	1.21083	0.196115	-0.411358	M3exp1
CATMA1A21420	AT1G22280	_	protein phosphatase 2C, putative / PP2C-1k see PP2C.pdf	_	protein phosphatase type 2C activity	_	No classification	_	No classification	_	-0.913337	0.504974	-0.0100585	-0.973923	M3exp1
CATMA1A22060	AT1G23000	_	heavy-metal-associated domain-containing protein /similar to farnesylated protein ATFP3	_	metal ion binding	_	No classification	_	copper ion transport	_	0.0106898	0.7279	0.163851	-0.719126	M3exp1
CATMA1A28380	AT1G30370	_	lipase class 3 family protein	_	triacylglycerol lipase activity	_	mitochondrion	_	lipid metabolism	_	0.0421717	1.56784	0.0362936	-1.96283	M3exp1
CATMA1A42200	AT1G51130	_	expressed protein	_	molecular_function unknown	_	No classification	_	No classification	_	0.0219914	0.540809	-0.0110954	-1.01526	M3exp1
CATMA1A43370	AT1G52315	_	expressed protein	_	molecular_function unknown	_	No classification	_	No classification	_	0.102983	0.616932	0.106789	-1.59524	M3exp1
CATMA1A46560	AT1G55450	_	embryo-abundant protein-related	_	molecular_function unknown	_	No classification	_	No classification	_	0.411399	0.739582	-0.237999	-0.265488	M3exp1
CATMA1A48690	AT1G59660	_	nucleoporin family protein	_	transporter activity	_	chloroplast	_	No classification	_	-0.076412	0.787394	0.685526	-0.542083	M3exp1
CATMA1A55440	AT1G66180	_	aspartyl protease family protein	_	pepsin A activity	_	endomembrane system	_	proteolysis and peptidolysis	_	-0.0563592	0.644997	-0.381884	-0.685316	M3exp1
CATMA1A55710	AT1G66430	_	pfkB-type carbohydrate kinase family protein	_	kinase activity	_	chloroplast	_	acetate fermentation	_	0.0797982	0.852269	-0.0456094	-0.728438	M3exp1
CATMA1A57620	AT1G68240	_	hypothetical protein /putative bHLH transcription factor (bHLH109)	_	molecular_function unknown	_	No classification	_	No classification	_	-0.115869	0.682262	0.129553	-0.354607	M3exp1
CATMA1A59160	AT1G69840	_	Prohibitin homologue/ band 7 family protein /putative hypersensitive response protein	_	molecular_function unknown	_	membrane	_	biological_process unknown	_	0.370832	0.890267	-0.0845859	-0.584887	M3exp1
CATMA1A65920	AT1G76710	_	SET domain-containing protein (ASHH1) a SET (Su(var)3-9, Enhancer-of-zeste, Trithorax) domain containing protein	_	molecular_function unknown	_	cellular_component unknown	_	biological_process unknown	_	0.103502	0.64963	-0.32565	-0.54007	M3exp1
CATMA1A67070	AT1G77930	_	DNAJ heat shock N-terminal domain-containing protein	_	chaperone activity	_	chloroplast	_	protein folding	_	0.0767773	0.690518	-0.149009	-0.371216	M3exp1
CATMA1A68730	AT1G79610	_	sodium proton exchanger, putative (NHX6)	_	sodium:hydrogen antiporter activity	_	integral to membrane	_	sodium ion transport	_	0.34281	0.637981	-0.323299	-0.760318	M3exp1
CATMA1A70060	AT1G80840	_	AtWRKY40 Transcription Factor; Group II-a family transcription factor	_	transcription factor activity	_	cellular_component unknown	_	regulation of transcription, DNA-dependent	_	0.544505	1.33366	-0.283423	-0.635145	M3exp1
CATMA1B19810	AT1G20750	_	similar to BRCA1 interacting protein C-terminal helicase 1	_	ATP binding	_	No classification	_	No classification	_	0.0930166	0.68253	-0.149055	-0.277065	M3exp1
CATMA2A05180	AT2G06510	_	replication protein, putative /replication protein, putative	_	DNA binding	_	nucleus	_	DNA replication	_	0.025239	1.09117	-0.162097	-0.888242	M3exp1
CATMA2A14420	AT2G15490	_	UDP-glucoronosyl/UDP-glucosyl transferase family protein	_	transferase activity, transferring glycosyl groups	_	mitochondrion	_	metabolism	_	0.129684	0.991271	-0.179714	-0.73189	M3exp1
CATMA2A16860	AT2G18193	_	AAA-type ATPase family protein	_	ATPase activity	_	cytoplasm	_	protein catabolism	_	-0.396813	3.39219	0.766543	-1.97782	M3exp1
CATMA2A20300	AT2G21640	_	expressed protein	_	molecular_function unknown	_	No classification	_	No classification	_	0.443642	1.03733	0.351869	-0.880976	M3exp1
CATMA2A20405	AT2G21790	_	RNR1 ribonucleoside-diphosphate reductase small chain, putative / ribonucleotide reductase, putative	_	ribonucleoside-diphosphate reductase activity	_	ribonucleoside-diphosphate reductase complex	_	DNA replication	_	-0.172197	2.1171	-0.0882525	-1.79473	M3exp1
CATMA2A21655	AT2G23150	_	NRAMP metal ion transporter 3 (NRAMP3) Natural resistance-associated macrophage protein	_	metal ion transporter activity	_	cellular_component unknown	_	metal ion transport	_	-0.967732	1.14766	0.499886	-1.66204	M3exp1
CATMA2A22580	AT2G24255	_	hypothetical protein	_	molecular_function unknown	_	No classification	_	No classification	_	-0.0598301	0.657664	0.0390862	-0.486486	M3exp1
CATMA2A24855	AT2G26530	_	AR781, similar to yeast pheromone receptor	_	molecular_function unknown	_	chloroplast	_	No classification	_	0.194406	1.12665	0.218129	-0.755066	M3exp1
CATMA2A28530	AT2G30250	_	AtWRKY25 family transcription factor	_	transcription factor activity	_	cellular_component unknown	_	regulation of transcription, DNA-dependent	_	0.0271015	0.702061	0.0366482	-0.59339	M3exp1
CATMA2A28650	AT2G30360	_	CBL-interacting protein kinase 11 (CIPK11) contains a NAF domain (PF03822	_	kinase activity	_	No classification	_	protein amino acid phosphorylation	_	0.16676	1.27269	-0.125124	-1.21505	M3exp1
CATMA2A29350	AT2G31130	_	expressed protein	_	molecular_function unknown	_	No classification	_	No classification	_	-0.679032	0.480698	-0.0463874	-1.21438	M3exp1
CATMA2A32070	AT2G33850	_	expressed protein non classical Arabinogalactan protein	_	molecular_function unknown	_	endomembrane system	_	No classification	_	-0.44676	0.676993	-0.588302	-1.00592	M3exp1
CATMA2A32780	AT2G34670	_	proline-rich family protein	_	molecular_function unknown	_	cellular_component unknown	_	N-terminal protein myristoylation	_	0.129852	0.802236	-0.228654	-1.06267	M3exp1
CATMA2A38380	AT2G40140	_	zinc finger (CCCH-type) family protein	_	transcription factor activity	_	cellular_component unknown	_	regulation of transcription	_	0.165942	0.642137	0.0580688	-0.322763	M3exp1
CATMA2A39435	AT2G41090	_	calmodulin-like calcium-binding protein, 22 kDa (CaBP-22)	_	calcium ion binding	_	No classification	_	No classification	_	0.89102	1.37469	0.378839	0.168866	M3exp1
CATMA2A40015	AT2G41630	_	transcription initiation factor IIB-1 / general transcription factor TFIIB-1 (AtTFIIB1)	_	RNA polymerase II transcription factor activity	_	nucleus	_	regulation of transcription, DNA-dependent	_	-0.00220189	1.26733	-0.0627789	-1.10267	M3exp1
CATMA2A44570	AT2G46180	_	intracellular protein transport protein USO1-related contains COG1196 Smc	_	molecular_function unknown	_	No classification	_	No classification	_	-0.151949	1.27073	-0.0555195	-1.35323	M3exp1
CATMA2A46110	AT2G47680	_	zinc finger (CCCH type) helicase family protein /putative ATP-dependent RNA helicase A in MIPS /similar to SP|Q28141 ATP-dependent RNA helicase A (Nuclear DNA helicase II) (DEAD-box protein 9) {Bos taurus}	_	helicase activity	_	chloroplast	_	nucleobase, nucleoside, nucleotide and nucleic acid metabolism	_	0.209439	2.56494	0.330989	-2.34675	M3exp1
CATMA2B21655	AT2G23150	_	NRAMP metal ion transporter 3 (NRAMP3)	_	metal ion transporter activity	_	cellular_component unknown	_	metal ion transport	_	-0.604046	0.769191	0.499619	-1.1114	M3exp1
CATMA3A00590	AT3G01590	_	aldose 1-epimerase family protein similar to apospory-associated protein C; APOC [Chlamydomonas reinhardtii] GI:6970044	_	aldose 1-epimerase activity	_	No classification	_	galactose metabolism	_	0.00684954	1.09391	-0.31905	-0.815888	M3exp1
CATMA3A00600	AT3G01600	_	no apical meristem (NAM) family protein ANAC044	_	transcription factor activity	_	mitochondrion	_	development	_	0.0341082	0.65888	0.0505708	-1.34173	M3exp1
CATMA3A00680	AT3G01680	_	expressed protein	_	molecular_function unknown	_	No classification	_	No classification	_	-0.574307	0.483897	-0.178123	-1.51149	M3exp1
CATMA3A01360	AT3G02400	_	forkhead-associated domain-containing protein / FHA domain-containing protein / AT hook motif-containing protein	_	DNA binding	_	nucleus	_	regulation of transcription, DNA-dependent	_	-0.305555	0.895632	-0.204284	-1.5276	M3exp1
CATMA3A07440	AT3G08620	_	KH domain-containing protein	_	nucleic acid binding	_	mitochondrion	_	No classification	_	0.0700869	0.786403	-0.0368203	-0.596389	M3exp1
CATMA3A07830	AT3G08990	_	yippee family protein	_	molecular_function unknown	_	cellular_component unknown	_	biological_process unknown	_	0.273575	0.698436	-0.264231	-0.517991	M3exp1
CATMA3A09980	AT3G10930	_	expressed protein	_	molecular_function unknown	_	mitochondrion	_	No classification	_	-0.0376176	1.2623	0.172082	-1.48303	M3exp1
CATMA3A11360	AT3G12410	_	hypothetical protein 3'5'exonuclease WRN	_	molecular_function unknown	_	No classification	_	No classification	_	-0.140185	0.997215	0.0169203	-0.942486	M3exp1
CATMA3A12360	AT3G13235	_	DDI1 homologene group 80207 ubiquitin family protein	_	aspartic-type endopeptidase activity	_	nucleus	_	ubiquitin cycle	_	-0.375825	1.10489	0.395075	-1.0611	M3exp1
CATMA3A14540	AT3G15180	_	proteasome-related similar to 26S proteasome non-ATPase regulatory subunit 5 (26S proteasome subunit S5B) (26S protease subunit S5 basic) (Swiss-Prot:Q16401) [Homo sapiens]	_	phosphopyruvate hydratase activity	_	phosphopyruvate hydratase complex	_	glycolysis	_	-0.00673319	0.750099	-0.0913728	-0.57518	M3exp1
CATMA3A14610	AT3G15240	_	expressed protein	_	molecular_function unknown	_	No classification	_	No classification	_	0.167313	0.637436	0.164235	-0.746688	M3exp1
CATMA3A18850	AT3G19210	_	DNA repair protein RAD54	_	ATP binding	_	No classification	_	DNA repair	_	0.0278133	0.65924	-0.227729	-0.808521	M3exp1
CATMA3A18870	AT3G19220	_	expressed protein	_	molecular_function unknown	_	mitochondrion	_	No classification	_	0.110696	0.723843	-0.212175	-0.967797	M3exp1
CATMA3A20200	AT3G20490	_	expressed protein	_	molecular_function unknown	_	No classification	_	No classification	_	-0.317755	1.4081	0.353722	-1.57391	M3exp1
CATMA3A23245	AT3G23250	_	myb family transcription factor (MYB15)	_	transcription factor activity	_	nucleus	_	regulation of transcription, DNA-dependent	_	0.120568	1.35169	0.0287366	-1.06159	M3exp1
CATMA3A26860	AT3G27060	_	RNR R2 non catalytic sub unitribonucleoside-diphosphate reductase small chain, putative / ribonucleotide reductase	_	ribonucleoside-diphosphate reductase activity	_	No classification	_	deoxyribonucleoside diphosphate metabolism	_	-0.247875	3.64132	0.802118	-2.17597	M3exp1
CATMA3A27510	AT3G27630	_	hypothetical protein	_	molecular_function unknown	_	No classification	_	No classification	_	-0.00540987	2.57599	0.583744	-1.76258	M3exp1
CATMA3A28035	AT3G28210	_	zinc finger (AN1-like) family protein	_	molecular_function unknown	_	No classification	_	No classification	_	0.66226	1.58355	0.13009	-0.611506	M3exp1
CATMA3A29010	AT3G29000	_	calcium-binding EF hand family protein	_	calcium ion binding	_	endomembrane system	_	No classification	_	0.0450791	1.03225	0.157096	-0.896222	M3exp1
CATMA3A35130	AT3G42860	_	zinc knuckle (CCHC-type) family protein (4 domains) and 2 Zn-GRF domain	_	nucleic acid binding	_	No classification	_	No classification	_	-0.0974028	0.642196	0.580611	-1.25664	M3exp1
CATMA3A41120	AT3G48090	_	disease resistance protein (EDS1) ( Lipase_3. Lipase (class 3)) see EDS1_BONZAI.pdf	_	signal transducer activity	_	cellular_component unknown	_	salicylic acid mediated signaling pathway (systemic acquired resistance)	_	0.215642	0.783874	-0.484504	-0.589944	M3exp1
CATMA3A42110	AT3G49110	_	peroxidase 33 (PER33) (P33) (PRXCA) / neutral peroxidase C (PERC)	_	peroxidase activity	_	endomembrane system	_	No classification	_	0.0295169	0.683079	0.228667	-0.613421	M3exp1
CATMA3A43940	AT3G50930	_	AAA-type ATPase family protein contains cd00009 AAA-superfamily of ATPases	_	ATPase activity	_	cytoplasm	_	protein catabolism	_	0.192094	1.94323	0.0136691	-1.54891	M3exp1
CATMA3A44800	AT3G51890	_	expressed protein	_	molecular_function unknown	_	No classification	_	No classification	_	-0.0301382	0.99335	-0.321161	-0.932542	M3exp1
CATMA3A44825	AT3G51920	_	calmodulin-9 (CAM9)	_	calcium ion binding	_	flagellum (sensu Bacteria)	_	calcium-mediated signaling	_	0.531767	0.814474	-0.159873	-0.509531	M3exp1
CATMA3A45030	AT3G52115	_	AtGR1	_	No classification	_	No classification	_	response to DNA damage stimulus	_	0.28469	0.705882	0.0103104	-1.03789	M3exp1
CATMA3A48950	AT3G55980	_	zinc finger transcription factor (PEI1), Arabidopsis thaliana	_	transcription factor activity	_	cellular_component unknown	_	regulation of transcription	_	0.350649	0.755722	-0.631109	-0.827535	M3exp1
CATMA3A50545	AT3G57550	_	guanylate kinase 2 (GK-2)	_	guanylate kinase activity	_	No classification	_	nucleotide metabolism	_	0.196584	1.28187	-0.139198	-0.724707	M3exp1
CATMA3A51270	AT3G58270	_	meprin and TRAF homology domain-containing protein	_	molecular_function unknown	_	cellular_component unknown	_	biological_process unknown	_	-0.136333	2.64449	0.162355	-2.55403	M3exp1
CATMA3A53080	AT3G60070	_	lactose permease-related	_	inorganic anion transporter activity	_	membrane	_	inorganic anion transport	_	0.277713	0.745072	-0.256178	-0.808783	M3exp1
CATMA3A54260	AT3G61090	_	expressed protein contains DUF537 domain	_	molecular_function unknown	_	No classification	_	No classification	_	0.0595221	0.444482	-0.128887	-1.2408	M3exp1
CATMA3A54760	AT3G61630	_	AP2 domain-containing transcription factor	_	transcription factor activity	_	mitochondrion	_	regulation of transcription, DNA-dependent	_	-0.354166	1.13338	-0.0092206	-1.66308	M3exp1
CATMA3B40540	AT3G47540	_	similar to basic endochitinase CHB4 precursor SP:Q06209 from [Brassica napus] chitinase, putative	_	chitinase activity	_	endomembrane system	_	cell wall catabolism	_	0.0133006	1.234	-0.277119	-1.44288	M3exp1
CATMA3B43660	AT3G50610	_	hypothetical protein	_	molecular_function unknown	_	No classification	_	No classification	_	0.507307	0.738464	-0.0650375	-0.0443952	M3exp1
CATMA4A01650	AT4G01450	_	nodulin MtN21 family protein Integral membrane protein DUF6	_	molecular_function unknown	_	endomembrane system	_	electron transport	_	-0.577905	1.02814	-0.118572	-1.32408	M3exp1
CATMA4A02390	AT4G02110	_	BRCT domain-containing protein	_	transcription coactivator activity	_	intracellular	_	No classification	_	-0.0275763	1.85784	0.088776	-1.81974	M3exp1
CATMA4A09580	AT4G09570	_	calmodulin-domain protein kinase CDPK isoform 4 (CPK4) contains also IPR011120 Neutral trehalase Ca2+ binding	_	kinase activity	_	phosphorylase kinase complex	_	protein amino acid phosphorylation	_	0.257174	0.734341	-0.00424103	-0.195284	M3exp1
CATMA4A12860	AT4G12720	_	AtNUDT7	_	hydrolase activity	_	No classification	_	No classification	_	0.391908	0.766188	-0.0352038	-0.326656	M3exp1
CATMA4A18940	AT4G17910	_	zinc finger (C3HC4-type RING finger) family protein / pentatricopeptide (PPR) repeat-containing protein	_	molecular_function unknown	_	mitochondrion	_	No classification	_	0.0565568	0.929176	-0.162486	-0.817748	M3exp1
CATMA4A20520	AT4G19350	_	expressed protein /EMB 3006 (EMBRYO DEFECTIVE 3006)	_	molecular_function unknown	_	No classification	_	No classification	_	-0.145702	0.76064	0.0301059	-0.801415	M3exp1
CATMA4A22630	AT4G21070	_	BRCT domain-containing protein / zinc finger (C3HC4-type RING finger) family protein (BRCA1)	_	damaged DNA binding	_	intracellular	_	DNA repair	_	-0.0347384	1.37396	0.324652	-0.910493	M3exp1
CATMA4A24670	AT4G22910	_	WD-40 repeat family protein	_	signal transducer activity	_	heterotrimeric G-protein complex	_	signal transduction	_	0.115655	0.816082	0.0775937	-0.257009	M3exp1
CATMA4A24700	AT4G22960	_	hypothetical protein DUF544 containing	_	molecular_function unknown	_	cellular_component unknown	_	biological_process unknown	_	-0.21622	1.10842	0.132161	-1.27872	M3exp1
CATMA4A30653	AT4G28950	_	Rac-like GTP-binding protein (ARAC7) contains Rho domain Rho (Ras homology) subfamily of Ras-like small GTPases	_	GTP binding	_	No classification	_	small GTPase mediated signal transduction	_	-0.495982	2.22997	0.456486	-2.57651	M3exp1
CATMA4A30820	AT4G29170	_	Mnd1 family protein	_	molecular_function unknown	_	No classification	_	No classification	_	0.0667837	1.43323	-0.0673822	-1.36486	M3exp1
CATMA4A35835	AT4G34030	_	methylcrotonyl-CoA carboxylase beta chain, mitochondrial	_	methylcrotonoyl-CoA carboxylase activity	_	mitochondrion	_	leucine catabolism	_	-0.363826	0.668193	0.0735926	-1.18162	M3exp1
CATMA4A36773	AT4G35000	_	L-ascorbate peroxidase 3 (APX3)	_	L-ascorbate peroxidase activity	_	peroxisomal membrane	_	response to oxidative stress	_	0.00771641	0.725429	0.100426	-0.560803	M3exp1
CATMA4A38060	AT4G36500	_	expressed protein	_	molecular_function unknown	_	mitochondrion	_	No classification	_	0.487794	0.82024	-0.166293	-0.128156	M3exp1
CATMA4A39065	AT4G37490	_	G2/mitotic-specific cyclin (CYC1) / B-like cyclin (CYC1)	_	cyclin-dependent protein kinase regulator activity	_	nucleus	_	regulation of cell cycle	_	0.112948	1.91074	-0.0372273	-2.03605	M3exp1
CATMA4A39740	AT4G38225	_	expressed protein	_	molecular_function unknown	_	chloroplast	_	No classification	_	0.197611	0.77627	0.546118	-0.916469	M3exp1
CATMA4B06010	AT4G05380	_	AAA-type ATPase family protein	_	ATPase activity	_	No classification	_	small GTPase mediated signal transduction	_	0.13138	1.03958	-0.0201612	-1.33628	M3exp1
CATMA5A01290	AT5G02220	_	expressed protein similarity to FtsJ cell division protein-like Q6YZE3_ORYSA	_	molecular_function unknown	_	No classification	_	No classification	_	0.0406933	1.32787	0.469739	-1.64053	M3exp1
CATMA5A02970	AT5G03780	_	TRFL10 TRFL family2 do not bind minimum telomere expressed protein	_	DNA binding	_	nucleus	_	regulation of transcription, DNA-dependent	_	-0.057627	2.53782	0.44913	-2.24766	M3exp1
CATMA5A05390	AT5G06190	_	expressed protein	_	molecular_function unknown	_	mitochondrion	_	No classification	_	-0.108582	0.961905	0.0690546	-0.627111	M3exp1
CATMA5A06830	AT5G07610	_	F-box family protein FBOX	_	molecular_function unknown	_	chloroplast	_	No classification	_	-0.192452	3.1525	0.331752	-2.03588	M3exp1
CATMA5A06840	AT5G07620	_	RLK/Pelle subfamily LRR-III groupJB protein kinase family protein	_	kinase activity	_	endomembrane system	_	protein amino acid phosphorylation	_	-0.0471236	1.11773	0.0150451	-0.694372	M3exp1
CATMA5A10230	AT5G11460	_	senescence-associated protein-related / Protein of unknown function (DUF581)/ similar to SAG102 upregulated by leaf senescence	_	molecular_function unknown	_	No classification	_	No classification	_	-0.158199	1.52585	0.200133	-1.72512	M3exp1
CATMA5A12660	AT5G14420	_	copine-related	_	molecular_function unknown	_	chloroplast	_	N-terminal protein myristoylation	_	-0.0549721	0.66864	0.0765872	-0.550182	M3exp1
CATMA5A13640	AT5G15380	_	cytosine methyltransferase, putative Cytosine-C5 specific DNA methylases	_	DNA (cytosine-5-)-methyltransferase activity	_	cellular_component unknown	_	methylation-dependent chromatin silencing	_	0.0263984	1.88567	0.136786	-1.88486	M3exp1
CATMA5A13790	AT5G15540	_	expressed protein contains HEAT repeat	_	molecular_function unknown	_	chloroplast	_	No classification	_	-0.230444	1.05109	0.377397	-0.915421	M3exp1
CATMA5A16760	AT5G18470	_	curculin-like (mannose-binding) lectin family protein and Plant PAN/APPLE-like domain	_	sugar binding	_	endomembrane system	_	No classification	_	-0.0522691	0.722093	0.546801	-0.538629	M3exp1
CATMA5A18440	AT5G20000	_	AtRpt6b 26S proteasome AAA-ATPase subunit, putative	_	ATPase activity	_	proteasome regulatory particle, base subcomplex (sensu Eukarya)	_	ubiquitin-dependent protein catabolism	_	0.0401408	1.04423	-0.266534	-0.628328	M3exp1
CATMA5A19380	AT5G20850	_	DNA repair protein RAD51, putative	_	damaged DNA binding	_	No classification	_	DNA repair	_	-0.28232	3.15161	0.910352	-2.70071	M3exp1
CATMA5A19680	AT5G21140	_	expressed protein Nse1-like non-SMC component of SMC5-6 complex domain (InterProscan)	_	molecular_function unknown	_	No classification	_	No classification	_	0.230333	0.932298	-0.38262	-0.715228	M3exp1
CATMA5A19980	AT5G22520	_	expressed protein	_	molecular_function unknown	_	No classification	_	No classification	_	0.0357648	0.904225	-0.0692328	-0.659123	M3exp1
CATMA5A19990	AT5G22530	_	expressed protein	_	molecular_function unknown	_	No classification	_	No classification	_	0.00143784	0.654374	0.0276297	-0.323834	M3exp1
CATMA5A21390	AT5G23910	_	kinesin motor protein-related	_	microtubule motor activity	_	integral to membrane	_	establishment of competence for transformation	_	0.00499039	0.744764	0.143258	-0.658508	M3exp1
CATMA5A23850	AT5G26170	_	AtWRKY50 family transcription factor member of WRKY Transcription Factor; Group II-c	_	transcription factor activity	_	cellular_component unknown	_	regulation of transcription, DNA-dependent	_	0.184957	1.45731	-0.0900434	-1.70304	M3exp1
CATMA5A25170	AT5G27760	_	hypoxia-responsive family protein (Ann Bot (Lond). 2005 Oct;96(4):661-8. Epub 2005 Jul 20.)	_	molecular_function unknown	_	No classification	_	response to hypoxia	_	-0.164417	1.23628	0.184462	-1.01909	M3exp1
CATMA5A36120	AT5G40460	_	expressed protein	_	molecular_function unknown	_	No classification	_	No classification	_	0.370429	0.646475	-0.396591	-0.380011	M3exp1
CATMA5A36500	AT5G40840	_	RAD21;1 cohesion family protein SYN2 (SYN2)	_	molecular_function unknown	_	nucleus	_	mitosis	_	-0.0813305	1.74944	0.650093	-1.81448	M3exp1
CATMA5A36610	AT5G40942	_	RNR R2 ribonucleoside-diphosphate reductase small chain, putative / ribonucleotide reductase, putative	_	ribonucleoside-diphosphate reductase activity	_	No classification	_	deoxyribonucleoside diphosphate metabolism	_	0.097166	1.80067	0.404357	-1.59158	M3exp1
CATMA5A43060	AT5G47050	_	expressed protein Shikimate kinase signature and Zn finger RING in TAIr	_	ATP binding	_	No classification	_	amino acid biosynthesis	_	0.183072	0.782401	-0.187294	-1.29737	M3exp1
CATMA5A43215	AT5G47230	_	ethylene-responsive element-binding factor 5 (ERF5)	_	DNA binding	_	chloroplast	_	regulation of transcription, DNA-dependent	_	-0.0773415	0.523137	-0.349651	-1.09576	M3exp1
CATMA5A44520	AT5G48540	_	33 kDa secretory protein-related	_	molecular_function unknown	_	endomembrane system	_	No classification	_	0.41425	0.646757	-0.146074	-0.276738	M3exp1
CATMA5A44707	AT5G48720	_	expressed protein	_	ATP binding	_	No classification	_	No classification	_	-0.18216	2.55588	0.355215	-1.65672	M3exp1
CATMA5A45465	AT5G49480	_	sodium-inducible calcium-binding protein (ACP1) / sodium-responsive calcium-binding protein (ACP1)	_	calcium ion binding	_	cytosol	_	hyperosmotic salinity response	_	-0.261394	1.51378	0.393969	-1.02128	M3exp1
CATMA5A45500	AT5G49520	_	AtWRKY48 family transcription factor member of WRKY Transcription Factor; Group II-c	_	transcription factor activity	_	cellular_component unknown	_	regulation of transcription, DNA-dependent	_	0.128714	0.856798	-0.138836	-0.429997	M3exp1
CATMA5A45910	AT5G49990	_	xanthine/uracil permease family protein	_	permease activity	_	membrane	_	transport	_	0.130722	1.35774	-0.0449132	-1.46143	M3exp1
CATMA5A47670	AT5G51740	_	peptidase M48 family protein	_	metalloendopeptidase activity	_	membrane	_	proteolysis and peptidolysis	_	0.141334	1.0302	-0.0618813	-1.03318	M3exp1
CATMA5A49310	AT5G53420	_	CCT domain protein family	_	molecular_function unknown	_	No classification	_	No classification	_	0.573506	0.653793	-0.225	-0.0358738	M3exp1
CATMA5A49340	AT5G53450	_	ORB responsive gen 1 (ORG1) protein kinase family protein	_	kinase activity	_	chloroplast	_	protein amino acid phosphorylation	_	-0.233806	0.656925	0.155171	-0.917818	M3exp1
CATMA5A50340	AT5G54490	_	PINOID BINDING protein PBP1 (see PINOID.pdf) calcium-binding EF-hand protein, putative	_	protein binding	_	cellular_component unknown	_	response to auxin stimulus	_	0.278789	0.713733	-0.211469	-0.54776	M3exp1
CATMA5A51230	AT5G55490	_	AtGEX1 expressed protein see AtGEX1.pdf	_	molecular_function unknown	_	endomembrane system	_	No classification	_	-0.0841549	0.830188	0.0435122	-0.900976	M3exp1
CATMA5A53830	AT5G58070	_	Bacterial lipocalin containing domain COG3040, putative	_	transporter activity	_	No classification	_	transport	_	0.349039	1.21038	0.0342819	-1.23302	M3exp1
CATMA5A55160	AT5G59420	_	oxysterol-binding family protein group of intracellular lipid receptors	_	oxysterol binding	_	No classification	_	steroid metabolism	_	0.281348	0.675446	-0.0270019	-0.844252	M3exp1
CATMA5A61513	AT5G66130	_	AtRAD17 cell cycle checkpoint protein-related	_	ATP binding	_	chloroplast	_	cell cycle	_	-0.13979	2.09402	-0.0203863	-1.50876	M3exp1
CATMA5A61516	AT5G66140	_	20S proteasome alpha subunit D2 (PAD2) (PRS1) (PRC6)	_	peptidase activity	_	proteasome core complex (sensu Eukarya)	_	ubiquitin-dependent protein catabolism	_	-0.0150741	1.40363	-0.22711	-2.01991	M3exp1
CATMA5A61710	AT5G66360	_	dimethyladenosine transferase-like protein/ ribosomal RNA adenine dimethylase family protein /rRNA processing	_	rRNA methyltransferase activity	_	mitochondrion	_	rRNA modification	_	-0.263681	0.664195	0.0548228	-1.88749	M3exp1
CATMA5A62810	AT5G67360	_	cucumisin-like serine protease (ARA12)	_	serine-type endopeptidase activity	_	extracellular	_	proteolysis and peptidolysis	_	-0.19298	1.58061	0.373912	-1.2039	M3exp1
CATMA5A62910	AT5G67460	_	glycosyl hydrolase family protein 17	_	hydrolase activity\, hydrolyzing O-glycosyl compounds	_	endomembrane system	_	carbohydrate metabolism	_	-0.071717	1.67161	0.589182	-1.10368	M3exp1
CATMA2A41180	AT2G42750	_	DNAJ heat shock N-terminal domain-containing protein	_	chaperone activity	_	chloroplast	_	protein folding	_	0.296031	0.626849	-0.826014	-0.401906	M3exp1
CATMA1A05090	AT1G06070	AT1G06060	bZip transcription factor AtbZip69 similar to transcriptional activator RF2a GB:AF005492 GI:2253277 from (Oryza sativa)	RanBPM-related	transcription factor activity	molecular_function unknown	chloroplast	No classification	regulation of transcription, DNA-dependent	No classification	-0.178873	0.812658	0.158545	-0.755236	M3Mexp1
CATMA1A39380	AT1G48310	AT1G48300	SNF2 domain-containing protein / helicase domain-containing protein	expressed protein	ATP binding	molecular_function unknown	No classification	endomembrane system	No classification	No classification	0.1218	0.6741	-0.205582	-0.269628	M3Mexp1
CATMA1A51850	AT1G62730	AT1G62720	expressed protein	pentatricopeptide (PPR) repeat-containing protein	transferase activity	molecular_function unknown	mitochondrion	cellular_component unknown	biosynthesis	biological_process unknown	0.0785395	1.14743	0.105838	-1.14784	M3Mexp1
CATMA2A36640	AT2G38340	AT2G38330	AP2 domain-containing transcription factor, putative (DRE2B) encodes a member of the DREB subfamily A-2 of ERF/AP2 transcription factor family	MATE efflux family protein	transcription factor activity	antiporter activity	chloroplast	membrane	regulation of transcription, DNA-dependent	multidrug transport	0.0827922	1.26188	0.0873919	-1.34263	M3Mexp1
CATMA3A56320	AT3G63140	AT3G63130	mRNA-binding protein, putative	RAN GTPase activating protein 1 (RanGAP1)	mRNA binding	Ran GTPase activator activity	chloroplast	chloroplast	galactose metabolism	No classification	-0.0519244	0.702954	0.0285151	-0.627366	M3Mexp1
CATMA4A13540	AT4G13370	AT4G13360	expressed protein	enoyl-CoA hydratase/isomerase family protein	molecular_function unknown	catalytic activity	mitochondrion	No classification	No classification	metabolism	0.192325	1.32439	0.0618849	-1.18687	M3Mexp1
CATMA5A35240	AT5G39680	AT5G39670	pentatricopeptide (PPR) repeat-containing protein	calcium-binding EF hand family protein	electron transporter activity	calcium ion binding	cellular_component unknown	No classification	electron transport	No classification	0.247063	0.630511	0.0521304	-1.34047	M3Mexp1
CATMA1A06840	AT1G07790	_	histone H2B, putative	_	DNA binding	_	nucleosome	_	chromosome organization and biogenesis (sensu Eukarya)	_	-0.18952	-0.675176	-0.231689	0.293515	M4exp1
CATMA1A07495	AT1G08560	_	KNOLLE syntaxin-related protein KNOLLE (KN) / syntaxin 111 (SYP111)	_	t-SNARE activity	_	phragmoplast	_	membrane fusion	_	-0.272577	-0.756987	0.122788	0.987373	M4exp1
CATMA1A15590	AT1G16630	_	expressed protein	_	molecular_function unknown	_	chloroplast	_	No classification	_	-0.0415491	-0.660421	-0.296424	0.91893	M4exp1
CATMA1A24980	AT1G26760	_	SET domain-containing protein contains SET. SET (Su(var)3-9, Enhancer-of-zeste, Trithorax) domain, TPR domain and a DUF377	_	ATP binding	_	chloroplast	_	biological_process unknown	_	0.253089	-1.33497	-0.656445	0.794834	M4exp1
CATMA1A29020	AT1G30870	_	cationic peroxidase, putative secretory_peroxidase. Secretory peroxidases cd00693	_	peroxidase activity	_	endomembrane system	_	No classification	_	0.562162	-0.688788	0.206682	1.07542	M4exp1
CATMA1A37610	AT1G44110	_	CYCA1;1 cyclin, putative mitotic cyclin	_	cyclin-dependent protein kinase regulator activity	_	chloroplast	_	regulation of cell cycle	_	0.0542704	-0.692789	-0.491867	0.332254	M4exp1
CATMA1A44170	AT1G53140	_	ARC5 chloroplast division protein /dynamin family of GTPase protein see ARC5.pdf dynamin family protein, low similarity to dynamin-like protein E (Arabidopsis thaliana) GI:19423872;	_	GTP binding	_	chloroplast	_	No classification	_	-0.115789	-0.888896	-0.370602	0.605999	M4exp1
CATMA1A52140	AT1G62980	_	expansin, putative (EXP18)	_	molecular_function unknown	_	endomembrane system	_	cell wall modification during cell expansion (sensu Magnoliophyta)	_	0.126581	-0.716286	0.528914	1.27743	M4exp1
CATMA1A58920	AT1G69600	_	zinc finger homeobox family protein / ZF-HD homeobox family protein	_	transcription factor activity	_	No classification	_	No classification	_	0.167417	-0.64672	-0.0127133	-0.122837	M4exp1
CATMA1A61490	AT1G72250	_	kinesin motor protein-related Kinesin motor domain, KIFC2/KIFC3/ncd-like carboxy-terminal kinesins	_	microtubule motor activity	_	microtubule associated complex	_	No classification	_	-0.0806896	-0.815633	-0.252241	0.473387	M4exp1
CATMA1A61950	AT1G72730	_	eukaryotic translation initiation factor 4A, putative / eIF-4A, putative	_	ATP dependent helicase activity	_	No classification	_	No classification	_	-0.27893	-0.72615	0.321924	0.228858	M4exp1
CATMA1A62940	AT1G73620	_	thaumatin-like protein, putative / pathogenesis-related protein, putative /defense cell rescue in MIPS	_	molecular_function unknown	_	No classification	_	response to pathogen	_	-0.263199	-0.688751	0.301822	0.698729	M4exp1
CATMA1A66020	AT1G76800	_	nodulin, putative	_	molecular_function unknown	_	No classification	_	No classification	_	-2.1765	-1.53601	-0.794882	-0.451301	M4exp1
CATMA2A02000	AT2G03090	_	expansin, putative (EXP15) induced by low temerature see Low temperature_phenotypes.pdf	_	molecular_function unknown	_	endomembrane system	_	cell wall modification during cell expansion (sensu Magnoliophyta)	_	-0.120835	-1.10804	-0.170549	0.519771	M4exp1
CATMA2A12440	AT2G13820	_	protease inhibitor/seed storage/lipid transfer protein (LTP) family protein	_	lipid binding	_	endomembrane system	_	lipid transport	_	-1.15438	-0.805437	0.974195	0.302904	M4exp1
CATMA2A20850	AT2G22330	_	cytochrome P450, putative in MIPS homology tyrosine N-monooxygenase cytochrome P450 tyr sorghum	_	oxygen binding	_	chloroplast	_	tryptophan catabolism	_	0.0199435	-0.753485	-0.324935	0.681648	M4exp1
CATMA2A27200	AT2G28790	_	osmotin-like protein, putative contains thaumatin domain resonse to pathogens	_	molecular_function unknown	_	endomembrane system	_	response to pathogen	_	-0.0419866	-0.871367	0.150711	0.211306	M4exp1
CATMA3A01110	AT3G02120	_	hydroxyproline-rich glycoprotein family protein	_	molecular_function unknown	_	cellular_component unknown	_	biological_process unknown	_	-0.123068	-0.76882	0.0238743	0.19296	M4exp1
CATMA3A01600	AT3G02640	_	expressed protein	_	molecular_function unknown	_	No classification	_	No classification	_	0.0155178	-1.67704	-0.336258	1.0022	M4exp1
CATMA3A07300	AT3G08040	_	MATE efflux family protein see FRD3.pdf control of iron homeostasy	_	antiporter activity	_	membrane	_	iron ion homeostasis	_	-1.335	-0.75194	0.37656	-0.569988	M4exp1
CATMA3A12350	AT3G13230	_	expressed protein contains COG1094. Predicted RNA-binding protein (contains KH domains)	_	molecular_function unknown	_	No classification	_	No classification	_	-0.0488056	-0.717507	0.144261	0.444956	M4exp1
CATMA3A15560	AT3G16150	_	L-asparaginase, putative	_	asparaginase activity	_	No classification	_	glycoprotein catabolism	_	0.0925602	-0.740082	-0.0761084	0.790474	M4exp1
CATMA3A27730	AT3G27930	_	expressed protein	_	molecular_function unknown	_	No classification	_	N-terminal protein myristoylation	_	0.169185	-0.638983	-0.146707	0.104276	M4exp1
CATMA3A37730	AT3G44750	_	AtHD2A histone deacetylase, putative (HD2A)	_	zinc ion binding	_	nucleus	_	No classification	_	-0.167735	-0.689297	-0.179542	0.30732	M4exp1
CATMA3A44260	AT3G51280	_	male sterility MS5, putative	_	ribonuclease P activity	_	cellular_component unknown	_	tRNA processing	_	0.0654841	-1.57207	-0.458306	1.27863	M4exp1
CATMA3A44680	AT3G51720	_	expressed protein DUF827domain containing / This family consists of several plant proteins of unknown function. Several sequences in this family are described as being "myosin heavy chain-like".	_	molecular_function unknown	_	No classification	_	No classification	_	-0.0625488	-0.844145	-0.377984	0.638232	M4exp1
CATMA3A50950	AT3G57950	_	expressed protein	_	molecular_function unknown	_	chloroplast	_	No classification	_	0.0475259	-0.68417	0.149654	0.44199	M4exp1
CATMA3A54630	AT3G61490	_	glycoside hydrolase family 28 protein / polygalacturonase (pectinase) family protein /cell wall pectin-degrading	_	polygalacturonase activity	_	endomembrane system	_	carbohydrate metabolism	_	-0.0187882	-0.833682	0.0341888	0.987389	M4exp1
CATMA3A54980	AT3G61820	_	aspartyl protease family protein Arabidopsis pepsin-like aspartic proteases (A1 family)	_	pepsin A activity	_	endomembrane system	_	proteolysis and peptidolysis	_	-0.56819	-0.75207	-0.370786	0.367954	M4exp1
CATMA3A56390	AT3G63200	_	patatin-related	_	nutrient reservoir activity	_	No classification	_	electron transport	_	$	-0.642591	0.0496077	-0.0316077	M4exp1
CATMA4A03440	AT4G03100	_	RopGAP / rac GTPase activating protein, putative	_	Rac GTPase activator activity	_	No classification	_	No classification	_	0.00189492	-0.993517	-0.033999	0.809899	M4exp1
CATMA4A27320	AT4G25630	_	fibrillarin 2 (FIB2) /Fibrillarin is a component of a nucleolar small nuclear ribonucleoprotein (SnRNP), functioning in vivoin ribosomal RNA processing RNA methylation see fibrillarin.pdf	_	snoRNA binding	_	nucleolus	_	rRNA processing	_	-0.308594	-0.698777	-0.253505	0.412072	M4exp1
CATMA5A02790	AT5G03610	_	GDSL-motif lipase/hydrolase family protein	_	carboxylic ester hydrolase activity	_	endomembrane system	_	No classification	_	-0.0688639	-0.632868	0.474183	0.0723281	M4exp1
CATMA5A04670	AT5G05500	_	pollen Ole e 1 allergen and extensin family protein	_	molecular_function unknown	_	endomembrane system	_	No classification	_	0.6946	-0.67171	0.360923	1.52248	M4exp1
CATMA5A09150	AT5G10390	_	histone H3	_	DNA binding	_	chloroplast	_	chromosome organization and biogenesis (sensu Eukarya)	_	-0.24651	-0.804659	0.365779	0.615895	M4exp1
CATMA5A10540	AT5G11740	_	arabinogalactan-protein (AGP15)	_	molecular_function unknown	_	endomembrane system	_	No classification	_	0.00646268	-0.796717	0.955845	0.71896	M4exp1
CATMA5A14540	AT5G16250	_	expressed protein	_	molecular_function unknown	_	No classification	_	No classification	_	0.109034	-1.77053	-0.174743	1.23532	M4exp1
CATMA5A20125	AT5G22650	_	AtHD2B putative histone deacetylase (HD2B)	_	histone deacetylase activity	_	nucleus	_	negative regulation of transcription	_	-1.85777	-0.679875	1.80653	-0.217127	M4exp1
CATMA5A22800	AT5G25090	_	early nodulin-like 3 predicted GPI-anchored protein (MIPS) /plastocyanin-like domain-containing protein see ref of GPI-anchored proteins in Plant phys 2002 and 2003 PLASTOCYANIN_TREHALOSE.pdf	_	copper ion binding	_	endomembrane system	_	electron transport	_	0.0326025	-1.06579	-0.0262793	1.12366	M4exp1
CATMA5A32270	AT5G37010	_	serine-rich protein - like in MIPS expressed protein	_	molecular_function unknown	_	chloroplast	_	N-terminal protein myristoylation	_	-0.0475897	-1.14503	-0.565155	0.722194	M4exp1
CATMA5A45240	AT5G49270	_	phytochelatin synthetase-related /predicted GPI-anchored protein in MIPS (cell rescue/detoxication) see ref GPI-anchored proteins	_	molecular_function unknown	_	endomembrane system	_	No classification	_	0.572615	-0.56279	-0.146942	1.09966	M4exp1
CATMA5A56420	AT5G60680	_	expressed protein	_	molecular_function unknown	_	mitochondrion	_	biological_process unknown	_	-0.393343	-0.69055	0.486564	0.0740998	M4exp1
CATMA5A59763	AT5G64310	_	arabinogalactan-protein (AGP1)	_	molecular_function unknown	_	endomembrane system	_	No classification	_	0.397171	-0.893653	0.240583	0.737697	M4exp1
CATMA5A62740	AT5G67270	_	AtEBC1 microtubule-associated EB1 family protein contains EB1 domain EB1-like C-terminal motif	_	microtubule binding	_	No classification	_	No classification	_	0.109518	-0.803599	0.00368493	0.493727	M4exp1
CATMA2A24560	AT2G26180	AT2G26170	calmodulin-binding family protein	thromboxane-A synthase, putative / cytochrome P450 family protein	calmodulin binding	oxygen binding	No classification	endomembrane system	phosphoenolpyruvate-dependent sugar phosphotransferase system	electron transport	-0.0312764	-0.675136	-0.0097372	0.318048	M4Mexp1
CATMA4A25960	AT4G24230	AT4G24220	acyl-CoA binding protein, putative / ACBP, putative	expressed protein	acyl-CoA binding	molecular_function unknown	endomembrane system	No classification	vascular tissue pattern formation (sensu Tracheophyta)	No classification	-0.510243	-0.796622	1.51338	0.190311	M4Mexp1
CATMA4A29870	AT4G28230	AT4G28220	expressed protein	NADH dehydrogenase-related	interleukin-1 receptor binding	disulfide oxidoreductase activity	extracellular	mitochondrion	immune response	electron transport	-0.041235	-0.828936	-0.273595	0.645788	M4Mexp1
CATMA1A27430	AT1G29470	_	dehydration-responsive protein-related	_	molecular_function unknown	_	mitochondrion	_	No classification	_	-1.03572	0.173201	0.766774	-0.0914504	M5exp1
CATMA1A19326	AT1G20330	_	S-adenosyl-methionine-sterol-C-methyltransferase	_	S-adenosylmethionine-dependent methyltransferase activity	_	endomembrane system	_	sterol biosynthesis	_	-0.478439	-0.554327	1.44123	0.0462881	M5exp1
CATMA1A29860	AT1G31660	_	bystin family	_	molecular_function unknown	_	No classification	_	No classification	_	-0.945989	-0.476534	0.809577	0.464963	M5exp1
CATMA1A55242	AT1G65960	_	glutamate decarboxylase 2 (GAD 2)	_	calmodulin binding	_	No classification	_	amino acid metabolism	_	-0.614914	-0.416137	1.08576	0.403584	M5exp1
CATMA1A66810	AT1G77670	_	aminotransferase class I and II family protein	_	transaminase activity	_	mitochondrion	_	amino acid and derivative metabolism	_	-0.372988	-0.402274	0.916751	0.0779781	M5exp1
CATMA2A16130	AT2G17420	_	thioredoxin reductase 2 / NADPH-dependent thioredoxin reductase 2 (NTR2)	_	thioredoxin-disulfide reductase activity	_	cytoplasm	_	electron transport	_	-0.955934	-0.401158	1.61302	0.00299712	M5exp1
CATMA2A25050	AT2G26730	_	leucine-rich repeat transmembrane protein kinase, putative	_	ATP binding	_	endomembrane system	_	transmembrane receptor protein tyrosine kinase signaling pathway	_	-0.723402	-0.40237	1.05627	0.464621	M5exp1
CATMA2A25970	AT2G27530	_	60S ribosomal protein L10A (RPL10aB)	_	structural constituent of ribosome	_	large ribosomal subunit	_	protein biosynthesis	_	-0.521074	-0.499467	0.938585	-0.0131959	M5exp1
CATMA2A28743	AT2G30490	_	trans-cinnamate 4-monooxygenase / cinnamic acid 4-hydroxylase (C4H) (CA4H) / cytochrome P450 73 (CYP73) (CYP73A5)	_	cytochrome P45 activity	_	endoplasmic reticulum	_	phenylpropanoid biosynthesis	_	-0.61992	-0.45784	1.73588	-0.219135	M5exp1
CATMA3A03746	AT3G04730	_	auxin-responsive protein / indoleacetic acid-induced protein 16 (IAA16)	_	transcription factor activity	_	intracellular	_	regulation of translation	_	-0.825704	-0.419184	1.32069	0.113167	M5exp1
CATMA3A04030	AT3G05020	_	acyl carrier protein 1, chloroplast (ACP-1)	_	acyl carrier activity	_	chloroplast	_	fatty acid biosynthesis	_	-0.00636561	-0.426459	0.900182	0.0602946	M5exp1
CATMA3A28430	AT3G28550	_	proline-rich extensin-like family protein	_	molecular_function unknown	_	endomembrane system	_	biological_process unknown	_	0.191953	-0.4857	0.880384	0.561997	M5exp1
CATMA3A38015	AT3G44990	_	xyloglucan:xyloglucosyl transferase, putative / xyloglucan endotransglycosylase, putative / endo-xyloglucan transferase, putative	_	hydrolase activity, acting on glycosyl bonds	_	chloroplast	_	cell wall biosynthesis	_	-0.603777	-0.54405	1.33424	0.162615	M5exp1
CATMA3A46990	AT3G54040	_	photoassimilate-responsive protein-related	_	molecular_function unknown	_	endomembrane system	_	No classification	_	-0.199195	-0.468508	0.881613	0.175462	M5exp1
CATMA4A12800	AT4G12650	_	endomembrane protein 70, putative	_	transporter activity	_	integral to membrane	_	transport	_	-0.2611	-0.401014	0.964223	0.243611	M5exp1
CATMA5A01130	AT5G02050	_	mitochondrial glycoprotein family protein / MAM33 family protein	_	molecular_function unknown	_	mitochondrial matrix	_	biological_process unknown	_	-0.588277	-0.54895	0.884615	0.239925	M5exp1
CATMA5A07430	AT5G08160	_	serine/threonine protein kinase, putative	_	kinase activity	_	No classification	_	N-terminal protein myristoylation	_	-0.265558	-0.619865	0.819304	0.376551	M5exp1
CATMA5A20200	AT5G22740	_	glycosyl transferase family 2 protein	_	cellulose synthase activity	_	No classification	_	No classification	_	-0.666783	-0.57581	0.886734	0.113413	M5exp1
CATMA5A36310	AT5G40610	_	glycerol-3-phosphate dehydrogenase (NAD+) / GPDH	_	glycerol-3-phosphate dehydrogenase (NAD+) activity	_	glycerol-3-phosphate dehydrogenase complex	_	glycerol-3-phosphate metabolism	_	-0.896478	-0.445983	0.85906	0.0239786	M5exp1
CATMA5A51575	AT5G55850	_	nitrate-responsive NOI protein, putative	_	molecular_function unknown	_	No classification	_	response to nitrate	_	-0.665569	-0.405471	1.02026	0.278353	M5exp1
CATMA1A00070	AT1G01090	_	pyruvate dehydrogenase E1 component alpha subunit, chloroplast	_	pyruvate dehydrogenase (acetyl-transferring) activity	_	chloroplast	_	metabolism	_	-1.07692	-0.415611	1.29848	-0.230453	M5exp1
CATMA1A00460	AT1G01470	_	late embryogenesis abundant protein, putative / LEA protein, putative	_	molecular_function unknown	_	cellular_component unknown	_	response to high light intensity	_	-0.459499	-0.213805	0.810234	-0.427516	M5exp1
CATMA1A01140	AT1G02140	_	mago nashi family protein	_	No classification	_	nucleus	_	sex determination	_	-1.59037	0.0396713	1.14221	-0.603625	M5exp1
CATMA1A03830	AT1G04990	_	zinc finger (CCCH-type) family protein	_	nucleic acid binding	_	No classification	_	No classification	_	-0.820144	-0.0205632	0.932644	-0.0416497	M5exp1
CATMA1A05590	AT1G06550	_	enoyl-CoA hydratase/isomerase family protein	_	3-hydroxyisobutyryl-CoA hydrolase activity	_	No classification	_	fatty acid beta-oxidation	_	-0.569911	-0.0334918	0.907156	0.373566	M5exp1
CATMA1A07475	AT1G08510	_	acyl-(acyl carrier protein) thioesterase / acyl-ACP thioesterase / oleoyl-(acyl-carrier protein) hydrolase / S-acyl fatty acid synthase thioesterase	_	acyl carrier activity	_	chloroplast	_	fatty acid biosynthesis	_	-0.741692	-0.0271213	0.84195	0.12149	M5exp1
CATMA1A07565	AT1G08650	_	phosphoenolpyruvate carboxylase kinase	_	kinase activity	_	phosphorylase kinase complex	_	glycogen biosynthesis	_	-2.12823	-0.399673	1.33559	-0.342491	M5exp1
CATMA1A08460	AT1G09620	_	tRNA synthetase class I (I, L, M and V) family protein	_	ATP binding	_	cytoplasm	_	tRNA aminoacylation for protein translation	_	-2.06175	-0.226657	2.07851	-0.0591412	M5exp1
CATMA1A09322	AT1G10470	_	two-component responsive regulator / response regulator 4 (ARR4)	_	two-component response regulator activity	_	No classification	_	response to stress	_	-1.31688	0.0568132	1.05589	-0.172366	M5exp1
CATMA1A10450	AT1G11480	_	eukaryotic translation initiation factor-related	_	molecular_function unknown	_	No classification	_	No classification	_	-1.06831	0.110617	0.828331	-0.538527	M5exp1
CATMA1A10550	AT1G11580	_	pectin methylesterase, putative	_	pectinesterase activity	_	cell wall (sensu Magnoliophyta)	_	cell wall modification	_	-0.725499	-0.288446	1.3613	-0.118189	M5exp1
CATMA1A11145	AT1G12110	_	nitrate/chlorate transporter (NRT1.1) (CHL1)	_	nitrate transporter activity	_	integral to membrane	_	nitrate transport	_	-0.771333	-0.0858462	0.990767	0.247586	M5exp1
CATMA1A13840	AT1G14810	_	semialdehyde dehydrogenase family protein	_	oxidoreductase activity\, acting on the aldehyde or oxo group of donors\, NAD or NADP as acceptor	_	chloroplast	_	amino acid metabolism	_	-1.01772	-0.26934	1.05705	-0.0929981	M5exp1
CATMA1A14085	AT1G15100	_	zinc finger (C3HC4-type RING finger) family protein	_	zinc ion binding	_	endomembrane system	_	regulation of transcription, DNA-dependent	_	-0.706281	-0.19959	1.24429	0.00992195	M5exp1
CATMA1A14100	AT1G15120	_	ubiquinol-cytochrome C reductase complex 7.8 kDa protein, putative / mitochondrial hinge protein, putative	_	ubiquinol-cytochrome-c reductase activity	_	ubiquinol-cytochrome-c reductase complex (sensu Eukarya)	_	mitochondrial electron transport, ubiquinol to cytochrome c	_	-0.485118	-0.174158	0.883472	-0.245809	M5exp1
CATMA1A14998	AT1G15950	_	cinnamoyl-CoA reductase, putative	_	cinnamoyl-CoA reductase activity	_	cellular_component unknown	_	lignin biosynthesis	_	-1.14609	-0.146825	1.29513	-0.227437	M5exp1
CATMA1A15870	AT1G16880	_	uridylyltransferase-related	_	amino acid binding	_	chloroplast	_	metabolism	_	-0.746197	-0.138999	1.12603	0.0785821	M5exp1
CATMA1A17080	AT1G18070	_	EF-1-alpha-related GTP-binding protein, putative	_	translation factor activity, nucleic acid binding	_	cytoplasm	_	selenocysteine incorporation	_	-1.5071	0.105434	1.02397	0.357922	M5exp1
CATMA1A17480	AT1G18450	_	actin-related protein 4 (ARP4)	_	structural constituent of cytoskeleton	_	nucleus	_	establishment and/or maintenance of chromatin architecture	_	-0.941448	-0.0338224	0.829144	-0.22053	M5exp1
CATMA1A18540	AT1G19520	_	expressed protein	_	molecular_function unknown	_	mitochondrion	_	No classification	_	-1.10377	-0.197137	0.98337	0.346996	M5exp1
CATMA1A19045	AT1G20050	_	C-8,7 sterol isomerase	_	C-8 sterol isomerase activity	_	cellular_component unknown	_	sterol biosynthesis	_	-0.824009	-0.333348	1.30924	0.0430457	M5exp1
CATMA1A19100	AT1G20110	_	zinc finger (FYVE type) family protein	_	zinc ion binding	_	No classification	_	No classification	_	-1.28731	-0.537988	1.33472	-0.0283877	M5exp1
CATMA1A19913	AT1G20840	_	transporter-related	_	carbohydrate transporter activity	_	membrane	_	carbohydrate transport	_	-0.850887	-0.274766	1.73526	0.398104	M5exp1
CATMA1A22146	AT1G23080	_	auxin efflux carrier protein, putative	_	auxin:hydrogen symporter activity	_	endomembrane system	_	auxin polar transport	_	-0.470168	-0.0257781	0.833903	0.0327784	M5exp1
CATMA1A23450	AT1G24510	_	T-complex protein 1 epsilon subunit, putative / TCP-1-epsilon, putative / chaperonin, putative	_	chaperone activity	_	No classification	_	No classification	_	-1.06011	-0.0474065	1.2391	0.107049	M5exp1
CATMA1A23940	AT1G25280	_	F-box family protein / tubby family protein	_	phosphoric diester hydrolase activity	_	mitochondrion	_	regulation of transcription	_	-1.04259	0.0987964	0.925317	-0.165704	M5exp1
CATMA1A24180	AT1G25490	_	serine/threonine protein phosphatase 2A (PP2A) regulatory subunit A (RCN1)	_	protein phosphatase type 2A regulator activity	_	phycobilisome	_	auxin polar transport	_	-1.35293	-0.028055	1.14602	0.0449751	M5exp1
CATMA1A26160	AT1G27980	_	pyridoxal-dependent decarboxylase family protein	_	carboxy-lyase activity	_	No classification	_	amino acid metabolism	_	-0.917487	-0.0171022	0.956682	-0.0810355	M5exp1
CATMA1A26330	AT1G28130	_	auxin-responsive GH3 family protein	_	molecular_function unknown	_	No classification	_	response to auxin stimulus	_	-0.827028	-0.114341	1.01816	0.224309	M5exp1
CATMA1A26730	AT1G28520	_	expressed protein //Arabidopsis VOZ family transciption factor gene	_	molecular_function unknown	_	No classification	_	No classification	_	-0.852049	-0.18239	0.843382	-0.292486	M5exp1
CATMA1A27380	AT1G29400	_	RNA recognition motif (RRM)-containing protein	_	RNA binding	_	No classification	_	No classification	_	-0.463818	-0.38571	0.897054	0.31455	M5exp1
CATMA1A27760	AT1G29790	_	expressed protein	_	molecular_function unknown	_	endomembrane system	_	No classification	_	-0.497471	-0.233847	0.944848	0.0362238	M5exp1
CATMA1A31280	AT1G32975	_	hypothetical protein	_	molecular_function unknown	_	No classification	_	No classification	_	-0.788502	0.0993124	1.00682	0.202691	M5exp1
CATMA1A32860	AT1G34550	_	expressed protein	_	molecular_function unknown	_	No classification	_	No classification	_	-0.641017	-0.272646	0.862356	0.506237	M5exp1
CATMA1A33030	AT1G34670	_	myb family transcription factor	_	transcription factor activity	_	nucleus	_	regulation of transcription, DNA-dependent	_	-0.696646	-0.102375	0.996261	-0.10655	M5exp1
CATMA1A33895	AT1G35720	_	annexin 1 (ANN1)	_	calcium-dependent phospholipid binding	_	No classification	_	response to oxidative stress	_	-0.668632	-0.111052	1.08798	-0.173173	M5exp1
CATMA1A35155	AT1G37130	_	nitrate reductase 2 (NR2)	_	nitrate reductase (NADH) activity	_	No classification	_	nitrate assimilation	_	-1.55995	-0.260049	2.02172	0.110035	M5exp1
CATMA1A37040	AT1G43690	_	ubiquitin interaction motif-containing protein	_	molecular_function unknown	_	cellular_component unknown	_	biological_process unknown	_	-1.63901	-0.227666	1.45449	-0.170679	M5exp1
CATMA1A37375	AT1G43890	_	Ras-related GTP-binding protein, putative	_	GTP binding	_	endomembrane system	_	regulation of transcription, DNA-dependent	_	-0.905003	-0.385113	0.951278	-0.144295	M5exp1
CATMA1A37690	AT1G44170	_	aldehyde dehydrogenase, putative (ALDH)	_	aldehyde dehydrogenase activity	_	plastid	_	metabolism	_	-1.34732	0.0365811	0.972256	-0.119946	M5exp1
CATMA1A39515	AT1G48410	_	argonaute protein (AGO1)	_	molecular_function unknown	_	No classification	_	leaf morphogenesis	_	-0.655995	-0.0742623	1.0016	-0.0964094	M5exp1
CATMA1A40000	AT1G48850	_	chorismate synthase, putative / 5-enolpyruvylshikimate-3-phosphate phospholyase, putative	_	chorismate synthase activity	_	chloroplast	_	aromatic amino acid family biosynthesis, shikimate pathway	_	-1.14393	-0.424509	1.10342	-0.0881327	M5exp1
CATMA1A40775	AT1G49670	_	ARP protein (REF)	_	oxidoreductase activity	_	mitochondrial inner membrane	_	metabolism	_	-0.942237	0.222569	1.04926	0.295677	M5exp1
CATMA1A41495	AT1G50430	_	7-dehydrocholesterol reductase / 7-DHC reductase / sterol delta-7-reductase (ST7R) / dwarf5 protein (DWF5)	_	sterol delta7 reductase activity	_	integral to endoplasmic reticulum membrane	_	cell elongation	_	-1.4172	-0.299221	1.65948	0.0974765	M5exp1
CATMA1A41525	AT1G50480	_	formate--tetrahydrofolate ligase / 10-formyltetrahydrofolate synthetase (THFS)	_	ATP binding	_	No classification	_	folic acid and derivative biosynthesis	_	-1.51998	-0.284222	2.20611	0.219674	M5exp1
CATMA1A41640	AT1G50600	_	scarecrow-like transcription factor 5 (SCL5)	_	transcription factor activity	_	chloroplast	_	regulation of transcription	_	-0.724884	-0.0311097	0.84814	-0.113238	M5exp1
CATMA1A42630	AT1G51510	_	RNA-binding protein, putative	_	RNA binding	_	No classification	_	No classification	_	-1.24266	-0.113067	0.934613	-0.333294	M5exp1
CATMA1A42782	AT1G51680	_	4-coumarate--CoA ligase 1 / 4-coumaroyl-CoA synthase 1 (4CL1)	_	4-coumarate-CoA ligase activity	_	No classification	_	phenylpropanoid metabolism	_	-0.550679	0.0576315	0.933379	-0.182016	M5exp1
CATMA1A43820	AT1G52760	_	esterase/lipase/thioesterase family protein	_	catalytic activity	_	No classification	_	aromatic compound metabolism	_	-1.65629	-0.535441	1.22765	-0.132447	M5exp1
CATMA1A43840	AT1G52780	_	expressed protein	_	molecular_function unknown	_	endomembrane system	_	No classification	_	-1.07732	-0.321635	1.11726	-0.0963845	M5exp1
CATMA1A44596	AT1G53580	_	hydroxyacylglutathione hydrolase, putative / glyoxalase II, putative	_	hydroxyacylglutathione hydrolase activity	_	endomembrane system	_	methylglyoxal catabolism	_	-0.616294	-0.124292	1.37568	0.080423	M5exp1
CATMA1A44970	AT1G53900	_	eukaryotic translation initiation factor 2B family protein / eIF-2B family protein	_	GTP binding	_	eukaryotic translation initiation factor 2B complex	_	translational initiation	_	-0.92028	-0.0241385	1.00488	0.0369593	M5exp1
CATMA1A45010	AT1G53900	_	eukaryotic translation initiation factor 2B family protein / eIF-2B family protein	_	GTP binding	_	eukaryotic translation initiation factor 2B complex	_	translational initiation	_	-0.750655	-0.186229	1.08019	0.10183	M5exp1
CATMA1A45386	AT1G54270	_	eukaryotic translation initiation factor 4A-2 / eIF-4A-2	_	ATP dependent helicase activity	_	No classification	_	No classification	_	-1.48971	-0.227239	1.76457	-0.0270029	M5exp1
CATMA1A46040	AT1G54990	_	expressed protein	_	catalytic activity	_	nucleus	_	transcription	_	-1.15378	-0.301437	1.07055	0.175576	M5exp1
CATMA1A46590	AT1G55490	_	RuBisCO subunit binding-protein beta subunit, chloroplast / 60 kDa chaperonin beta subunit / CPN-60 beta	_	chaperone activity	_	chloroplast	_	systemic acquired resistance	_	-0.519279	0.0372966	0.83314	0.107658	M5exp1
CATMA1A47890	AT1G57590	_	pectinacetylesterase, putative	_	carboxylic ester hydrolase activity	_	endomembrane system	_	No classification	_	-0.902944	-0.122639	0.856677	0.09007	M5exp1
CATMA1A48445	AT1G58270	_	meprin and TRAF homology domain-containing protein / MATH domain-containing protein	_	molecular_function unknown	_	endomembrane system	_	biological_process unknown	_	-0.901529	-0.164832	2.00952	1.08464	M5exp1
CATMA1A48496	AT1G58360	_	amino acid permease I (AAP1)	_	neutral amino acid transporter activity	_	plasma membrane	_	neutral amino acid transport	_	-1.10042	-0.302764	1.84081	0.112311	M5exp1
CATMA1A50050	AT1G61040	_	plus-3 domain-containing protein	_	molecular_function unknown	_	chloroplast	_	No classification	_	-0.427943	-0.0324151	0.818307	0.34584	M5exp1
CATMA1A53195	AT1G63940	_	monodehydroascorbate reductase, putative	_	cation transporter activity	_	chloroplast	_	electron transport	_	-0.538724	-0.0865423	0.957207	0.101232	M5exp1
CATMA1A53970	AT1G64650	_	expressed protein	_	hydrogen:sugar symporter-transporter activity	_	endomembrane system	_	transport	_	-1.2835	-0.333458	2.04095	0.0252434	M5exp1
CATMA1A57870	AT1G68490	_	expressed protein	_	molecular_function unknown	_	chloroplast	_	No classification	_	-0.614873	-0.185885	0.85167	-0.154567	M5exp1
CATMA1A59605	AT1G70330	_	equilibrative nucleoside transporter family protein	_	nucleoside transporter activity, against a concentration gradient	_	membrane	_	transport	_	-1.36636	-0.207861	1.67757	0.194076	M5exp1
CATMA1A60300	AT1G71010	_	phosphatidylinositol-4-phosphate 5-kinase family protein	_	1-phosphatidylinositol-4-phosphate 5-kinase activity	_	No classification	_	No classification	_	-0.65176	-0.24188	0.825082	-0.209319	M5exp1
CATMA1A61380	AT1G72150	_	SEC14 cytosolic factor family protein / phosphoglyceride transfer family protein	_	transporter activity	_	intracellular	_	transport	_	-0.56754	-0.165971	0.865846	0.127313	M5exp1
CATMA1A61605	AT1G72370	_	40S ribosomal protein SA (RPSaA)	_	structural constituent of ribosome	_	cytosolic small ribosomal subunit (sensu Eukarya)	_	protein biosynthesis	_	-0.952246	-0.146035	0.997548	-0.104831	M5exp1
CATMA1A61700	AT1G72480	_	expressed protein	_	molecular_function unknown	_	endomembrane system	_	No classification	_	-1.01837	-0.35027	1.02934	0.217246	M5exp1
CATMA1A62100	AT1G72880	_	acid phosphatase survival protein SurE, putative	_	acid phosphatase activity	_	No classification	_	No classification	_	-0.521813	-0.0148485	0.840677	0.184552	M5exp1
CATMA1A63370	AT1G74020	_	strictosidine synthase family protein	_	strictosidine synthase activity	_	endomembrane system	_	alkaloid biosynthesis	_	-0.989552	-0.211267	1.62287	-0.487231	M5exp1
CATMA1A63920	AT1G74510	_	kelch repeat-containing F-box family protein	_	molecular_function unknown	_	cellular_component unknown	_	biological_process unknown	_	-1.61325	-0.202383	0.973562	0.0545521	M5exp1
CATMA1A64330	AT1G74960	_	3-ketoacyl-ACP synthase, putative	_	3-oxoacyl-[acyl-carrier protein] synthase activity	_	plastid	_	fatty acid desaturation	_	-1.84598	-0.114019	1.60493	-0.298255	M5exp1
CATMA1A64520	AT1G75180	_	expressed protein	_	molecular_function unknown	_	No classification	_	No classification	_	-0.826445	-0.112195	1.00909	0.113348	M5exp1
CATMA1A65550	AT1G76340	_	integral membrane family protein	_	molecular_function unknown	_	membrane	_	No classification	_	-0.79533	-0.0737422	0.885696	-0.229263	M5exp1
CATMA1A66550	AT1G77330	_	1-aminocyclopropane-1-carboxylate oxidase, putative / ACC oxidase, putative	_	1-aminocyclopropane-1-carboxylate oxidase activity	_	No classification	_	ethylene biosynthesis	_	-0.575875	-0.268969	1.10206	0.499613	M5exp1
CATMA1A67730	AT1G78660	_	gamma-glutamyl hydrolase, putative / gamma-Glu-X carboxypeptidase, putative / conjugase, putative	_	gamma-glutamyl hydrolase activity	_	endomembrane system	_	No classification	_	-0.554261	-0.085717	1.41001	0.251082	M5exp1
CATMA1A67745	AT1G78680	_	gamma-glutamyl hydrolase (GGH1) / gamma-Glu-X carboxypeptidase / conjugase	_	gamma-glutamyl hydrolase activity	_	endomembrane system	_	No classification	_	-0.66628	0.0154337	1.42373	0.197423	M5exp1
CATMA1A68510	AT1G79410	_	transporter-related	_	carbohydrate transporter activity	_	membrane	_	carbohydrate transport	_	-1.38807	-0.0930878	1.18273	-0.0815626	M5exp1
CATMA1A68650	AT1G79550	_	phosphoglycerate kinase, putative	_	phosphoglycerate kinase activity	_	No classification	_	glycolysis	_	-0.535577	-0.306756	0.853877	-0.191912	M5exp1
CATMA1B03855	AT1G05010	_	1-aminocyclopropane-1-carboxylate oxidase / ACC oxidase / ethylene-forming enzyme (ACO) (EAT1)	_	1-aminocyclopropane-1-carboxylate oxidase activity	_	cellular_component unknown	_	ethylene biosynthesis	_	-0.473127	0.326161	0.951554	-0.0257147	M5exp1
CATMA1B21650	AT1G22530	_	SEC14 cytosolic factor family protein / phosphoglyceride transfer family protein	_	transporter activity	_	intracellular	_	transport	_	-0.540552	-0.13422	0.813444	0.668475	M5exp1
CATMA2A01110	AT2G02050	_	NADH-ubiquinone oxidoreductase B18 subunit, putative	_	NADH dehydrogenase (ubiquinone) activity	_	No classification	_	mitochondrial electron transport, NADH to ubiquinone	_	-1.1291	-0.362337	1.40287	-0.152302	M5exp1
CATMA2A01260	AT2G02180	_	tobamovirus multiplication protein 3 (TOM3)	_	protein binding	_	endomembrane system	_	viral replication complex formation and maintenance	_	-1.63253	-0.213559	1.00473	-0.227223	M5exp1
CATMA2A01790	AT2G02870	_	kelch repeat-containing F-box family protein	_	molecular_function unknown	_	cellular_component unknown	_	biological_process unknown	_	-1.62352	-0.0686965	1.22753	-0.0925881	M5exp1
CATMA2A04450	AT2G05710	_	aconitate hydratase, cytoplasmic, putative / citrate hydro-lyase/aconitase, putative	_	aconitate hydratase activity	_	3-isopropylmalate dehydratase complex	_	amino acid metabolism	_	-1.93939	-0.159498	2.03352	0.155044	M5exp1
CATMA2A08346	AT2G10410	_	expressed protein	_	No classification	_	No classification	_	No classification	_	-1.72742	0.361691	1.29943	-0.180873	M5exp1
CATMA2A14580	AT2G15690	_	pentatricopeptide (PPR) repeat-containing protein	_	electron transporter activity	_	mitochondrion	_	electron transport	_	-0.891469	-0.231102	1.39385	0.0712213	M5exp1
CATMA2A15100	AT2G16280	_	very-long-chain fatty acid condensing enzyme, putative	_	acyltransferase activity	_	membrane	_	cuticle biosynthesis	_	-0.943126	-0.244003	1.99222	0.671433	M5exp1
CATMA2A15285	AT2G16500	_	arginine decarboxylase 1 (SPE1) (ARGDC)	_	arginine decarboxylase activity	_	chloroplast	_	arginine catabolism	_	-1.89644	-0.228735	1.54095	-0.165518	M5exp1
CATMA2A15380	AT2G16660	_	nodulin family protein	_	mating-type factor pheromone receptor activity	_	endomembrane system	_	No classification	_	-0.6441	0.0195619	0.9802	-0.200308	M5exp1
CATMA2A15590	AT2G16920	_	ubiquitin-conjugating enzyme family protein	_	ubiquitin conjugating enzyme activity	_	No classification	_	protein modification	_	-0.769317	-0.0692147	0.830696	0.292471	M5exp1
CATMA2A16660	AT2G17980	_	sec1 family protein	_	protein transporter activity	_	mitochondrion	_	protein secretion	_	-0.512489	-0.135614	0.971279	0.491235	M5exp1
CATMA2A18590	AT2G20130	_	expressed protein	_	molecular_function unknown	_	cellular_component unknown	_	biological_process unknown	_	-1.05264	-0.107523	1.21033	0.00710895	M5exp1
CATMA2A24610	AT2G26250	_	beta-ketoacyl-CoA synthase family (FIDDLEHEAD) (FDH)	_	acyltransferase activity	_	No classification	_	cuticle biosynthesis	_	-0.642223	-0.0837497	0.891169	0.0872082	M5exp1
CATMA2A25415	AT2G27050	_	ethylene-insensitive3-like1 (EIL1)	_	transcription regulator activity	_	cellular_component unknown	_	response to ethylene stimulus	_	-1.40137	0.0031403	1.75935	-0.0665943	M5exp1
CATMA2A25610	AT2G27230	_	transcription factor-related	_	transcription factor activity	_	mitochondrion	_	regulation of transcription	_	-0.955087	-0.173404	0.925823	-0.096163	M5exp1
CATMA2A28715	AT2G30440	_	chloroplast thylakoidal processing peptidase	_	peptidase activity	_	membrane	_	proteolysis and peptidolysis	_	-1.0375	0.17263	1.31411	-0.00820527	M5exp1
CATMA2A29670	AT2G31430	_	invertase/pectin methylesterase inhibitor family protein	_	pectinesterase inhibitor activity	_	endomembrane system	_	No classification	_	-1.03234	-0.105701	1.61455	0.14252	M5exp1
CATMA2A29700	AT2G31460	_	hypothetical protein	_	molecular_function unknown	_	cellular_component unknown	_	biological_process unknown	_	-0.70867	0.233773	0.825339	0.0972974	M5exp1
CATMA2A30010	AT2G31780	_	zinc finger (C3HC4-type RING finger) family protein	_	molecular_function unknown	_	No classification	_	No classification	_	-0.906828	-0.110388	1.06548	-0.187484	M5exp1
CATMA2A30565	AT2G32270	_	zinc transporter (ZIP3)	_	zinc ion transporter activity	_	endomembrane system	_	zinc ion transport	_	-0.420573	-0.290176	1.33517	0.24193	M5exp1
CATMA2A31940	AT2G33770	_	ubiquitin-conjugating enzyme family protein	_	ubiquitin conjugating enzyme activity	_	No classification	_	protein modification	_	-1.14325	-0.386003	0.979418	0.111263	M5exp1
CATMA2A31950	AT2G33770	_	ubiquitin-conjugating enzyme family protein	_	ubiquitin conjugating enzyme activity	_	No classification	_	protein modification	_	-1.67393	-0.153912	1.14104	0.0511675	M5exp1
CATMA2A32895	AT2G34770	_	fatty acid hydroxylase (FAH1)	_	fatty acid (omega-1)-hydroxylase activity	_	cellular_component unknown	_	very-long-chain fatty acid metabolism	_	-0.479022	-0.236831	1.1113	0.421964	M5exp1
CATMA2A33080	AT2G34970	_	eIF4-gamma/eIF5/eIF2-epsilon domain-containing protein	_	translation initiation factor activity	_	cytoplasm	_	regulation of translational initiation	_	-0.583189	-0.170753	0.943222	0.350567	M5exp1
CATMA2A35330	AT2G37040	_	phenylalanine ammonia-lyase 1 (PAL1)	_	phenylalanine ammonia-lyase activity	_	cytoplasm	_	phenylpropanoid biosynthesis	_	-1.31267	0.125009	1.52815	0.0393192	M5exp1
CATMA2A37990	AT2G39750	_	dehydration-responsive family protein	_	molecular_function unknown	_	endomembrane system	_	No classification	_	-0.592554	-0.125554	1.06564	-0.0880527	M5exp1
CATMA2A38240	AT2G40010	_	60S acidic ribosomal protein P0 (RPP0A)	_	structural constituent of ribosome	_	ribosome	_	translational elongation	_	-1.71022	-0.255874	1.34475	-0.545289	M5exp1
CATMA2A40490	AT2G42100	_	actin, putative	_	structural constituent of cytoskeleton	_	actin cytoskeleton	_	No classification	_	-0.962825	-0.348863	1.87994	0.206241	M5exp1
CATMA2A41110	AT2G42710	_	ribosomal protein L1 family protein	_	structural constituent of ribosome	_	large ribosomal subunit	_	protein biosynthesis	_	-0.643232	-0.221303	1.01502	0.00879788	M5exp1
CATMA2A42120	AT2G43710	_	acyl-(acyl-carrier-protein) desaturase / stearoyl-ACP desaturase (SSI2)	_	acyl-[acyl-carrier protein] desaturase activity	_	chloroplast	_	jasmonic acid biosynthesis	_	-0.863189	-0.0890732	1.67943	-0.0638154	M5exp1
CATMA2A42485	AT2G44050	_	6,7-dimethyl-8-ribityllumazine synthase / DMRL synthase / lumazine synthase / riboflavin synthase	_	6,7-dimethyl-8-ribityllumazine synthase activity	_	chloroplast	_	vitamin B2 biosynthesis	_	-0.932835	-0.0436882	0.970967	0.0777254	M5exp1
CATMA2A42490	AT2G44060	_	late embryogenesis abundant family protein / LEA family protein	_	molecular_function unknown	_	No classification	_	embryonic development (sensu Magnoliophyta)	_	-1.22643	-0.491743	1.28411	-0.4642	M5exp1
CATMA2A42970	AT2G44520	_	UbiA prenyltransferase family protein	_	prenyltransferase activity	_	chloroplast	_	biosynthesis	_	-0.471783	-0.191203	0.99657	0.0144331	M5exp1
CATMA2A44530	AT2G46140	_	late embryogenesis abundant protein, putative / LEA protein, putative	_	molecular_function unknown	_	No classification	_	embryonic development (sensu Magnoliophyta)	_	-0.509026	-0.260903	1.15777	0.445011	M5exp1
CATMA2A44730	AT2G46370	_	auxin-responsive GH3 family protein	_	adenylate forming enzyme activity	_	cytoplasm	_	jasmonic acid mediated signaling pathway (induced systemic resistance)	_	-1.01829	-0.239634	1.05396	-0.153984	M5exp1
CATMA2A44900	AT2G46500	_	phosphatidylinositol 3- and 4-kinase family protein / ubiquitin family protein	_	inositol/phosphatidylinositol kinase activity	_	No classification	_	ubiquitin cycle	_	-0.998012	0.141345	1.00082	0.486418	M5exp1
CATMA2A45470	AT2G47000	_	multidrug resistant (MDR) ABC transporter, putative	_	ATP-binding cassette (ABC) transporter activity	_	inner membrane	_	amino acid transport	_	-0.631033	-0.0313351	0.998546	-0.189422	M5exp1
CATMA2A46090	AT2G47650	_	NAD-dependent epimerase/dehydratase family protein	_	UDP-glucuronate decarboxylase activity	_	No classification	_	D-xylose metabolism	_	-0.450362	-0.0254306	0.945126	0.0936645	M5exp1
CATMA2B20990	AT2G22475	_	GRAM domain-containing protein / ABA-responsive protein-related	_	molecular_function unknown	_	No classification	_	No classification	_	-0.471004	-0.352005	0.954106	0.260308	M5exp1
CATMA2B27340	AT2G28950	_	expansin, putative (EXP6)	_	molecular_function unknown	_	endomembrane system	_	cell wall modification during cell expansion (sensu Magnoliophyta)	_	-0.839376	0.0158604	0.89985	0.139161	M5exp1
CATMA3A00390	AT3G01420	_	pathogen-responsive alpha-dioxygenase, putative	_	lipoxygenase activity	_	endomembrane system	_	fatty acid alpha-oxidation	_	-0.57485	-0.279675	0.906549	0.116887	M5exp1
CATMA3A00460	AT3G01470	_	homeobox-leucine zipper protein 5 (HAT5) / HD-ZIP protein 5 / HD-ZIP protein (HB-1)	_	transcriptional activator activity	_	nucleus	_	leaf morphogenesis	_	-0.829668	-0.140418	1.5345	0.0966923	M5exp1
CATMA3A01080	AT3G02090	_	mitochondrial processing peptidase beta subunit, putative	_	metalloendopeptidase activity	_	mitochondrion	_	proteolysis and peptidolysis	_	-0.858876	-0.32027	1.22156	0.132484	M5exp1
CATMA3A01320	AT3G02340	_	zinc finger (C3HC4-type RING finger) family protein	_	zinc ion binding	_	No classification	_	No classification	_	-0.835422	0.0111026	0.813829	-0.034528	M5exp1
CATMA3A01330	AT3G02350	_	glycosyl transferase family 8 protein	_	transferase activity, transferring hexosyl groups	_	mitochondrion	_	carbohydrate biosynthesis	_	-1.38668	-0.231298	1.89605	0.387322	M5exp1
CATMA3A01340	AT3G02360	_	6-phosphogluconate dehydrogenase family protein	_	phosphogluconate dehydrogenase (decarboxylating) activity	_	endomembrane system	_	heterolactate fermentation	_	-1.42897	-0.530243	1.33782	-0.207348	M5exp1
CATMA3A01410	AT3G02450	_	cell division protein ftsH, putative	_	ATPase activity	_	chloroplast	_	protein catabolism	_	-0.556235	-0.0429667	0.816252	0.368131	M5exp1
CATMA3A01545	AT3G02580	_	delta 7-sterol-C5-desaturase (STE1)	_	C-5 sterol desaturase activity	_	cellular_component unknown	_	cell elongation	_	-0.555138	-0.26796	0.83065	0.158063	M5exp1
CATMA3A01810	AT3G02880	_	leucine-rich repeat transmembrane protein kinase, putative	_	kinase activity	_	endomembrane system	_	transmembrane receptor protein tyrosine kinase signaling pathway	_	-1.06169	-0.266189	1.49531	0.430427	M5exp1
CATMA3A05840	AT3G66654	_	peptidyl-prolyl cis-trans isomerase cyclophilin-type family protein	_	peptidyl-prolyl cis-trans isomerase activity	_	chloroplast	_	protein folding	_	-0.423991	-0.229732	0.885071	0.127624	M5exp1
CATMA3A06400	AT3G07180	_	GPI transamidase component PIG-S-related	_	molecular_function unknown	_	No classification	_	No classification	_	-1.12145	-0.126543	0.949401	0.00234763	M5exp1
CATMA3A06510	AT3G07270	_	GTP cyclohydrolase I	_	GTP cyclohydrolase I activity	_	No classification	_	biosynthesis	_	-0.867145	-0.0425543	1.25719	-0.126657	M5exp1
CATMA3A06540	AT3G07300	_	eukaryotic translation initiation factor 2B family protein / eIF-2B family protein	_	GTP binding	_	eukaryotic translation initiation factor 2B complex	_	translational initiation	_	-0.515205	-0.0488664	0.818488	0.116273	M5exp1
CATMA3A08315	AT3G09440	_	heat shock cognate 70 kDa protein 3 (HSC70-3) (HSP70-3) homoloGene 74294 SSA1 gene yeast (HSP70-3)	_	heat shock protein activity	_	cytosol	_	protein folding	_	-2.39835	-0.145369	3.01972	-0.136262	M5exp1
CATMA3A08730	AT3G09870	_	auxin-responsive family protein	_	No classification	_	endomembrane system	_	response to auxin stimulus	_	-0.669782	-0.201367	0.865867	-0.159126	M5exp1
CATMA3A15040	AT3G15640	_	cytochrome c oxidase family protein	_	cytochrome-c oxidase activity	_	mitochondrial membrane	_	electron transport	_	-0.486825	-0.293393	1.15407	0.244189	M5exp1
CATMA3A15815	AT3G16400	_	jacalin lectin family protein	_	lectin	_	cellular_component unknown	_	biological_process unknown	_	-1.17757	-0.150955	1.73487	0.826486	M5exp1
CATMA3A17530	AT3G18060	_	transducin family protein / WD-40 repeat family protein	_	nucleotide binding	_	heterotrimeric G-protein complex	_	G-protein coupled receptor protein signaling pathway	_	-1.80148	-0.215124	1.98345	0.460362	M5exp1
CATMA3A17730	AT3G18210	_	oxidoreductase, 2OG-Fe(II) oxygenase family protein	_	molecular_function unknown	_	cellular_component unknown	_	biological_process unknown	_	-0.481833	0.12779	0.918761	-0.521693	M5exp1
CATMA3A18900	AT3G19260	_	longevity-assurance (LAG1) family protein	_	molecular_function unknown	_	No classification	_	No classification	_	-0.766922	-0.0967931	0.963399	0.143383	M5exp1
CATMA3A18905	AT3G19260	_	longevity-assurance (LAG1) family protein	_	molecular_function unknown	_	No classification	_	No classification	_	-0.642837	-0.152857	0.951267	0.0598132	M5exp1
CATMA3A19170	AT3G19553	_	amino acid permease family protein	_	cationic amino acid transporter activity	_	integral to membrane	_	amino acid transport	_	-0.743885	-0.14021	0.815754	0.0270192	M5exp1
CATMA3A24890	AT3G25040	_	ER lumen protein retaining receptor, putative / HDEL receptor, putative	_	receptor activity	_	integral to membrane	_	protein transport	_	-0.922053	-0.286613	0.989656	-0.1601	M5exp1
CATMA3A25595	AT3G25800	_	serine/threonine protein phosphatase 2A (PP2A) 65 KDa regulatory subunit A	_	protein phosphatase type 2A regulator activity	_	phycobilisome	_	regulation of phosphorylation	_	-0.99611	-0.0956441	1.05296	0.329209	M5exp1
CATMA3A25835	AT3G26030	_	serine/threonine protein phosphatase 2A (PP2A) regulatory subunit Bprim, putative	_	protein phosphatase type 2A regulator activity	_	protein phosphatase type 2A complex	_	signal transduction	_	-0.68496	-0.191442	1.01145	0.0744536	M5exp1
CATMA3A26430	AT3G26670	_	expressed protein	_	molecular_function unknown	_	No classification	_	No classification	_	-0.552288	0.0288893	1.00829	0.176457	M5exp1
CATMA3A26965	AT3G27170	_	chloride channel protein (CLC-b)	_	anion channel activity	_	intracellular	_	chloride transport	_	-0.818198	-0.292953	0.851078	-0.0918302	M5exp1
CATMA3A27615	AT3G27770	_	expressed protein	_	molecular_function unknown	_	endomembrane system	_	No classification	_	-1.53726	-0.12759	1.76084	-0.155774	M5exp1
CATMA3A28770	AT3G28860	_	multidrug resistance P-glycoprotein, putative	_	ATP-binding cassette (ABC) transporter activity	_	excinuclease ABC complex	_	amino acid transport	_	-1.62208	-0.323933	1.18967	-0.748298	M5exp1
CATMA3A29260	AT3G29170	_	expressed protein	_	molecular_function unknown	_	No classification	_	No classification	_	-0.763033	-0.229948	0.904292	-0.259104	M5exp1
CATMA3A38360	AT3G45310	_	cysteine proteinase, putative	_	cysteine-type peptidase activity	_	endomembrane system	_	proteolysis and peptidolysis	_	-1.29122	-0.0457171	1.2036	-0.409826	M5exp1
CATMA3A42340	AT3G49310	_	expressed protein	_	hydrogen:sugar symporter-transporter activity	_	endomembrane system	_	transport	_	-0.74856	-0.271865	1.11651	-0.0806675	M5exp1
CATMA3A43040	AT3G49990	_	expressed protein	_	molecular_function unknown	_	No classification	_	No classification	_	-1.12549	-0.0919089	1.1953	0.159778	M5exp1
CATMA3A43470	AT3G50400	_	GDSL-motif lipase/hydrolase family protein	_	carboxylic ester hydrolase activity	_	endomembrane system	_	No classification	_	-0.8052	-0.249295	1.05124	0.0379582	M5exp1
CATMA3A44530	AT3G51520	_	diacylglycerol acyltransferase family	_	diacylglycerol O-acyltransferase activity	_	No classification	_	metabolism	_	-0.773471	-0.221321	0.877328	-0.258239	M5exp1
CATMA3A45135	AT3G52200	_	dihydrolipoamide S-acetyltransferase, putative	_	dihydrolipoyllysine-residue acetyltransferase activity	_	mitochondrion	_	acetyl-CoA biosynthesis from pyruvate	_	-0.511425	-0.0528305	0.995382	0.495874	M5exp1
CATMA3A47075	AT3G54110	_	plant uncoupling mitochondrial protein (PUMP)	_	uncoupling protein activity	_	mitochondrial inner membrane	_	transport	_	-0.67692	-0.329836	1.33745	0.128943	M5exp1
CATMA3A48060	AT3G55050	_	serine/threonine protein phosphatase 2C (PP2C6)	_	protein phosphatase type 2C activity	_	protein serine/threonine phosphatase complex	_	protein amino acid dephosphorylation	_	-1.25087	-0.144381	1.24454	0.209318	M5exp1
CATMA3A48595	AT3G55610	_	delta 1-pyrroline-5-carboxylate synthetase B / P5CS B (P5CS2)	_	delta1-pyrroline-5-carboxylate synthetase activity	_	cytoplasm	_	proline biosynthesis	_	-1.16116	-0.0663731	0.85222	0.208516	M5exp1
CATMA3A49410	AT3G56430	_	expressed protein	_	molecular_function unknown	_	No classification	_	No classification	_	-0.844027	-0.121836	0.891567	-0.16438	M5exp1
CATMA3A49440	AT3G56460	_	oxidoreductase, zinc-binding dehydrogenase family protein	_	zinc ion binding	_	No classification	_	bacteriochlorophyll biosynthesis	_	-0.517291	-0.281022	1.42746	0.00566635	M5exp1
CATMA3A50900	AT3G57890	_	tubulin-specific chaperone C-related	_	molecular_function unknown	_	No classification	_	No classification	_	-0.537546	-0.242881	1.23133	0.118825	M5exp1
CATMA3A52785	AT3G59760	_	cysteine synthase, mitochondrial, putative / O-acetylserine (thiol)-lyase, putative / O-acetylserine sulfhydrylase, putative	_	cysteine synthase activity	_	mitochondrion	_	cysteine biosynthesis	_	-0.614397	-0.223119	0.851727	0.124706	M5exp1
CATMA3A53000	AT3G59990	_	methionyl aminopeptidase, putative / methionine aminopeptidase, putative / peptidase M, putative	_	methionyl aminopeptidase activity	_	No classification	_	proteolysis and peptidolysis	_	-1.37122	0.0803481	0.923165	-0.239879	M5exp1
CATMA3A53790	AT3G60800	_	zinc finger (DHHC type) family protein	_	molecular_function unknown	_	mitochondrion	_	biological_process unknown	_	-0.457625	0.0572204	1.2864	0.308209	M5exp1
CATMA3A55750	AT3G62580	_	expressed protein	_	molecular_function unknown	_	endomembrane system	_	No classification	_	-1.09529	-0.189472	1.1229	-0.00833548	M5exp1
CATMA3B01545	AT3G02580	_	delta 7-sterol-C5-desaturase (STE1)	_	C-5 sterol desaturase activity	_	cellular_component unknown	_	cell elongation	_	-0.799037	-0.112496	0.85119	0.238312	M5exp1
CATMA3B25075	AT3G25230	_	peptidyl-prolyl cis-trans isomerase / FK506-binding protein (ROF1)	_	FK56 binding	_	cellular_component unknown	_	response to wounding	_	-1.4267	0.00512549	1.2513	0.355263	M5exp1
CATMA3B25835	AT3G26030	_	serine/threonine protein phosphatase 2A (PP2A) regulatory subunit Bprim, putative	_	protein phosphatase type 2A regulator activity	_	protein phosphatase type 2A complex	_	signal transduction	_	-1.01818	0.045623	1.40493	0.144952	M5exp1
CATMA3B47075	AT3G54110	_	plant uncoupling mitochondrial protein (PUMP)	_	uncoupling protein activity	_	mitochondrial inner membrane	_	transport	_	-0.607744	0.0325214	1.06819	0.0800677	M5exp1
CATMA4A00440	AT4G00370	_	sugar transporter family protein	_	organic anion transporter activity	_	chloroplast	_	inorganic anion transport	_	-0.921309	0.04174	0.91894	-0.167268	M5exp1
CATMA4A01005	AT4G00900	_	calcium-transporting ATPase 2, endoplasmic reticulum-type (ECA2)	_	calcium-transporting ATPase activity	_	integral to membrane	_	calcium ion transport	_	-0.605426	-0.0375108	0.972066	0.32797	M5exp1
CATMA4A01230	AT4G01050	_	hydroxyproline-rich glycoprotein family protein	_	DNA binding	_	chloroplast	_	regulation of transcription, DNA-dependent	_	-0.956977	0.264331	1.40047	0.273845	M5exp1
CATMA4A01540	AT5G02500	_	heat shock cognate 70 kDa protein 1 (HSC70-1) (HSP70-1)	_	heat shock protein activity	_	cytosol	_	protein folding	_	-2.14094	0.0357884	2.09494	-0.734381	M5exp1
CATMA4A01770	AT4G01560	_	brix domain-containing protein	_	molecular_function unknown	_	No classification	_	biological_process unknown	_	-0.748865	-0.207524	0.825402	0.541461	M5exp1
CATMA4A02367	AT4G02080	_	GTP-binding protein (SAR1A)	_	ARF small monomeric GTPase activity	_	endomembrane system	_	small GTPase mediated signal transduction	_	-1.45006	-0.131097	1.459	-0.177035	M5exp1
CATMA4A05135	AT4G04610	_	5prim-adenylylsulfate reductase (APR1) / PAPS reductase homolog (PRH19)	_	oxidoreductase activity\, acting on sulfur group of donors\, other acceptors	_	plastid	_	sulfate reduction\, APS pathway	_	-2.03392	-0.345251	1.73584	0.375495	M5exp1
CATMA4A05180	AT4G04640	_	ATP synthase gamma chain 1, chloroplast (ATPC1)	_	No classification	_	chloroplast ATP synthase complex	_	proton transport	_	-0.413961	0.155868	1.20509	0.340877	M5exp1
CATMA4A05480	AT4G04910	_	AAA-type ATPase family protein	_	ATP binding	_	cytoplasm	_	protein catabolism	_	-0.899596	-0.0904354	0.929183	0.185356	M5exp1
CATMA4A07190	AT4G07820	_	pathogenesis-related protein, putative	_	No classification	_	extracellular	_	No classification	_	-0.493433	-0.120055	0.844455	-0.313113	M5exp1
CATMA4A09650	AT4G09630	_	expressed protein	_	molecular_function unknown	_	mitochondrion	_	biological_process unknown	_	-1.0064	0.0244201	0.811934	0.521236	M5exp1
CATMA4A11950	AT4G11790	_	Ran-binding protein 1 domain-containing protein / RanBP1 domain-containing protein	_	molecular_function unknown	_	cellular_component unknown	_	biological_process unknown	_	-1.09856	0.328464	1.00913	-0.0366488	M5exp1
CATMA4A15345	AT4G14880	_	cysteine synthase / O-acetylserine (thiol)-lyase / O-acetylserine sulfhydrylase (OAS1)	_	cysteine synthase activity	_	cytosol	_	cysteine biosynthesis from serine	_	-1.11757	-0.127476	1.4436	0.0860405	M5exp1
CATMA4A16545	AT4G15760	_	monooxygenase, putative (MO1)	_	monooxygenase activity	_	No classification	_	aromatic compound metabolism	_	-0.743248	-0.124646	1.43078	0.371888	M5exp1
CATMA4A23450	AT4G21790	_	transmembrane protein-related (TOM1)	_	protein binding	_	vacuolar membrane	_	viral replication complex formation and maintenance	_	-1.4288	-0.276753	1.04518	0.180712	M5exp1
CATMA4A24050	AT4G22330	_	alkaline phytoceramidase family / aPHC family	_	catalytic activity	_	membrane	_	No classification	_	-1.20849	-0.00625072	1.05735	-0.0158247	M5exp1
CATMA4A25860	AT4G24140	_	hydrolase, alpha/beta fold family protein	_	hydrolase activity	_	endomembrane system	_	aromatic compound metabolism	_	-0.599768	0.0473787	0.91768	0.114569	M5exp1
CATMA4A27950	AT4G26410	_	expressed protein	_	molecular_function unknown	_	No classification	_	No classification	_	-1.29519	-0.0433096	1.11521	-0.258994	M5exp1
CATMA4A31445	AT4G29810	_	mitogen-activated protein kinase kinase (MAPKK) (MKK2)	_	MAP kinase kinase activity	_	cellular_component unknown	_	MAPKKK cascade	_	-0.873437	0.00212289	0.884874	0.150951	M5exp1
CATMA4A31650	AT4G30010	_	expressed protein	_	molecular_function unknown	_	mitochondrion	_	No classification	_	-0.868672	-0.0754059	0.842667	-0.186233	M5exp1
CATMA4A31885	AT4G30270	_	MERI-5 protein (MERI-5) (MERI5B) / endo-xyloglucan transferase / xyloglucan endo-1,4-beta-D-glucanase (SEN4)	_	hydrolase activity, acting on glycosyl bonds	_	endomembrane system	_	aging	_	-0.405987	-0.195758	1.0701	0.698785	M5exp1
CATMA4A34150	AT4G32410	_	cellulose synthase, catalytic subunit, putative	_	cellulose synthase activity	_	primary cell wall	_	cellulose biosynthesis	_	-2.28382	-0.203785	2.15744	0.155605	M5exp1
CATMA4A35980	AT4G34150	_	C2 domain-containing protein	_	rhodopsin-like receptor activity	_	integral to membrane	_	G-protein coupled receptor protein signaling pathway	_	-0.424326	-0.203343	0.819408	-0.00834332	M5exp1
CATMA4A36120	AT4G34290	_	SWIB complex BAF60b domain-containing protein	_	molecular_function unknown	_	chloroplast	_	biological_process unknown	_	-1.76968	-0.0417524	1.95832	-0.456147	M5exp1
CATMA4A37266	AT4G35630	_	phosphoserine aminotransferase, chloroplast (PSAT)	_	phosphoserine transaminase activity	_	chloroplast	_	L-serine biosynthesis	_	-1.25599	-0.437347	0.990305	0.147007	M5exp1
CATMA4A38150	AT4G36610	_	hydrolase, alpha/beta fold family protein	_	hydrolase activity	_	cytoplasm	_	aromatic compound metabolism	_	-0.949117	-0.0797615	0.83776	-0.220879	M5exp1
CATMA4A38310	AT4G36750	_	quinone reductase family protein	_	oxidoreductase activity, acting on NADH or NADPH, quinone or similar compound as acceptor	_	No classification	_	electron transport	_	-0.830599	-0.206363	0.976575	0.0744865	M5exp1
CATMA4A38320	AT4G36760	_	aminopeptidase P	_	N-1-naphthylphthalamic acid binding	_	plasma membrane	_	auxin polar transport	_	-1.4466	-0.111061	1.64423	0.213415	M5exp1
CATMA4A38575	AT4G36990	_	heat shock factor protein 4 (HSF4) / heat shock transcription factor 4 (HSTF4)	_	DNA binding	_	nucleus	_	response to heat	_	-1.27476	-0.115492	0.998418	-0.334996	M5exp1
CATMA4A40090	AT4G38600	_	HECT-domain-containing protein / ubiquitin-transferase family protein	_	ubiquitin-protein ligase activity	_	intracellular	_	DNA endoreduplication	_	-1.17191	-0.0966289	0.943117	-0.167568	M5exp1
CATMA4A41230	AT4G39840	_	expressed protein	_	molecular_function unknown	_	endomembrane system	_	No classification	_	-0.660418	-0.0512476	1.1015	0.0691459	M5exp1
CATMA4A41510	AT4G40080	_	epsin N-terminal homology (ENTH) domain-containing protein / clathrin assembly protein-related	_	binding	_	chloroplast	_	No classification	_	-0.727363	-0.287323	0.876741	-0.219038	M5exp1
CATMA5A00020	AT5G01010	_	expressed protein	_	molecular_function unknown	_	No classification	_	No classification	_	-0.689435	-0.0831543	0.850941	-0.454695	M5exp1
CATMA5A03770	AT5G04550	_	expressed protein	_	molecular_function unknown	_	cellular_component unknown	_	biological_process unknown	_	-0.632471	-0.102383	0.909824	-0.317239	M5exp1
CATMA5A04375	AT5G05170	_	cellulose synthase, catalytic subunit (Ath-B)	_	cellulose synthase activity	_	plasma membrane	_	primary cell wall biosynthesis (sensu Magnoliophyta)	_	-1.8864	-0.385524	2.5651	0.303491	M5exp1
CATMA5A05550	AT5G06340	_	diadenosine 5prim,5primprimprim-P1,P4-tetraphosphate hydrolase, putative	_	bis(5-nucleosyl)-tetraphosphatase (asymmetrical) activity	_	chloroplast	_	No classification	_	-0.490969	0.226648	0.841739	-0.108809	M5exp1
CATMA5A06655	AT5G07440	_	glutamate dehydrogenase 2 (GDH2)	_	oxidoreductase activity	_	mitochondrion	_	amino acid metabolism	_	-1.28043	-0.359816	1.81926	0.344424	M5exp1
CATMA5A06800	AT5G07580	_	ethylene-responsive element-binding family protein	_	transcription factor activity	_	nucleus	_	regulation of transcription, DNA-dependent	_	-0.64412	-0.121781	0.844442	0.0193173	M5exp1
CATMA5A07860	AT5G08530	_	NADH-ubiquinone oxidoreductase 51 kDa subunit, mitochondrial, putative	_	NADH dehydrogenase (ubiquinone) activity	_	mitochondrion	_	mitochondrial electron transport, NADH to ubiquinone	_	-2.3546	-0.164523	2.25344	0.18039	M5exp1
CATMA5A08770	AT5G10010	_	expressed protein	_	molecular_function unknown	_	No classification	_	No classification	_	-0.762501	-0.09248	1.23736	0.0995124	M5exp1
CATMA5A08910	AT5G10160	_	beta-hydroxyacyl-ACP dehydratase, putative	_	3-hydroxyacyl-ACP dehydratase activity	_	chloroplast	_	fatty acid biosynthesis	_	-0.451536	-0.263526	0.999918	-0.32713	M5exp1
CATMA5A11485	AT5G13280	_	aspartate kinase	_	aspartate kinase activity	_	chloroplast	_	amino acid biosynthesis	_	-0.733294	0.204675	0.863982	0.132211	M5exp1
CATMA5A11980	AT5G13750	_	transporter-related	_	inorganic anion transporter activity	_	integral to membrane	_	inorganic anion transport	_	-1.36492	0.0108978	1.08082	-0.279434	M5exp1
CATMA5A11990	AT5G13750	_	transporter-related	_	inorganic anion transporter activity	_	integral to membrane	_	inorganic anion transport	_	-1.18778	-0.269548	1.40895	0.184531	M5exp1
CATMA5A12270	AT5G14040	_	mitochondrial phosphate transporter	_	binding	_	mitochondrial inner membrane	_	transport	_	-0.645363	-0.226933	1.50502	-0.154008	M5exp1
CATMA5A12810	AT5G14590	_	isocitrate dehydrogenase, putative / NADP+ isocitrate dehydrogenase, putative	_	isocitrate dehydrogenase (NADP+) activity	_	chloroplast	_	metabolism	_	-1.68899	-0.142828	1.56071	-0.174965	M5exp1
CATMA5A13220	AT5G14950	_	glycosyl hydrolase family 38 protein	_	alpha-mannosidase activity	_	No classification	_	No classification	_	-0.577012	-0.269661	0.840351	-0.198721	M5exp1
CATMA5A13890	AT5G15640	_	mitochondrial substrate carrier family protein	_	binding	_	mitochondrial inner membrane	_	mitochondrial transport	_	-1.07803	-0.177325	1.43362	-0.107551	M5exp1
CATMA5A16105	AT5G17820	_	peroxidase 57 (PER57) (P57) (PRXR10)	_	peroxidase activity	_	endomembrane system	_	response to oxidative stress	_	-1.09279	-0.389448	2.36818	0.511469	M5exp1
CATMA5A19460	AT5G20920	_	eukaryotic translation initiation factor 2 subunit 2, putative / eIF-2-beta, putative	_	translation initiation factor activity	_	No classification	_	translational initiation	_	-0.457948	-0.0429427	0.870884	-0.13563	M5exp1
CATMA5A19700	AT5G21160	_	La domain-containing protein / proline-rich family protein	_	translation initiation factor activity	_	No classification	_	translational initiation	_	-1.02995	0.25754	1.21517	0.07028	M5exp1
CATMA5A20620	AT5G23140	_	ATP-dependent Clp protease proteolytic subunit, putative	_	endopeptidase Clp activity	_	chloroplast stroma	_	ATP-dependent proteolysis	_	-0.416913	-0.0986187	0.81185	0.134181	M5exp1
CATMA5A23420	AT5G25757	_	expressed protein	_	molecular_function unknown	_	No classification	_	No classification	_	-0.514043	-0.0781146	0.889548	-0.183396	M5exp1
CATMA5A24050	AT5G26360	_	chaperonin, putative	_	chaperone activity	_	No classification	_	No classification	_	-1.28901	-0.0778379	1.27242	0.149424	M5exp1
CATMA5A31480	AT5G35980	_	protein kinase family protein	_	kinase activity	_	No classification	_	protein amino acid phosphorylation	_	-0.585398	-0.34612	1.19457	0.0787393	M5exp1
CATMA5A37745	AT5G42020	_	luminal binding protein 2 (BiP-2) (BP2)	_	heat shock protein activity	_	endoplasmic reticulum lumen	_	protein folding	_	-2.47651	-0.220143	2.93229	0.254189	M5exp1
CATMA5A37770	AT5G42050	_	expressed protein	_	molecular_function unknown	_	mitochondrion	_	No classification	_	-0.553282	0.0630978	1.02704	-0.0414564	M5exp1
CATMA5A37800	AT5G42090	_	expressed protein	_	molecular_function unknown	_	endomembrane system	_	No classification	_	-1.90358	-0.285678	1.91707	0.214196	M5exp1
CATMA5A38680	AT5G42870	_	lipin family protein	_	molecular_function unknown	_	mitochondrion	_	No classification	_	-0.663247	-0.103364	1.126	0.193076	M5exp1
CATMA5A39756	AT5G43940	_	alcohol dehydrogenase class III / glutathione-dependent formaldehyde dehydrogenase / GSH-FDH (ADHIII)	_	formaldehyde dehydrogenase (glutathione) activity	_	No classification	_	bacteriochlorophyll biosynthesis	_	-0.944414	-0.215766	0.928027	-0.188959	M5exp1
CATMA5A39790	AT5G44020	_	acid phosphatase class B family protein	_	acid phosphatase activity	_	endomembrane system	_	No classification	_	-0.745927	-0.195826	1.95915	0.318481	M5exp1
CATMA5A41420	AT5G45480	_	expressed protein	_	molecular_function unknown	_	cellular_component unknown	_	biological_process unknown	_	-0.753561	0.0969033	0.843951	0.0470733	M5exp1
CATMA5A42250	AT5G46250	_	RNA recognition motif (RRM)-containing protein	_	RNA binding	_	nucleus	_	No classification	_	-0.530825	-0.0748477	1.08241	0.0829786	M5exp1
CATMA5A43200	AT5G47210	_	nuclear RNA-binding protein, putative	_	RNA binding	_	No classification	_	No classification	_	-1.05215	-0.133758	0.867764	-0.290549	M5exp1
CATMA5A45160	AT5G49210	_	expressed protein	_	molecular_function unknown	_	mitochondrion	_	No classification	_	-1.24951	-0.113717	0.836993	-0.572565	M5exp1
CATMA5A45530	AT5G49540	_	expressed protein	_	tetracycline:hydrogen antiporter activity	_	integral to membrane	_	tetracycline transport	_	-0.638976	-0.173961	0.836434	0.0766278	M5exp1
CATMA5A45658	AT5G49720	_	endo-1,4-beta-glucanase KORRIGAN (KOR) / cellulase (OR16pep)	_	cellulase activity	_	cell plate	_	cellulose biosynthesis	_	-0.973236	-0.174914	1.7157	-0.188121	M5exp1
CATMA5A50240	AT5G54380	_	protein kinase family protein	_	kinase activity	_	endomembrane system	_	protein amino acid phosphorylation	_	-1.00549	-0.37256	1.06212	0.380873	M5exp1
CATMA5A50390	AT5G54540	_	expressed protein	_	molecular_function unknown	_	No classification	_	No classification	_	-1.04261	-0.0104896	0.890053	-0.161462	M5exp1
CATMA5A50615	AT5G54800	_	glucose-6-phosphate/phosphate translocator, putative	_	antiporter activity	_	chloroplast	_	hexose phosphate transport	_	-0.618329	-0.126303	1.35661	-0.039935	M5exp1
CATMA5A50960	AT5G55200	_	co-chaperone grpE protein, putative	_	chaperone activity	_	mitochondrion	_	protein folding	_	-0.568048	-0.0393365	0.911181	0.0809418	M5exp1
CATMA5A51360	AT5G55610	_	expressed protein	_	molecular_function unknown	_	chloroplast	_	No classification	_	-0.557023	-0.132239	1.12787	0.247653	M5exp1
CATMA5A51750	AT5G55970	_	zinc finger (C3HC4-type RING finger) family protein	_	zinc ion binding	_	chloroplast	_	No classification	_	-1.30439	-0.236095	1.12558	0.0299998	M5exp1
CATMA5A51860	AT5G56090	_	cytochrome oxidase assembly family protein	_	molecular_function unknown	_	membrane	_	protein complex assembly	_	-0.983802	-0.258621	1.11544	0.138796	M5exp1
CATMA5A59870	AT5G64440	_	amidase family protein	_	amidase activity	_	No classification	_	protein biosynthesis	_	-1.57069	-0.422889	1.01839	-0.108195	M5exp1
CATMA5A59890	AT5G64460	_	expressed protein	_	catalytic activity	_	No classification	_	metabolism	_	-1.69093	-0.130253	1.2853	-0.753551	M5exp1
CATMA5A62990	AT5G67540	_	glycosyl hydrolase family protein 43	_	molecular_function unknown	_	mitochondrion	_	No classification	_	-0.822398	0.0394328	1.29314	0.283323	M5exp1
CATMA5A63040	AT5G67590	_	NADH-ubiquinone oxidoreductase-related	_	NADH dehydrogenase (ubiquinone) activity	_	mitochondrion	_	cold acclimation	_	-0.86387	-0.297281	0.836003	-0.252823	M5exp1
CATMA2A32430	AT2G34300	_	dehydration-responsive protein-related similar to ERD3	_	molecular_function unknown	_	endomembrane system	_	No classification	_	-0.67545	-0.135398	1.15269	-0.0457372	M5exp1
CATMA2A35200	AT2G36910	_	multidrug resistance P-glycoprotein (PGP1)	_	calmodulin binding	_	plasma membrane	_	amino acid transport	_	-0.519652	0.290449	0.975377	-0.708634	M5exp1
CATMA1A04085	AT1G05250	_	peroxidase, putative	_	peroxidase activity	_	endomembrane system	_	response to oxidative stress	_	-0.286708	-0.174945	0.872178	1.07713	M5exp1
CATMA2A03550	AT2G04570	_	GDSL-motif lipase/hydrolase family protein	_	carboxylic ester hydrolase activity	_	endomembrane system	_	No classification	_	0.654048	0.0285508	1.24303	1.98209	M5exp1
CATMA2A21440	AT2G22950	_	calcium-transporting ATPase, plasma membrane-type, putative / Ca2+-ATPase, putative (ACA7)	_	calmodulin binding	_	integral to membrane	_	calcium ion transport	_	-0.367724	-0.0782912	0.847029	0.532689	M5exp1
CATMA2A26390	AT2G28000	_	RuBisCO subunit binding-protein alpha subunit, chloroplast / 60 kDa chaperonin alpha subunit / CPN-60 alpha	_	chaperone activity	_	chloroplast	_	embryonic development	_	-0.928636	-0.415462	1.37321	0.713812	M5exp1
CATMA2A28765	AT2G30520	_	signal transducer of phototropic response (RPT2)	_	protein binding	_	nucleus	_	phototropism	_	0.48477	-0.297981	1.18266	0.802299	M5exp1
CATMA4A12510	AT4G12400	_	stress-inducible protein, putative	_	molecular_function unknown	_	No classification	_	response to stress	_	-0.259425	0.148655	0.955628	0.554254	M5exp1
CATMA4A23540	AT4G21870	_	26.5 kDa class P-related heat shock protein (HSP26.5-P)	_	heat shock protein activity	_	No classification	_	response to heat	_	0.0713522	0.358297	1.66375	0.925681	M5exp1
CATMA4A37900	AT4G36250	_	aldehyde dehydrogenase family protein	_	aldehyde dehydrogenase activity	_	No classification	_	metabolism	_	-0.181438	0.0839008	0.865835	0.608924	M5exp1
CATMA4A40735	AT4G39330	_	mannitol dehydrogenase, putative	_	mannitol dehydrogenase activity	_	No classification	_	mannitol catabolism	_	-0.2629	-0.00341058	0.890335	0.698933	M5exp1
CATMA5A36060	AT5G40390	_	raffinose synthase family protein	_	hydrolase activity\, hydrolyzing O-glycosyl compounds	_	No classification	_	No classification	_	-0.351493	-0.33078	0.860189	0.422452	M5exp1
CATMA5A44770	AT5G48850	_	male sterility MS5 family protein	_	molecular_function unknown	_	cellular_component unknown	_	biological_process unknown	_	0.621646	0.106873	0.882507	1.26333	M5exp1
CATMA5A19130	AT5G20630	_	germin-like protein (GER3)	_	nutrient reservoir activity	_	extracellular matrix	_	biological_process unknown	_	0.214926	-0.565218	1.56321	1.26358	M5exp1
CATMA5A15920	AT5G17640	AT5G17630	expressed protein	glucose-6-phosphate/phosphate translocator, putative	ATP binding	antiporter activity	chloroplast	chloroplast	No classification	hexose phosphate transport	-0.54553	-0.494083	1.05727	0.568108	M5Mexp1
CATMA1A06800	AT1G07740	AT1G07730	pentatricopeptide (PPR) repeat-containing protein	disease resistance-responsive family protein	molecular_function unknown	No classification	mitochondrion	No classification	biological_process unknown	response to pest/pathogen/parasite	-0.705977	0.0258227	0.845709	-0.0572105	M5Mexp1
CATMA2A46210	AT2G47790	AT2G47780	transducin family protein / WD-40 repeat family protein	rubber elongation factor (REF) protein-related	nucleotide binding	molecular_function unknown	nucleus	No classification	No classification	No classification	-0.241503	0.00317295	1.27003	0.774516	M5Mexp1
CATMA4A40740	AT4G39340	AT4G39330	hypothetical protein	mannitol dehydrogenase, putative	molecular_function unknown	mannitol dehydrogenase activity	endomembrane system	No classification	No classification	mannitol catabolism	0.650826	0.345885	0.854795	1.0866	M5Mexp1
CATMA1A69620	AT1G80440	_	kelch repeat-containing F-box family protein	_	molecular_function unknown	_	cellular_component unknown	_	biological_process unknown	_	0.612682	-0.270937	-1.02784	0.0575608	M8exp1
CATMA2A38590	AT2G40316	_	expressed protein	_	molecular_function unknown	_	endomembrane system	_	No classification	_	0.436878	0.0456797	-0.827297	-0.069939	M8exp1
CATMA5A01840	AT5G02760	_	protein phosphatase 2C family protein / PP2C family protein	_	protein phosphatase type 2C activity	_	protein serine/threonine phosphatase complex	_	protein amino acid dephosphorylation	_	0.577846	0.144735	-1.04151	-0.310519	M8exp1

## Sheet: TableS2.2 expt2 ATM ROOT
			Table S2.2: see legend of TableS2.1exp1. Clusters M6 and M7 displayed genes radiomodulated in D of experiment 2. M8 displayed a subset of genes downregulated in atm but only in D. Data are shown in Fig. 5-B		ratio scale				-2.5	-1.5	-1	non diff		1	1.5	2.5
					(Bonf. p-val. <=0.05)							0
ROOT ATM expt2
											A	B	C	D
											atm NIR	WT IR	atm IR	atm IR
											WT NIR	WT NIR	atm NIR	WT IR
ID	At1	At2	1fonction	2fonction	1Mol FoGO	2Mol FoGO	1CellCompGO	2CellCompGO	1BioProcGO	2BioProcGO	Rat	Rat	Rat	Rat	cluster M
CATMA1A02490	AT1G03600	_	photosystem II family protein	_	No classification	_	thylakoid lumen (sensu Viridiplantae)	_	No classification	_	1.31305	-0.49851	-0.162953	1.66807	M1exp2
CATMA1A02545	AT1G03680	_	thioredoxin M-type 1, chloroplast (TRX-M1)	_	thiol-disulfide exchange intermediate activity	_	chloroplast	_	electron transport	_	0.920345	-0.423331	0.175899	1.46057	M1exp2
CATMA1A06385	AT1G07320	_	50S ribosomal protein, chloroplast	_	structural constituent of ribosome	_	plastid large ribosomal subunit	_	protein biosynthesis	_	0.791407	-0.649873	0.348371	1.61541	M1exp2
CATMA1A09850	AT1G10960	_	ferredoxin, chloroplast, putative	_	electron carrier activity	_	chloroplast stroma	_	photosynthetic electron transport	_	0.797478	-0.650109	-0.241869	1.56212	M1exp2
CATMA1A13440	AT1G14440	_	zinc finger homeobox family protein / ZF-HD homeobox family protein	_	transcription factor activity	_	No classification	_	No classification	_	0.505827	-0.418029	0.324267	1.24478	M1exp2
CATMA1A16090	AT1G17100	_	SOUL heme-binding family protein	_	binding	_	endomembrane system	_	No classification	_	0.409471	-0.44438	0.160359	1.19958	M1exp2
CATMA1A19640	AT1G20620	_	catalase 3 (SEN2)	_	heme catalase activity	_	peroxisome	_	hydrogen peroxide catabolism	_	1.08538	-0.413827	-0.252197	0.917792	M1exp2
CATMA1A20550	AT1G21500	_	expressed protein Proteome map of the chloroplast lumen of Arabidopsis thaliana	_	dopamine receptor activity	_	1-phosphatidylinositol-4-phosphate kinase\, class IA complex	_	G-protein coupled receptor protein signaling pathway	_	1.42439	-0.607074	0.0186347	1.85319	M1exp2
CATMA1A22290	AT1G23205	_	invertase/pectin methylesterase inhibitor family protein	_	pectinesterase inhibitor activity	_	endomembrane system	_	No classification	_	0.629422	-0.659127	0.315651	1.36115	M1exp2
CATMA1A22870	AT1G24020	_	Bet v I allergen family protein	_	molecular_function unknown	_	cellular_component unknown	_	biological_process unknown	_	0.664838	-0.492304	0.587561	1.9952	M1exp2
CATMA1A24130	AT1G25440	_	zinc finger (B-box type) family protein	_	zinc ion binding	_	chloroplast	_	G-protein coupled receptor protein signaling pathway	_	0.975236	-0.428522	0.259542	1.51827	M1exp2
CATMA1A24990	AT1G26760	_	SET domain-containing protein	_	ATP binding	_	chloroplast	_	biological_process unknown	_	0.833229	-0.449177	0.0722119	1.28387	M1exp2
CATMA1A24995	AT1G26770	_	expansin, putative (EXP10)	_	molecular_function unknown	_	endomembrane system	_	cell wall loosening (sensu Magnoliophyta)	_	0.468123	-0.679366	0.268926	1.55089	M1exp2
CATMA1A27050	AT1G29070	_	ribosomal protein L34 family protein	_	structural constituent of ribosome	_	ribosome	_	ribosome biogenesis	_	0.914255	-0.549296	0.126203	1.54115	M1exp2
CATMA1A28550	AT1G30530	_	UDP-glucoronosyl/UDP-glucosyl transferase family protein	_	transferase activity, transferring glycosyl groups	_	endomembrane system	_	metabolism	_	0.961749	-0.576988	0.496428	2.06121	M1exp2
CATMA1A30870	AT1G32470	_	glycine cleavage system H protein, mitochondrial, putative	_	glycine dehydrogenase (decarboxylating) activity	_	glycine cleavage complex	_	glycine catabolism	_	1.10499	-0.538207	-0.28921	1.28618	M1exp2
CATMA1A31300	AT1G32990	_	ribosomal protein L11 family protein	_	structural constituent of ribosome	_	cytosolic large ribosomal subunit (sensu Bacteria)	_	ribosome biogenesis	_	0.803329	-0.523078	-0.0181994	1.30526	M1exp2
CATMA1A33866	AT1G35680	_	50S ribosomal protein L21, chloroplast / CL21 (RPL21)	_	structural constituent of ribosome	_	ribosome	_	protein biosynthesis	_	0.856598	-0.438703	0.164751	1.47392	M1exp2
CATMA1A43160	AT1G52100	_	jacalin lectin family protein	_	molecular_function unknown	_	cellular_component unknown	_	biological_process unknown	_	1.29716	-0.493983	0.373366	2.02257	M1exp2
CATMA1A45150	AT1G54050	_	17.4 kDa class III heat shock protein (HSP17.4-CIII)	_	heat shock protein activity	_	chloroplast	_	response to heat	_	0.630733	-0.409834	0.0838343	1.14704	M1exp2
CATMA1A45640	AT1G54500	_	rubredoxin family protein	_	metal ion binding	_	chloroplast	_	electron transport	_	1.0036	-0.684341	-0.0556562	1.39181	M1exp2
CATMA1A46320	AT1G55260	_	protease inhibitor/seed storage/lipid transfer protein (LTP) family protein	_	lipid binding	_	endomembrane system	_	lipid transport	_	0.915103	-0.583379	0.0160646	1.48598	M1exp2
CATMA1A53800	AT1G64510	_	ribosomal protein S6 family protein	_	structural constituent of ribosome	_	ribosome	_	ribosome biogenesis	_	1.14052	-0.471572	-0.192616	1.48731	M1exp2
CATMA1A56390	AT1G67090	_	ribulose bisphosphate carboxylase small chain 1A / RuBisCO small subunit 1A (RBCS-1A) (ATS1A)	_	ribulose-bisphosphate carboxylase activity	_	ribulose bisphosphate carboxylase complex	_	carbon utilization by fixation of carbon dioxide	_	1.35693	-0.460497	-0.110159	1.93038	M1exp2
CATMA1A63880	AT1G74470	_	geranylgeranyl reductase	_	geranylgeranyl reductase activity	_	chloroplast	_	chlorophyll biosynthesis	_	0.894461	-0.427607	0.278957	1.39247	M1exp2
CATMA1A64335	AT1G74970	_	ribosomal protein S9 (RPS9)	_	structural constituent of ribosome	_	cytosolic small ribosomal subunit (sensu Eukarya)	_	protein biosynthesis	_	0.925893	-0.403496	0.136044	1.26716	M1exp2
CATMA1A65320	AT1G76100	_	plastocyanin	_	copper ion binding	_	thylakoid lumen (sensu Viridiplantae)	_	electron transport	_	1.16438	-0.479779	-0.386424	1.4076	M1exp2
CATMA1A69000	AT1G79850	_	30S ribosomal protein S17, chloroplast / CS17 (RPS17)	_	structural constituent of ribosome	_	cytosolic small ribosomal subunit (sensu Eukarya)	_	protein biosynthesis	_	0.957983	-0.583119	-0.0880688	1.73472	M1exp2
CATMA2A11975	AT2G13360	_	serine-glyoxylate aminotransferase-related	_	alanine-glyoxylate transaminase activity	_	peroxisome	_	photorespiration	_	1.6766	-0.447891	-0.132615	2.0313	M1exp2
CATMA2A13640	AT2G14880	_	SWIB complex BAF60b domain-containing protein	_	molecular_function unknown	_	chloroplast	_	biological_process unknown	_	0.477864	-0.411055	-0.164103	0.96992	M1exp2
CATMA2A13930	AT2G15090	_	fatty acid elongase, putative	_	acyltransferase activity	_	endomembrane system	_	fatty acid elongation	_	0.472153	-0.448185	0.256418	1.28467	M1exp2
CATMA2A24825	AT2G26500	_	cytochrome b6f complex subunit (petM), putative	_	plastoquinol-plastocyanin reductase activity	_	chloroplast	_	No classification	_	1.89246	-0.605864	-0.341148	2.31612	M1exp2
CATMA2A25005	AT2G26690	_	nitrate transporter (NTP2)	_	transporter activity	_	integral to membrane	_	oligopeptide transport	_	0.624334	-0.603169	-0.0268582	0.805519	M1exp2
CATMA2A25790	AT2G27385	_	expressed protein	_	molecular_function unknown	_	endomembrane system	_	No classification	_	1.23313	-0.43531	-0.0167568	1.50787	M1exp2
CATMA2A30900	AT2G32650	_	expressed protein	_	molecular_function unknown	_	chloroplast	_	No classification	_	0.542628	-0.45273	0.473057	1.41254	M1exp2
CATMA2A36435	AT2G38140	_	chloroplast 30S ribosomal protein S31 (PSRP4)	_	structural constituent of ribosome	_	ribosome	_	protein biosynthesis	_	0.839415	-0.487364	0.0176832	1.05966	M1exp2
CATMA2A38810	AT2G40490	_	uroporphyrinogen decarboxylase, putative / UPD, putative	_	uroporphyrinogen decarboxylase activity	_	chloroplast	_	porphyrin biosynthesis	_	0.815026	-0.498056	-0.134214	1.30041	M1exp2
CATMA2A40360	AT2G41950	_	expressed protein	_	molecular_function unknown	_	chloroplast	_	No classification	_	0.437366	-0.514967	0.101922	0.938939	M1exp2
CATMA2A44780	AT2G46420	_	expressed protein	_	molecular_function unknown	_	cellular_component unknown	_	biological_process unknown	_	0.449617	-0.52141	0.185004	1.10954	M1exp2
CATMA3A08275	AT3G09390	_	metallothionein protein, putative (MT2A)	_	copper ion binding	_	cellular_component unknown	_	copper ion homeostasis	_	0.963028	-0.523086	0.121677	1.37226	M1exp2
CATMA3A09360	AT3G10360	_	pumilio/Puf RNA-binding domain-containing protein	_	RNA binding	_	No classification	_	No classification	_	0.506563	-0.533723	0.385457	1.48712	M1exp2
CATMA3A13700	AT3G14420	_	(S)-2-hydroxy-acid oxidase, peroxisomal, putative / glycolate oxidase, putative / short chain alpha-hydroxy acid oxidase, putative	_	glycolate oxidase activity	_	mitochondrion	_	de novo pyrimidine base biosynthesis	_	1.2736	-0.439157	-0.0431793	1.68141	M1exp2
CATMA3A15475	AT3G16050	_	stress-responsive protein, putative	_	molecular_function unknown	_	No classification	_	No classification	_	0.427107	-0.511818	0.286236	1.46668	M1exp2
CATMA3A17550	AT3G18080	_	glycosyl hydrolase family 1 protein	_	hydrolase activity\, hydrolyzing O-glycosyl compounds	_	endomembrane system	_	carbohydrate metabolism	_	0.682438	-0.44942	0.260103	1.54234	M1exp2
CATMA3A25860	AT3G26060	_	peroxiredoxin Q, putative	_	antioxidant activity	_	chloroplast	_	No classification	_	1.03951	-0.519061	-0.336386	1.43303	M1exp2
CATMA3A26416	AT3G26650	_	glyceraldehyde 3-phosphate dehydrogenase A, chloroplast (GAPA) / NADP-dependent glyceraldehydephosphate dehydrogenase subunit A	_	glyceraldehyde-3-phosphate dehydrogenase activity	_	chloroplast	_	glycolysis	_	1.62125	-0.421394	0.0342231	1.85655	M1exp2
CATMA3A27650	AT3G27840	_	50S ribosomal protein L12-2, chloroplast (CL12-B)	_	structural constituent of ribosome	_	large ribosomal subunit	_	protein biosynthesis	_	0.503677	-0.40722	0.153311	1.05407	M1exp2
CATMA3A41720	AT3G48730	_	glutamate-1-semialdehyde 2,1-aminomutase 2 (GSA 2) / glutamate-1-semialdehyde aminotransferase 2 (GSA-AT 2)	_	glutamate-1-semialdehyde 2,1-aminomutase activity	_	chloroplast	_	porphyrin biosynthesis	_	0.697543	-0.508521	0.281045	1.41845	M1exp2
CATMA3A48250	AT3G55250	_	expressed protein	_	molecular_function unknown	_	chloroplast	_	No classification	_	0.840875	-0.436419	-0.230831	0.929259	M1exp2
CATMA3A52440	AT3G59400	_	expressed protein	_	molecular_function unknown	_	chloroplast	_	No classification	_	1.17844	-0.474943	-0.0334492	1.5153	M1exp2
CATMA4A02540	AT4G02270	_	pollen Ole e 1 allergen and extensin family protein	_	molecular_function unknown	_	endomembrane system	_	No classification	_	0.814084	-0.647442	-0.362483	1.0807	M1exp2
CATMA4A19570	AT4G18480	_	magnesium-chelatase subunit chlI, chloroplast / Mg-protoporphyrin IX chelatase (CHLI) (CS) (CH42)	_	magnesium chelatase activity	_	magnesium chelatase complex	_	chlorophyll biosynthesis	_	0.745834	-0.495817	0.0332873	1.39567	M1exp2
CATMA4A21620	AT4G20360	_	elongation factor Tu / EF-Tu (TUFA)	_	translation elongation factor activity	_	chloroplast	_	selenocysteine incorporation	_	0.887601	-0.565745	0.183968	1.72749	M1exp2
CATMA4A26465	AT4G24770	_	31 kDa ribonucleoprotein, chloroplast, putative / RNA-binding protein RNP-T, putative / RNA-binding protein 1/2/3, putative / RNA-binding protein cp31, putative	_	RNA binding	_	chloroplast	_	No classification	_	0.916311	-0.520049	-0.019202	1.07104	M1exp2
CATMA4A26750	AT4G25050	_	acyl carrier family protein / ACP family protein	_	acyl carrier activity	_	chloroplast	_	response to light	_	1.23175	-0.494752	0.0849843	1.89214	M1exp2
CATMA4A27640	AT4G26010	_	peroxidase, putative	_	peroxidase activity	_	endomembrane system	_	response to oxidative stress	_	0.577953	-0.487984	-0.265486	0.776127	M1exp2
CATMA4A28430	AT4G26850	_	expressed protein	_	molecular_function unknown	_	cellular_component unknown	_	L-ascorbic acid biosynthesis	_	0.880412	-0.441592	0.265179	1.63708	M1exp2
CATMA4A29440	AT4G27810	_	hypothetical protein	_	molecular_function unknown	_	No classification	_	No classification	_	0.558698	-0.409513	0.143103	1.28405	M1exp2
CATMA4A29930	AT4G28290	_	expressed protein	_	molecular_function unknown	_	chloroplast	_	intracellular protein transport	_	1.03207	-0.553168	0.0296375	1.44503	M1exp2
CATMA4A30310	AT4G28660	_	photosystem II reaction centre W (PsbW) family protein	_	molecular_function unknown	_	photosystem II reaction center	_	photosynthesis	_	1.13202	-0.556902	0.123598	1.62679	M1exp2
CATMA4A31760	AT4G30110	_	ATPase E1-E2 type family protein / haloacid dehalogenase-like hydrolase family protein / heavy-metal-associated domain-containing protein	_	cadmium-transporting ATPase activity	_	endomembrane system	_	calcium ion transport	_	0.506301	-0.442726	-0.262624	0.849586	M1exp2
CATMA4A36460	AT4G34620	_	ribosomal protein S16 family protein	_	structural constituent of ribosome	_	ribosome	_	embryonic development (sensu Magnoliophyta)	_	0.821862	-0.416568	0.104048	1.1747	M1exp2
CATMA4A39300	AT4G37800	_	xyloglucan:xyloglucosyl transferase, putative / xyloglucan endotransglycosylase, putative / endo-xyloglucan transferase, putative	_	hydrolase activity, acting on glycosyl bonds	_	endomembrane system	_	carbohydrate metabolism	_	1.48126	-0.625115	-0.108094	1.72444	M1exp2
CATMA4A39680	AT4G38160	_	mitochondrial transcription termination factor-related / mTERF-related	_	molecular_function unknown	_	cellular_component unknown	_	biological_process unknown	_	0.629274	-0.444248	0.156519	1.06308	M1exp2
CATMA4A41195	AT4G39800	_	inositol-3-phosphate synthase isozyme 1 / myo-inositol-1-phosphate synthase 1 / MI-1-P synthase 1 / IPS 1	_	inositol-3-phosphate synthase activity	_	cellular_component unknown	_	phospholipid biosynthesis	_	0.449761	-0.585976	0.0342088	1.01113	M1exp2
CATMA5A03750	AT5G04530	_	beta-ketoacyl-CoA synthase family protein	_	acyltransferase activity	_	endomembrane system	_	biosynthesis	_	1.5649	-0.493599	-0.0621691	1.99319	M1exp2
CATMA5A11350	AT5G13140	_	expressed protein contains IPR006041 Pollen Ole e 1 allergen and extensin and DUF1210	_	molecular_function unknown	_	mitochondrion	_	No classification	_	0.777986	-0.468141	-0.130476	1.11977	M1exp2
CATMA5A20550	AT5G23060	_	expressed protein contains LEA domain, rhodanese domain, mitochondrial protein	_	molecular_function unknown	_	chloroplast	_	No classification	_	1.3486	-0.661305	0.084293	1.84318	M1exp2
CATMA5A21145	AT5G23660	_	nodulin MtN3 family protein	_	molecular_function unknown	_	membrane	_	No classification	_	1.41978	-0.664204	-0.335084	1.82527	M1exp2
CATMA5A27970	AT5G30510	_	30S ribosomal protein S1, putative	_	RNA binding	_	chloroplast	_	protein biosynthesis	_	0.747848	-0.532456	-0.0362688	1.09133	M1exp2
CATMA5A34050	AT5G38520	_	hydrolase, alpha/beta fold family protein	_	hydrolase activity	_	chloroplast	_	aromatic compound metabolism	_	1.14627	-0.460363	-0.213963	1.24916	M1exp2
CATMA5A34590	AT5G38980	_	expressed protein contains RALF (rapid alkalinization factor)	_	molecular_function unknown	_	endomembrane system	_	No classification	_	1.42849	-0.42903	-0.145297	1.93984	M1exp2
CATMA5A34820	AT5G39210	_	expressed protein	_	molecular_function unknown	_	chloroplast	_	No classification	_	0.705306	-0.649914	0.243299	1.79914	M1exp2
CATMA5A41660	AT5G45670	_	GDSL-motif lipase/hydrolase family protein	_	carboxylic ester hydrolase activity	_	endomembrane system	_	No classification	_	0.61542	-0.530298	0.357339	1.50553	M1exp2
CATMA5A41950	AT5G45950	_	GDSL-motif lipase/hydrolase family protein	_	carboxylic ester hydrolase activity	_	endomembrane system	_	No classification	_	1.31844	-0.428788	-0.141604	1.45156	M1exp2
CATMA5A43110	AT5G47110	_	lil3 protein, putative	_	molecular_function unknown	_	chloroplast	_	photosynthesis light harvesting	_	0.609683	-0.474393	-0.264509	0.834974	M1exp2
CATMA5A47040	AT5G51110	_	expressed protein contains IPR001533 Transcriptional coactivator/pterin dehydratase	_	molecular_function unknown	_	chloroplast	_	No classification	_	0.835845	-0.426149	0.0542111	1.51081	M1exp2
CATMA5A48640	AT5G52780	_	expressed protein contains COG 4214 XylH. ABC-type xylose transport system, permease component [Carbohydrate transport and metabolism	_	molecular_function unknown	_	mitochondrion	_	No classification	_	1.34293	-0.497158	-0.24853	2.14938	M1exp2
CATMA5A50595	AT5G54770	_	thiazole biosynthetic enzyme, chloroplast (ARA6) (THI1) (THI4)	_	catalytic activity	_	chloroplast	_	thiamin biosynthesis	_	1.13466	-0.498533	0.00704627	1.65928	M1exp2
CATMA5A54010	AT5G58250	_	expressed protein	_	molecular_function unknown	_	chloroplast	_	No classification	_	0.798878	-0.689454	0.241784	1.70077	M1exp2
CATMA1A18195	AT1G19150	_	chlorophyll A-B binding protein, putative / LHCI type II, putative	_	chlorophyll binding	_	light-harvesting complex	_	photosynthesis	_	1.61403	-0.692184	-0.122032	2.20686	M1exp2
CATMA1A30400	AT1G32060	_	phosphoribulokinase (PRK) / phosphopentokinase	_	phosphoribulokinase activity	_	chloroplast	_	biosynthesis	_	1.69801	-0.455667	-0.397298	1.53626	M1exp2
CATMA2A32580	AT2G34430	_	chlorophyll A-B binding protein / LHCII type I (LHB1B1)	_	chlorophyll binding	_	thylakoid membrane	_	photosynthesis light harvesting in photosystem II	_	1.96705	-0.651308	0.266429	2.56332	M1exp2
CATMA3A40150	AT3G47070	_	expressed protein	_	No classification	_	thylakoid membrane (sensu Viridiplantae)	_	No classification	_	1.52965	-0.401088	-0.253085	1.53919	M1exp2
CATMA1A04090	AT1G05250	_	peroxidase, putative	_	peroxidase activity	_	endomembrane system	_	response to oxidative stress	_	0.964096	-0.400772	-0.432453	1.08896	M1exp2
CATMA1A12270	AT1G13270	_	metallopeptidase M24 family protein	_	metalloexopeptidase activity	_	chloroplast	_	proteolysis and peptidolysis	_	0.555924	-0.605309	0.301017	1.42274	M1exp2
CATMA1A54080	AT1G64770	_	expressed protein	_	molecular_function unknown	_	chloroplast	_	No classification	_	0.985679	-0.577633	0.0398389	1.74391	M1exp2
CATMA1A61835	AT1G72610	_	germin-like protein (GER1) contains cupin domain	_	nutrient reservoir activity	_	extracellular matrix	_	biological_process unknown	_	1.86474	-0.623886	0.473869	2.94434	M1exp2
CATMA3A45070	AT3G52150	_	RNA recognition motif (RRM)-containing protein	_	RNA binding	_	chloroplast	_	No classification	_	0.945732	-0.41204	-0.448141	1.29019	M1exp2
CATMA4A09680	AT4G09650	_	ATP synthase delta chain, chloroplast, putative / H(+)-transporting two-sector ATPase, delta (OSCP) subunit, putative	_	hydrogen-translocating V-type ATPase activity	_	chloroplast	_	ATP biosynthesis	_	1.21862	-0.509089	-0.613075	1.19416	M1exp2
CATMA5A16990	AT5G18660	_	isoflavone reductase-related	_	actin binding	_	chloroplast	_	No classification	_	1.17269	-0.629251	0.226393	1.99947	M1exp2
CATMA5A04670	AT5G05500	_	pollen Ole e 1 allergen and extensin family protein	_	molecular_function unknown	_	endomembrane system	_	No classification	_	0.763191	-0.465227	-0.513205	0.920144	M1exp2
CATMA1A04085	AT1G05250	_	peroxidase, putative	_	peroxidase activity	_	endomembrane system	_	response to oxidative stress	_	1.09537	-0.48505	-0.615621	0.840309	M1exp2
CATMA1A00310	AT1G01320	_	tetratricopeptide repeat (TPR)-containing protein	_	molecular_function unknown	_	endomembrane system	_	No classification	_	0.401585	-0.109778	0.207321	0.937911	M1exp2
CATMA1A04040	AT1G05190	_	ribosomal protein L6exp2 family protein	_	structural constituent of ribosome	_	large ribosomal subunit	_	protein biosynthesis	_	0.916175	-0.245411	-0.0642574	1.29676	M1exp2
CATMA1A05460	AT1G06430	_	FtsH8 protease, putative see FSTH.pdf	_	ATPase activity	_	cytoplasm	_	DNA replication initiation	_	0.547627	0.0258664	0.0692819	0.77773	M1exp2
CATMA1A05600	AT1G06560	_	NOL1/NOP2/sun family protein	_	RNA binding	_	mitochondrion	_	biological_process unknown	_	0.832198	-0.0135086	-0.209376	0.678521	M1exp2
CATMA1A05720	AT1G06680	_	photosystem II oxygen-evolving complex 23 (OEC23)	_	molecular_function unknown	_	thylakoid lumen (sensu Viridiplantae)	_	photosynthetic water oxidation	_	0.814201	-0.0849164	-0.0976853	0.740001	M1exp2
CATMA1A06470	AT1G07400	_	17.8 kDa class I heat shock protein (HSP17.8-CI)	_	heat shock protein activity	_	No classification	_	response to heat	_	1.0994	-0.149722	-0.0457377	1.10737	M1exp2
CATMA1A06780	AT1G07720	_	beta-ketoacyl-CoA synthase family protein	_	acyltransferase activity	_	endomembrane system	_	biosynthesis	_	0.941899	-0.296313	-0.318933	1.0777	M1exp2
CATMA1A06950	AT1G07985	_	Expressed protein	_	molecular_function unknown	_	No classification	_	No classification	_	0.885716	-0.272556	-0.0833717	1.20564	M1exp2
CATMA1A07220	AT1G08230	_	amino acid transporter family protein	_	amino acid permease activity	_	membrane	_	amino acid transport	_	0.483791	-0.381556	0.174789	1.00802	M1exp2
CATMA1A07360	AT1G08380	_	expressed protein	_	molecular_function unknown	_	chloroplast	_	No classification	_	1.15605	-0.000945062	-0.303544	0.891121	M1exp2
CATMA1A07860	AT1G09030	_	histone-like transcription factor (CBF/NF-Y) family protein	_	transcription factor activity	_	nucleus	_	regulation of transcription	_	1.35959	-0.255899	-0.301377	1.58436	M1exp2
CATMA1A10860	AT1G11850	_	expressed protein	_	molecular_function unknown	_	endomembrane system	_	No classification	_	0.443306	-0.0473992	0.259284	0.941153	M1exp2
CATMA1A11780	AT1G12800	_	S1 RNA-binding domain-containing protein	_	RNA binding	_	chloroplast	_	glycolysis	_	0.620745	-0.236351	0.107619	0.991227	M1exp2
CATMA1A11900	AT1G12900	_	glyceraldehyde 3-phosphate dehydrogenase, chloroplast, putative / NADP-dependent glyceraldehydephosphate dehydrogenase, putative	_	glyceraldehyde-3-phosphate dehydrogenase activity	_	chloroplast	_	glycolysis	_	1.3968	-0.384859	0.109273	1.76599	M1exp2
CATMA1A14870	AT1G15825	_	hydroxyproline-rich glycoprotein family protein	_	rhodopsin-like receptor activity	_	integral to membrane	_	G-protein coupled receptor protein signaling pathway	_	0.516105	-0.266192	-0.000389458	1.14128	M1exp2
CATMA1A15080	AT1G16080	_	expressed protein	_	2-dehydropantoate 2-reductase activity	_	chloroplast	_	potassium ion transport	_	0.746194	-0.373826	0.109942	1.03276	M1exp2
CATMA1A16210	AT1G17200	_	integral membrane family protein	_	molecular_function unknown	_	No classification	_	No classification	_	0.894435	-0.272956	-0.0211893	1.19453	M1exp2
CATMA1A16230	AT1G17220	_	translation initiation factor IF-2, chloroplast, putative	_	translation initiation factor activity	_	chloroplast	_	cell growth and/or maintenance	_	0.551263	-0.232518	0.24179	1.11927	M1exp2
CATMA1A16860	AT1G17840	_	ABC transporter family protein	_	ATP-binding cassette (ABC) transporter activity	_	inner membrane	_	amino acid transport	_	1.21102	-0.11424	0.15888	1.52545	M1exp2
CATMA1A19020	AT1G20020	_	ferredoxin--NADP(+) reductase, putative / adrenodoxin reductase, putative	_	oxidoreductase activity	_	chloroplast	_	electron transport	_	0.694081	-0.116768	-0.242181	0.852169	M1exp2
CATMA1A19333	AT1G20340	_	plastocyanin	_	copper ion binding	_	thylakoid lumen (sensu Viridiplantae)	_	response to chemical substance	_	1.10922	-0.265344	-0.274751	1.26065	M1exp2
CATMA1A20510	AT1G21460	_	nodulin MtN3 family protein	_	molecular_function unknown	_	membrane	_	No classification	_	1.08587	-0.267845	0.0860307	1.19448	M1exp2
CATMA1A20580	AT1G21525	_	expressed protein	_	No classification	_	No classification	_	No classification	_	0.626092	-0.20708	-0.46172	1.10988	M1exp2
CATMA1A21780	AT1G22700	_	tetratricopeptide repeat (TPR)-containing protein	_	molecular_function unknown	_	chloroplast	_	biological_process unknown	_	0.448881	-0.284272	0.103138	0.951406	M1exp2
CATMA1A21880	AT1G22850	_	expressed protein	_	molecular_function unknown	_	chloroplast	_	No classification	_	0.774731	0.00667873	0.0327016	0.794607	M1exp2
CATMA1A22190	AT1G23130	_	Bet v I allergen family protein	_	molecular_function unknown	_	No classification	_	No classification	_	1.11074	-0.0494893	0.104882	1.11549	M1exp2
CATMA1A22390	AT1G23310	_	glutamate:glyoxylate aminotransferase 1 (GGT1)	_	alanine transaminase activity	_	peroxisome	_	photorespiration	_	1.18364	-0.217419	-0.0327166	1.16924	M1exp2
CATMA1A24540	AT1G26310	_	MADS-box protein, putative	_	transcription factor activity	_	nucleus	_	positive regulation of flower development	_	0.588204	0.0599903	0.150026	0.775873	M1exp2
CATMA1A24790	AT1G26560	_	glycosyl hydrolase family 1 protein	_	hydrolase activity\, hydrolyzing O-glycosyl compounds	_	endomembrane system	_	carbohydrate metabolism	_	0.386519	-0.02033	0.310578	0.784835	M1exp2
CATMA1A25720	AT1G27480	_	lecithin:cholesterol acyltransferase family protein / LACT family protein	_	phosphatidylcholine-sterol O-acyltransferase activity	_	endomembrane system	_	lipid metabolism	_	0.615389	-0.208174	0.175767	0.946751	M1exp2
CATMA1A26130	AT1G27950	_	lipid transfer protein-related	_	lipid binding	_	endomembrane system	_	lipid transport	_	0.566865	-0.18002	0.106912	0.873869	M1exp2
CATMA1A27580	AT1G29660	_	GDSL-motif lipase/hydrolase family protein	_	carboxylic ester hydrolase activity	_	endomembrane system	_	No classification	_	0.608142	-0.257078	0.212131	1.06732	M1exp2
CATMA1A27620	AT1G29700	_	expressed protein	_	molecular_function unknown	_	chloroplast	_	No classification	_	0.784726	0.0305634	-0.206844	0.476436	M1exp2
CATMA1A29810	AT1G31580	_	expressed protein	_	molecular_function unknown	_	cell wall	_	defense response	_	1.40457	0.0189041	-0.0186095	1.16291	M1exp2
CATMA1A30420	AT1G32080	_	membrane protein, putative	_	molecular_function unknown	_	chloroplast inner membrane	_	No classification	_	1.3589	-0.238306	0.0107121	1.81458	M1exp2
CATMA1A30920	AT1G32520	_	expressed protein	_	molecular_function unknown	_	chloroplast	_	No classification	_	0.746575	-0.130711	-0.0738245	1.01555	M1exp2
CATMA1A31190	AT1G32900	_	starch synthase, putative	_	transferase activity, transferring glycosyl groups	_	chloroplast	_	biosynthesis	_	0.648857	-0.388275	0.422511	1.54901	M1exp2
CATMA1A33420	AT1G35290	_	thioesterase family protein	_	hydrolase activity, acting on ester bonds	_	chloroplast	_	No classification	_	0.813666	0.0338022	-0.0708096	0.729026	M1exp2
CATMA1A33430	AT1G35310	_	Bet v I allergen family protein	_	molecular_function unknown	_	No classification	_	No classification	_	0.480467	-0.144862	0.25759	0.807835	M1exp2
CATMA1A36040	AT1G42550	_	expressed protein plastid impaired movement1	_	molecular_function unknown	_	endomembrane system	_	No classification	_	0.506606	-0.320299	0.374177	1.0015	M1exp2
CATMA1A36300	AT1G42970	_	glyceraldehyde-3-phosphate dehydrogenase B, chloroplast (GAPB) / NADP-dependent glyceraldehydephosphate dehydrogenase subunit B	_	glyceraldehyde-3-phosphate dehydrogenase activity	_	chloroplast	_	glycolysis	_	1.46591	-0.240858	-0.265487	1.63382	M1exp2
CATMA1A37510	AT1G44000	_	expressed protein	_	molecular_function unknown	_	chloroplast	_	No classification	_	0.975676	-0.245804	-0.0109336	1.17055	M1exp2
CATMA1A37880	AT1G44920	_	expressed protein	_	ATP binding	_	chloroplast	_	No classification	_	0.716511	-0.0667128	0.233405	0.938968	M1exp2
CATMA1A39430	AT1G48350	_	ribosomal protein L18 family protein	_	structural constituent of ribosome	_	ribosome	_	ribosome biogenesis	_	0.631231	-0.271032	-0.19162	0.959335	M1exp2
CATMA1A40500	AT1G49380	_	cytochrome c biogenesis protein family	_	ATP binding	_	chloroplast	_	cytochrome biogenesis	_	0.500569	-0.284814	0.0470602	1.11962	M1exp2
CATMA1A40830	AT1G49750	_	leucine-rich repeat family protein	_	nutrient reservoir activity	_	endomembrane system	_	G-protein coupled receptor protein signaling pathway	_	0.666448	0.0107405	0.300973	0.91999	M1exp2
CATMA1A41950	AT1G50900	_	expressed protein	_	molecular_function unknown	_	chloroplast	_	No classification	_	0.747858	0.0439872	-0.14565	0.688625	M1exp2
CATMA1A42620	AT1G51500	_	ABC transporter family protein	_	ATP-binding cassette (ABC) transporter activity	_	inner membrane	_	amino acid transport	_	1.16895	-0.135137	-0.177438	1.27037	M1exp2
CATMA1A42900	AT1G51805	_	leucine-rich repeat protein kinase, putative	_	kinase activity	_	endomembrane system	_	protein amino acid phosphorylation	_	0.844976	-0.178337	0.0728301	1.18134	M1exp2
CATMA1A43273	AT1G52220	_	expressed protein	_	molecular_function unknown	_	chloroplast	_	No classification	_	0.59782	-0.223446	-0.117699	0.963824	M1exp2
CATMA1A43275	AT1G52230	_	photosystem I reaction center subunit VI, chloroplast, putative / PSI-H, putative (PSAH2)	_	molecular_function unknown	_	photosystem I reaction center	_	photosynthesis	_	1.3703	-0.273036	-0.206756	1.50477	M1exp2
CATMA1A44246	AT1G53230	_	TCP family transcription factor 3 (TCP3)	_	transcription factor activity	_	cellular_component unknown	_	regulation of transcription	_	0.459482	-0.186738	0.534943	1.43554	M1exp2
CATMA1A44450	AT1G53420	_	serine/threonine protein kinase-related contains also a LRR-RI domain in NCBI / Leucine-rich repeats (LRRs), ribonuclease inhibitor (RI)-like subfamily	_	kinase activity	_	endomembrane system	_	transmembrane receptor protein tyrosine kinase signaling pathway	_	0.457717	-0.0646055	0.112042	0.921799	M1exp2
CATMA1A46480	AT1G55370	_	expressed protein	_	molecular_function unknown	_	chloroplast	_	No classification	_	0.721561	-0.169597	0.377759	1.21263	M1exp2
CATMA1A46750	AT1G55670	_	photosystem I reaction center subunit V, chloroplast, putative / PSI-G, putative (PSAG)	_	molecular_function unknown	_	membrane	_	photosynthesis	_	1.23875	-0.376516	-0.284269	1.42994	M1exp2
CATMA1A47520	AT1G56430	_	nicotianamine synthase, putative	_	nicotianamine synthase activity	_	No classification	_	nicotianamine biosynthesis	_	0.829957	-0.0211221	0.00356133	0.678285	M1exp2
CATMA1A48060	AT1G57770	_	amine oxidase family	_	oxidoreductase activity	_	chloroplast	_	electron transport	_	0.77664	-0.128161	0.184108	1.30009	M1exp2
CATMA1A48460	AT1G58290	_	glutamyl-tRNA reductase 1 / GluTR (HEMA1)	_	glutamyl-tRNA reductase activity	_	chloroplast	_	porphyrin biosynthesis	_	0.584884	-0.338833	0.0951848	1.01179	M1exp2
CATMA1A48493	AT1G58340	_	MATE efflux protein-related	_	transporter activity	_	membrane	_	multidrug transport	_	0.510523	0.0418479	0.489582	0.974533	M1exp2
CATMA1A48920	AT1G59860	_	17.6 kDa class I heat shock protein (HSP17.6A-CI)	_	heat shock protein activity	_	No classification	_	response to heat	_	0.990036	-0.0301085	0.133479	1.05314	M1exp2
CATMA1A49090	AT1G60050	_	nodulin-related	_	molecular_function unknown	_	membrane	_	No classification	_	0.779553	-0.0196942	-0.22861	0.636576	M1exp2
CATMA1A51245	AT1G62180	_	5prim-adenylylsulfate reductase 2, chloroplast (APR2) (APSR) / adenosine 5prim-phosphosulfate 5prim-adenylylsulfate (APS) sulfotransferase 2 / 3prim-phosphoadenosine-5prim-phosphosulfate (PAPS) reductase homolog 43 (PRH-43)	_	oxidoreductase activity\, acting on sulfur group of donors\, other acceptors	_	chloroplast	_	sulfate assimilation, phosphoadenylyl sulfate reduction by a phosphoadenylyl-sulfate reductase (thioredoxin)	_	0.430272	-0.331362	0.350075	1.06457	M1exp2
CATMA1A51380	AT1G62290	_	aspartyl protease family protein	_	pepsin A activity	_	endomembrane system	_	proteolysis and peptidolysis	_	1.22905	-0.0891132	0.130533	1.34269	M1exp2
CATMA1A53990	AT1G64670	_	hydrolase, alpha/beta fold family protein	_	hydrolase activity	_	cytoplasm	_	aromatic compound metabolism	_	0.700946	-0.207034	0.237356	1.16561	M1exp2
CATMA1A54000	AT1G64680	_	expressed protein	_	molecular_function unknown	_	mitochondrion	_	No classification	_	1.0747	-0.265685	-0.308403	1.16265	M1exp2
CATMA1A54520	AT1G65230	_	expressed protein	_	molecular_function unknown	_	chloroplast	_	No classification	_	0.80514	-0.151671	0.015298	0.908836	M1exp2
CATMA1A54830	AT1G65490	_	expressed protein	_	molecular_function unknown	_	endomembrane system	_	No classification	_	0.911165	-0.0184684	0.0214367	1.49715	M1exp2
CATMA1A56260	AT1G66970	_	glycerophosphoryl diester phosphodiesterase family protein	_	kinase activity	_	endomembrane system	_	glycerol metabolism	_	0.972356	0.0465128	-0.0707434	1.12587	M1exp2
CATMA1A57880	AT1G68500	_	expressed protein	_	structural constituent of ribosome	_	intracellular	_	protein biosynthesis	_	0.625913	-0.0554675	0.0628015	0.794732	M1exp2
CATMA1A57900	AT1G68520	_	zinc finger (B-box type) family protein	_	zinc ion binding	_	intracellular	_	regulation of transcription	_	0.616458	-0.110074	-0.0409443	0.774787	M1exp2
CATMA1A59550	AT1G70270	_	expressed protein	_	molecular_function unknown	_	No classification	_	No classification	_	0.553343	-0.048389	0.225633	1.29434	M1exp2
CATMA1A60820	AT1G71500	_	Rieske (2Fe-2S) domain-containing protein	_	nucleic acid binding	_	chloroplast	_	electron transport	_	0.909714	-0.198186	0.153495	0.999545	M1exp2
CATMA1A63240	AT1G73885	_	expressed protein	_	molecular_function unknown	_	chloroplast	_	No classification	_	0.843199	-0.283516	-0.238444	0.981292	M1exp2
CATMA1A64075	AT1G74710	_	isochorismate synthase 1 (ICS1) / isochorismate mutase	_	isochorismate synthase activity	_	chloroplast	_	salicylic acid biosynthesis	_	1.22994	-0.0381861	-0.0126759	1.47142	M1exp2
CATMA1A64680	AT1G75350	_	ribosomal protein L31 family protein	_	structural constituent of ribosome	_	ribosome	_	ribosome biogenesis	_	0.816908	-0.174429	0.0252473	1.16433	M1exp2
CATMA1A65310	AT1G76080	_	thioredoxin family protein	_	thiol-disulfide exchange intermediate activity	_	chloroplast	_	electron transport	_	1.24255	-0.217275	-0.148393	1.23007	M1exp2
CATMA1A66671	AT1G77490	_	L-ascorbate peroxidase, thylakoid-bound (tAPX)	_	L-ascorbate peroxidase activity	_	thylakoid membrane (sensu Viridiplantae)	_	electron transport	_	0.947674	-0.158404	-0.128547	0.783028	M1exp2
CATMA1A67350	AT1G78230	_	leucine-rich repeat family protein	_	protein binding	_	No classification	_	defense response	_	0.479081	-0.0953282	0.23665	0.843703	M1exp2
CATMA1A67690	AT1G78630	_	ribosomal protein L13 family protein	_	structural constituent of ribosome	_	ribosome	_	protein biosynthesis	_	0.842227	-0.324623	-0.00257638	1.02702	M1exp2
CATMA1A68110	AT1G78995	_	expressed protein	_	molecular_function unknown	_	chloroplast	_	No classification	_	0.863218	-0.161361	-0.0600556	1.14174	M1exp2
CATMA1A68150	AT1G79040	_	photosystem II 10 kDa polypeptide	_	molecular_function unknown	_	photosystem II	_	photosynthesis	_	0.860144	-0.149895	-0.0880734	0.744588	M1exp2
CATMA1A69020	AT1G79860	_	expressed protein	_	molecular_function unknown	_	No classification	_	No classification	_	0.630417	-0.356436	0.0421265	1.13531	M1exp2
CATMA2A02340	AT2G03420	_	expressed protein	_	molecular_function unknown	_	chloroplast	_	No classification	_	0.497274	-0.19106	-0.0832065	0.958897	M1exp2
CATMA2A02480	AT2G03550	_	expressed protein	_	molecular_function unknown	_	No classification	_	No classification	_	0.505628	-0.0834209	0.268365	0.934662	M1exp2
CATMA2A03750	AT2G04842	_	threonyl-tRNA synthetase, putative / threonine--tRNA ligase, putative	_	threonine-tRNA ligase activity	_	chloroplast	_	threonyl-tRNA aminoacylation	_	0.442874	-0.136792	0.253751	0.820517	M1exp2
CATMA2A04205	AT2G05380	_	glycine-rich protein (GRP3S)	_	molecular_function unknown	_	endomembrane system	_	No classification	_	1.87941	0.722252	-0.106267	1.18321	M1exp2
CATMA2A04295	AT2G05520	_	glycine-rich protein (GRP)	_	molecular_function unknown	_	endomembrane system	_	response to abscisic acid stimulus	_	1.91604	0.71477	-0.169487	1.06018	M1exp2
CATMA2A13890	AT2G15050	_	lipid transfer protein, putative	_	lipid binding	_	endomembrane system	_	lipid transport	_	1.20583	-0.0490512	-0.221051	1.3321	M1exp2
CATMA2A17330	AT2G18680	_	expressed protein	_	molecular_function unknown	_	No classification	_	No classification	_	0.886451	-0.0195095	-0.00667082	0.67497	M1exp2
CATMA2A17890	AT2G19310	_	expressed protein	_	molecular_function unknown	_	chloroplast	_	No classification	_	0.752219	-0.159227	-0.010455	0.889624	M1exp2
CATMA2A19790	AT2G21140	_	hydroxyproline-rich glycoprotein family protein	_	structural constituent of cell wall	_	cell wall	_	cell wall organization and biogenesis (sensu Magnoliophyta)	_	0.587317	-0.251762	-0.030742	0.935084	M1exp2
CATMA2A20070	AT2G21385	_	expressed protein	_	molecular_function unknown	_	chloroplast	_	No classification	_	0.58806	-0.128529	-0.0656404	0.786656	M1exp2
CATMA2A20370	AT2G21730	_	mannitol dehydrogenase, putative	_	mannitol dehydrogenase activity	_	No classification	_	mannitol catabolism	_	0.999444	-0.148591	0.316595	1.30641	M1exp2
CATMA2A20460	AT2G21860	_	violaxanthin de-epoxidase-related	_	molecular_function unknown	_	chloroplast	_	No classification	_	0.722352	-0.257854	0.234308	1.38427	M1exp2
CATMA2A20490	AT2G21890	_	mannitol dehydrogenase, putative	_	mannitol dehydrogenase activity	_	No classification	_	mannitol catabolism	_	0.67897	-0.196651	0.24597	1.34194	M1exp2
CATMA2A22060	AT2G23670	_	expressed protein	_	No classification	_	thylakoid lumen (sensu Viridiplantae)	_	No classification	_	0.716979	-0.0233905	-0.240398	0.897673	M1exp2
CATMA2A22600	AT2G24270	_	NADP-dependent glyceraldehyde-3-phosphate dehydrogenase, putative	_	aldehyde dehydrogenase activity	_	mitochondrial matrix	_	metabolism	_	1.09371	-0.269843	-0.227098	1.40862	M1exp2
CATMA2A23190	AT2G24820	_	Rieske (2Fe-2S) domain-containing protein	_	electron carrier activity	_	chloroplast inner membrane	_	protein-chloroplast targeting	_	0.835511	-0.0828655	-0.227694	0.742842	M1exp2
CATMA2A23560	AT2G25240	_	serpin, putative / serine protease inhibitor, putative	_	serine-type endopeptidase inhibitor activity	_	No classification	_	No classification	_	1.18805	-0.37967	-0.000260196	1.50724	M1exp2
CATMA2A25250	AT2G26910	_	ABC transporter family protein	_	ATP-binding cassette (ABC) transporter activity	_	inner membrane	_	amino acid transport	_	0.578757	-0.1347	0.325207	1.06668	M1exp2
CATMA2A25830	AT2G27420	_	cysteine proteinase, putative	_	cysteine-type peptidase activity	_	endomembrane system	_	proteolysis and peptidolysis	_	1.7651	0.0190931	-0.0796217	1.6657	M1exp2
CATMA2A26090	AT2G27680	_	aldo/keto reductase family protein	_	aldo-keto reductase activity	_	chloroplast	_	potassium ion transport	_	0.784968	-0.0651196	-0.210717	0.736425	M1exp2
CATMA2A27030	AT2G28605	_	expressed protein	_	molecular_function unknown	_	chloroplast	_	No classification	_	0.503317	-0.176023	0.215045	0.901061	M1exp2
CATMA2A27340	AT2G28950	_	expansin, putative (EXP6)	_	molecular_function unknown	_	endomembrane system	_	cell wall modification during cell expansion (sensu Magnoliophyta)	_	0.591611	-0.0937725	-0.135029	0.809447	M1exp2
CATMA2A27610	AT2G29180	_	expressed protein	_	molecular_function unknown	_	chloroplast	_	No classification	_	0.600235	-0.044609	-0.119749	1.00832	M1exp2
CATMA2A27835	AT2G29450	_	glutathione S-transferase (103-1A)	_	glutathione transferase activity	_	cytoplasm	_	aromatic amino acid family metabolism	_	0.685691	-0.316982	0.129545	1.09869	M1exp2
CATMA2A28040	AT2G29650	_	inorganic phosphate transporter, putative	_	carbohydrate transporter activity	_	membrane	_	inorganic anion transport	_	0.664937	-0.140639	-0.0209541	1.0895	M1exp2
CATMA2A29940	AT2G31725	_	expressed protein	_	molecular_function unknown	_	No classification	_	No classification	_	1.02696	-0.150352	-0.379956	1.02628	M1exp2
CATMA2A30090	AT2G31860	_	putative poly(ADP-ribose) glycohydrolase in MAtDB pseudogene, poly (ADP-ribose) glycohydrolase, putative	_	poly(ADP-ribose) glycohydrolase activity	_	endomembrane system	_	No classification	_	1.18761	-0.249449	-0.102373	1.6265	M1exp2
CATMA2A30460	AT2G32180	_	expressed protein	_	molecular_function unknown	_	chloroplast	_	No classification	_	0.439158	-0.396693	0.396884	1.2602	M1exp2
CATMA2A30615	AT2G32300	_	uclacyanin I	_	copper ion binding	_	endomembrane system	_	electron transport	_	1.05209	-0.340303	0.141652	1.35551	M1exp2
CATMA2A30750	AT2G32460	_	myb family transcription factor (MYB101)	_	transcription factor activity	_	nucleus	_	regulation of transcription, DNA-dependent	_	0.626887	-0.196255	-0.269964	0.778034	M1exp2
CATMA2A30770	AT2G32480	_	membrane-associated zinc metalloprotease, putative	_	metalloendopeptidase activity	_	plastid	_	proteolysis and peptidolysis	_	0.504859	-0.201865	0.281218	0.991158	M1exp2
CATMA2A30820	AT2G32550	_	rcd1-like cell differentiation family protein	_	molecular_function unknown	_	No classification	_	development	_	1.07728	-0.228464	0.0641252	1.75509	M1exp2
CATMA2A30830	AT2G32560	_	F-box family protein	_	molecular_function unknown	_	endomembrane system	_	No classification	_	0.616321	-0.154615	-0.0089763	0.834568	M1exp2
CATMA2A31330	AT2G33180	_	expressed protein	_	molecular_function unknown	_	chloroplast	_	No classification	_	0.751308	-0.357075	0.212942	1.38803	M1exp2
CATMA2A31610	AT2G33450	_	50S ribosomal protein L28, chloroplast (CL28)	_	structural constituent of ribosome	_	ribosome	_	protein biosynthesis	_	0.618227	-0.210023	-0.00345309	0.819905	M1exp2
CATMA2A32000	AT2G33800	_	ribosomal protein S5 family protein	_	structural constituent of ribosome	_	ribosome	_	protein biosynthesis	_	0.950526	-0.364474	-0.199929	1.19332	M1exp2
CATMA2A32210	AT2G34080	_	cysteine proteinase, putative	_	cysteine-type peptidase activity	_	endomembrane system	_	proteolysis and peptidolysis	_	1.45915	-0.0300323	-0.385621	1.06074	M1exp2
CATMA2A32570	AT2G34420	_	chlorophyll A-B binding protein / LHCII type I (LHB1B2)	_	chlorophyll binding	_	thylakoid membrane	_	photosynthesis light harvesting in photosystem II	_	1.09106	-0.105088	-0.0938074	1.19599	M1exp2
CATMA2A32630	AT2G34490	_	cytochrome P450 family protein	_	oxygen binding	_	endomembrane system	_	electron transport	_	0.583311	0.107548	0.326012	0.864433	M1exp2
CATMA2A33270	AT2G35130	_	pentatricopeptide (PPR) repeat-containing protein	_	molecular_function unknown	_	endomembrane system	_	biological_process unknown	_	0.706435	-0.215816	0.297181	1.17174	M1exp2
CATMA2A33520	AT2G35410	_	33 kDa ribonucleoprotein, chloroplast, putative / RNA-binding protein cp33, putative	_	RNA binding	_	chloroplast	_	No classification	_	0.692176	-0.0871774	-0.0820646	0.722829	M1exp2
CATMA2A34860	AT2G36630	_	expressed protein	_	molecular_function unknown	_	endomembrane system	_	N-terminal protein myristoylation	_	1.00032	0.387269	-0.110994	0.884335	M1exp2
CATMA2A35140	AT2G36870	_	xyloglucan:xyloglucosyl transferase, putative / xyloglucan endotransglycosylase, putative / endo-xyloglucan transferase, putative	_	hydrolase activity, acting on glycosyl bonds	_	endomembrane system	_	carbohydrate metabolism	_	1.58404	-0.307553	-0.0502758	1.89057	M1exp2
CATMA2A36520	AT2G38210	_	ethylene-responsive protein, putative	_	molecular_function unknown	_	No classification	_	response to ethylene stimulus	_	0.830622	0.636446	0.142581	0.137236	M1exp2
CATMA2A36580	AT2G38270	_	CAX-interacting protein, putative	_	antiporter activity	_	chloroplast	_	cation transport	_	0.441164	-0.223439	0.287308	0.792443	M1exp2
CATMA2A36820	AT2G38540	_	nonspecific lipid transfer protein 1 (LTP1)	_	lipid binding	_	endomembrane system	_	lipid transport	_	1.21809	-0.290315	-0.12319	1.6191	M1exp2
CATMA2A37967	AT2G39730	_	ribulose bisphosphate carboxylase/oxygenase activase / RuBisCO activase	_	enzyme regulator activity	_	chloroplast	_	response to light	_	1.33875	-0.287419	-0.243222	1.26397	M1exp2
CATMA2A38335	AT2G40100	_	chlorophyll A-B binding protein (LHCB4.3)	_	chlorophyll binding	_	light-harvesting complex	_	photosynthesis	_	0.775498	0.105695	-0.257826	0.430521	M1exp2
CATMA2A41430	AT2G43030	_	ribosomal protein L3 family protein	_	structural constituent of ribosome	_	ribosome	_	protein biosynthesis	_	0.715085	-0.337028	0.229818	1.29108	M1exp2
CATMA2A43120	AT2G44650	_	chloroplast chaperonin 10 (cpn10)	_	chaperone activity	_	chloroplast stroma	_	No classification	_	0.522667	-0.214613	0.225216	0.813579	M1exp2
CATMA2A44140	AT2G45740	_	peroxisomal biogenesis factor 11 family protein / PEX11 family protein	_	No classification	_	peroxisomal membrane	_	peroxisome division	_	0.73482	-0.0428978	-0.129635	1.07219	M1exp2
CATMA2A45860	AT2G47400	_	CP12 domain-containing protein	_	molecular_function unknown	_	chloroplast	_	No classification	_	0.837619	-0.275134	0.0373405	1.17273	M1exp2
CATMA2A45910	AT2G47450	_	chloroplast signal recognition particle component (CAO)	_	chromatin binding	_	chloroplast	_	chloroplast thylakoid protein import	_	0.975721	-0.278081	0.0324808	1.25976	M1exp2
CATMA2A46340	AT2G47910	_	expressed protein	_	molecular_function unknown	_	mitochondrion	_	No classification	_	0.447071	-0.371421	0.207785	0.936352	M1exp2
CATMA2A46480	AT2G48070	_	expressed protein	_	molecular_function unknown	_	chloroplast	_	No classification	_	0.616321	-0.024089	0.154928	0.945158	M1exp2
CATMA3A00100	AT3G01060	_	expressed protein	_	molecular_function unknown	_	chloroplast	_	No classification	_	1.1445	0.0481005	-0.0915878	1.23925	M1exp2
CATMA3A00420	AT3G01440	_	oxygen evolving enhancer 3 (PsbQ) family protein	_	No classification	_	thylakoid lumen (sensu Viridiplantae)	_	No classification	_	0.479083	-0.0644413	0.0556029	0.81471	M1exp2
CATMA3A00470	AT3G01480	_	peptidyl-prolyl cis-trans isomerase, putative / cyclophilin, putative / rotamase, putative	_	peptidyl-prolyl cis-trans isomerase activity	_	thylakoid lumen (sensu Viridiplantae)	_	protein folding	_	1.0095	-0.199493	0.0695711	1.35413	M1exp2
CATMA3A01685	AT3G02730	_	thioredoxin, putative	_	thiol-disulfide exchange intermediate activity	_	chloroplast	_	electron transport	_	1.02374	-0.316538	-0.130633	1.1734	M1exp2
CATMA3A04770	AT3G05730	_	expressed protein	_	molecular_function unknown	_	endomembrane system	_	No classification	_	0.974222	0.140707	-0.220207	0.896216	M1exp2
CATMA3A06180	AT3G06980	_	DEAD/DEAH box helicase, putative	_	ATP dependent helicase activity	_	chloroplast	_	No classification	_	0.443284	-0.0894397	0.42941	0.965468	M1exp2
CATMA3A06620	AT3G07390	_	auxin-responsive protein / auxin-induced protein (AIR12)	_	extracellular matrix structural constituent	_	extracellular	_	extracellular matrix organization and biogenesis	_	0.608851	-0.0189756	0.0180305	0.98836	M1exp2
CATMA3A07540	AT3G08740	_	elongation factor P (EF-P) family protein	_	translation elongation factor activity	_	chloroplast	_	translational elongation	_	0.824042	-0.301431	0.122034	1.21204	M1exp2
CATMA3A07740	AT3G08920	_	rhodanese-like domain-containing protein	_	molecular_function unknown	_	mitochondrion	_	No classification	_	0.710724	-0.222478	0.10308	1.21244	M1exp2
CATMA3A07765	AT3G08940	_	chlorophyll A-B binding protein (LHCB4.2)	_	chlorophyll binding	_	chloroplast	_	photosynthesis light harvesting	_	1.32868	-0.391085	-0.108157	1.58441	M1exp2
CATMA3A07810	AT3G08970	_	DNAJ heat shock N-terminal domain-containing protein	_	chaperone activity	_	endomembrane system	_	protein folding	_	0.678966	-0.191465	0.0631485	1.03342	M1exp2
CATMA3A08380	AT3G09520	_	exocyst subunit EXO70 family protein	_	protein binding	_	exocyst	_	nonselective vesicle docking	_	1.29211	-0.295492	0.0888725	1.39784	M1exp2
CATMA3A09450	AT3G10450	_	serine carboxypeptidase S10 family protein	_	serine carboxypeptidase activity	_	endomembrane system	_	proteolysis and peptidolysis	_	0.649147	-0.228203	0.22581	1.19013	M1exp2
CATMA3A10205	AT3G11170	_	omega-3 fatty acid desaturase, chloroplast (FAD7) (FADD)	_	omega-3 fatty acid desaturase activity	_	chloroplast	_	fatty acid biosynthesis	_	0.76297	-0.164432	-0.0915434	0.867258	M1exp2
CATMA3A14080	AT3G14730	_	pentatricopeptide (PPR) repeat-containing protein	_	nickel ion binding	_	mitochondrion	_	nitrogen metabolism	_	0.402364	-0.104376	0.0797815	0.879951	M1exp2
CATMA3A14290	AT3G14930	_	uroporphyrinogen decarboxylase, putative / UPD, putative	_	uroporphyrinogen decarboxylase activity	_	chloroplast	_	porphyrin biosynthesis	_	0.652644	-0.282005	0.0231134	0.995909	M1exp2
CATMA3A14460	AT3G15110	_	expressed protein	_	molecular_function unknown	_	mitochondrion	_	No classification	_	0.479376	-0.221101	-0.0175153	0.916839	M1exp2
CATMA3A14550	AT3G15190	_	chloroplast 30S ribosomal protein S20, putative	_	structural constituent of ribosome	_	ribosome	_	ribosome biogenesis	_	0.811071	-0.266751	-0.101904	0.92601	M1exp2
CATMA3A15120	AT3G15720	_	glycoside hydrolase family 28 protein / polygalacturonase (pectinase) family protein	_	polygalacturonase activity	_	endomembrane system	_	carbohydrate metabolism	_	0.56454	-0.315995	-0.0398294	0.910893	M1exp2
CATMA3A15555	AT3G16140	_	photosystem I reaction center subunit VI, chloroplast, putative / PSI-H, putative (PSAH1)	_	molecular_function unknown	_	photosystem I reaction center	_	photosynthesis	_	1.00136	-0.22913	-0.351872	0.944886	M1exp2
CATMA3A15780	AT3G16370	_	GDSL-motif lipase/hydrolase family protein	_	carboxylic ester hydrolase activity	_	endomembrane system	_	No classification	_	0.880182	-0.39118	-0.302392	0.938201	M1exp2
CATMA3A15940	AT3G16520	_	UDP-glucoronosyl/UDP-glucosyl transferase family protein	_	transferase activity, transferring glycosyl groups	_	No classification	_	metabolism	_	0.874758	-0.34001	-0.115046	1.02754	M1exp2
CATMA3A16090	AT3G16660	_	expressed protein	_	molecular_function unknown	_	endomembrane system	_	No classification	_	0.85053	-0.161743	0.156239	1.25578	M1exp2
CATMA3A19880	AT3G20210	_	vacuolar processing enzyme, putative / asparaginyl endopeptidase, putative	_	cysteine-type endopeptidase activity	_	endomembrane system	_	proteolysis and peptidolysis	_	1.15329	-0.175488	-0.0905091	1.42025	M1exp2
CATMA3A20560	AT3G20820	_	leucine-rich repeat family protein	_	protein binding	_	endomembrane system	_	defense response	_	1.11879	-0.110812	-0.268183	1.09647	M1exp2
CATMA3A21430	AT3G21560	_	UDP-glucosyltransferase, putative	_	UDP-glycosyltransferase activity	_	No classification	_	metabolism	_	0.830195	0.00955493	0.459688	1.39437	M1exp2
CATMA3A21540	AT3G21670	_	nitrate transporter (NTP3)	_	transporter activity	_	membrane	_	oligopeptide transport	_	0.824217	0.0352042	-0.175374	0.944717	M1exp2
CATMA3A23650	AT3G23700	_	S1 RNA-binding domain-containing protein	_	RNA binding	_	chloroplast	_	protein biosynthesis	_	0.755643	-0.210167	-0.359594	0.751695	M1exp2
CATMA3A23700	AT3G23760	_	expressed protein	_	molecular_function unknown	_	endomembrane system	_	No classification	_	0.630005	-0.331343	0.167285	1.26973	M1exp2
CATMA3A24180	AT3G24250	_	glycine-rich protein	_	molecular_function unknown	_	endomembrane system	_	No classification	_	0.601481	-0.183864	0.331925	0.800824	M1exp2
CATMA3A24330	AT3G24430	_	expressed protein	_	ATP binding	_	chloroplast	_	anion transport	_	0.640367	-0.308229	0.0482203	0.944987	M1exp2
CATMA3A25870	AT3G26070	_	plastid-lipid associated protein PAP / fibrillin family protein	_	structural molecule activity	_	chloroplast	_	No classification	_	0.471203	0.0727032	0.0875511	0.855461	M1exp2
CATMA3A26350	AT3G26510	_	octicosapeptide/Phox/Bem1p (PB1) domain-containing protein	_	molecular_function unknown	_	chloroplast	_	biological_process unknown	_	0.958411	-0.134799	-0.149809	0.737124	M1exp2
CATMA3A26362	AT3G26570	_	phosphate transporter family protein	_	low affinity phosphate transporter activity	_	chloroplast envelope	_	phosphate transport	_	0.893304	-0.399985	0.119205	1.28975	M1exp2
CATMA3A26460	AT3G26710	_	expressed protein	_	molecular_function unknown	_	chloroplast	_	No classification	_	0.821643	-0.131652	0.140676	1.20429	M1exp2
CATMA3A26960	AT3G27160	_	ribosomal protein S21 family protein	_	structural constituent of ribosome	_	ribosome	_	ribosome biogenesis	_	0.652645	-0.1807	0.0913033	0.85976	M1exp2
CATMA3A28100	AT3G28270	_	expressed protein	_	molecular_function unknown	_	No classification	_	biological_process unknown	_	1.91747	0.102326	-0.0850692	2.07561	M1exp2
CATMA3A29930	AT3G29670	_	transferase family protein	_	transferase activity	_	No classification	_	biological_process unknown	_	0.705882	-0.11353	-0.325289	0.524484	M1exp2
CATMA3A36600	AT3G43720	_	protease inhibitor/seed storage/lipid transfer protein (LTP) family protein	_	lipid binding	_	membrane	_	lipid transport	_	0.553654	-0.156732	-0.0490771	0.845913	M1exp2
CATMA3A36840	AT3G43960	_	cysteine proteinase, putative	_	cysteine-type peptidase activity	_	endomembrane system	_	proteolysis and peptidolysis	_	0.694783	0.640173	-0.0907354	0.256329	M1exp2
CATMA3A37910	AT3G44890	_	50S ribosomal protein L9exp2, chloroplast (CL9exp2)	_	structural constituent of ribosome	_	plastid large ribosomal subunit	_	protein biosynthesis	_	0.746604	-0.341378	0.0712249	1.22003	M1exp2
CATMA3A39870	AT3G46780	_	expressed protein	_	molecular_function unknown	_	chloroplast	_	No classification	_	1.17213	0.0627237	-0.0906884	1.14203	M1exp2
CATMA3A40420	AT3G47420	_	glycerol-3-phosphate transporter, putative / glycerol 3-phosphate permease, putative	_	sugar porter activity	_	integral to membrane	_	carbohydrate transport	_	0.731998	-0.149034	0.114663	1.00202	M1exp2
CATMA3A40640	AT3G47650	_	bundle-sheath defective protein 2 family / bsd2 family	_	oxidoreductase activity	_	chloroplast	_	metabolism	_	0.889743	-0.29229	-0.173444	1.34963	M1exp2
CATMA3A41390	AT3G48420	_	haloacid dehalogenase-like hydrolase family protein	_	hydrolase activity	_	chloroplast	_	metabolism	_	0.638664	-0.288187	-0.221726	0.871935	M1exp2
CATMA3A41730	AT3G48740	_	nodulin MtN3 family protein	_	molecular_function unknown	_	membrane	_	No classification	_	1.00496	-0.365346	0.0663541	1.55976	M1exp2
CATMA3A43687	AT3G50685	_	expressed protein	_	molecular_function unknown	_	chloroplast	_	No classification	_	1.15985	-0.331796	-0.0200296	1.6511	M1exp2
CATMA3A44230	AT3G51240	_	naringenin 3-dioxygenase / flavanone 3-hydroxylase (F3H)	_	naringenin 3-dioxygenase activity	_	No classification	_	flavonoid biosynthesis	_	0.451686	-0.211104	0.272783	0.886948	M1exp2
CATMA3A44520	AT3G51510	_	expressed protein	_	molecular_function unknown	_	chloroplast	_	No classification	_	0.671369	-0.317563	-0.150502	0.781392	M1exp2
CATMA3A44603	AT3G51600	_	nonspecific lipid transfer protein 5 (LTP5)	_	lipid transporter activity	_	endomembrane system	_	lipid transport	_	1.25049	0.00155073	-0.0911444	1.18215	M1exp2
CATMA3A44760	AT3G51820	_	chlorophyll synthetase, putative	_	chlorophyll synthetase activity	_	thylakoid membrane (sensu Viridiplantae)	_	chlorophyll biosynthesis	_	0.644528	-0.256501	0.296326	1.18312	M1exp2
CATMA3A45320	AT3G52380	_	33 kDa ribonucleoprotein, chloroplast, putative / RNA-binding protein cp33, putative	_	RNA binding	_	chloroplast	_	biological_process unknown	_	0.694915	-0.396982	-0.0864407	1.25126	M1exp2
CATMA3A47150	AT3G54210	_	ribosomal protein L17 family protein	_	structural constituent of ribosome	_	ribosome	_	protein biosynthesis	_	0.838218	-0.317343	-0.0925718	1.32163	M1exp2
CATMA3A47740	AT3G54820	_	aquaporin, putative	_	water channel activity	_	membrane	_	transport	_	0.406207	-0.375372	0.252028	1.03086	M1exp2
CATMA3A48130	AT3G55120	_	chalcone-flavanone isomerase / chalcone isomerase (CHI)	_	chalcone isomerase activity	_	extrinsic to endoplasmic reticulum membrane	_	flavonoid biosynthesis	_	0.465102	-0.285011	0.394562	1.09495	M1exp2
CATMA3A48330	AT3G55330	_	photosystem II reaction center PsbP family protein	_	No classification	_	thylakoid lumen (sensu Viridiplantae)	_	No classification	_	0.645899	-0.270979	0.119905	1.16509	M1exp2
CATMA3A52800	AT3G59780	_	expressed protein	_	molecular_function unknown	_	No classification	_	No classification	_	0.909008	-0.211489	0.172093	1.31153	M1exp2
CATMA3A54606	AT3G61470	_	chlorophyll A-B binding protein (LHCA2)	_	chlorophyll binding	_	photosystem I antenna complex	_	photosynthesis light harvesting in photosystem I	_	1.25935	-0.263714	-0.0956529	1.49597	M1exp2
CATMA3A55020	AT3G61870	_	expressed protein	_	molecular_function unknown	_	chloroplast inner membrane	_	No classification	_	1.27537	-0.265456	-0.0815768	1.54727	M1exp2
CATMA3A56330	AT3G63140	_	mRNA-binding protein, putative	_	mRNA binding	_	chloroplast	_	galactose metabolism	_	1.07812	-0.274334	-0.131246	1.25115	M1exp2
CATMA3A56380	AT3G63190	_	ribosome recycling factor, chloroplast, putative / ribosome releasing factor, chloroplast, putative	_	molecular_function unknown	_	chloroplast	_	protein biosynthesis	_	0.540524	-0.0951355	0.237845	0.954337	M1exp2
CATMA4A00070	AT4G00050	_	basic helix-loop-helix (bHLH) family protein	_	transcription factor activity	_	cellular_component unknown	_	regulation of transcription	_	0.626269	-0.0624687	0.00997372	1.14326	M1exp2
CATMA4A00190	AT4G00165	_	protease inhibitor/seed storage/lipid transfer protein (LTP) family protein	_	lipid binding	_	endomembrane system	_	lipid transport	_	1.24489	-0.263841	0.0361474	1.65327	M1exp2
CATMA4A01315	AT4G01150	_	expressed protein	_	molecular_function unknown	_	chloroplast	_	calcium ion sensing	_	1.26901	-0.223068	-0.307131	$	M1exp2
CATMA4A01510	AT4G01310	_	ribosomal protein L5exp2 family protein	_	structural constituent of ribosome	_	cytosolic large ribosomal subunit (sensu Eukarya)	_	protein biosynthesis	_	0.832916	-0.386833	-0.0542546	1.07865	M1exp2
CATMA4A02840	AT4G02530	_	chloroplast thylakoid lumen protein	_	No classification	_	thylakoid lumen (sensu Viridiplantae)	_	No classification	_	0.730554	-0.308414	-0.113733	0.771604	M1exp2
CATMA4A03133	AT4G02770	_	photosystem I reaction center subunit II, chloroplast, putative / photosystem I 20 kDa subunit, putative / PSI-D, putative (PSAD1)	_	molecular_function unknown	_	photosystem I reaction center	_	photosynthesis	_	1.36257	-0.208863	-0.147515	1.3064	M1exp2
CATMA4A05470	AT4G04890	_	homeobox-leucine zipper protein protodermal factor 2 (PDF2)	_	DNA binding	_	nucleus	_	epidermal cell differentiation	_	0.440344	-0.267124	0.279634	1.10219	M1exp2
CATMA4A08156	AT4G08390	_	L-ascorbate peroxidase, stromal (sAPX)	_	L-ascorbate peroxidase activity	_	chloroplast stroma	_	electron transport	_	0.545022	-0.212444	0.289632	0.870994	M1exp2
CATMA4A08970	AT4G09010	_	L-ascorbate peroxidase, chloroplast, putative	_	peroxidase activity	_	thylakoid lumen (sensu Viridiplantae)	_	response to oxidative stress	_	0.588595	-0.296729	0.0148538	1.08919	M1exp2
CATMA4A13100	AT4G12970	_	expressed protein	_	molecular_function unknown	_	endomembrane system	_	No classification	_	0.768015	-0.141862	0.266469	1.37662	M1exp2
CATMA4A13370	AT4G13250	_	short-chain dehydrogenase/reductase (SDR) family protein	_	oxidoreductase activity	_	No classification	_	metabolism	_	0.522341	-0.380351	-0.140043	1.01527	M1exp2
CATMA4A16260	AT4G15530	_	pyruvate phosphate dikinase family protein	_	kinase activity	_	No classification	_	phosphorylation	_	1.12128	0.0403185	0.0252477	0.915482	M1exp2
CATMA4A16270	AT4G15530	_	pyruvate phosphate dikinase family protein	_	kinase activity	_	No classification	_	phosphorylation	_	1.15433	0.187574	-0.303935	0.741336	M1exp2
CATMA4A17230	AT4G16410	_	expressed protein	_	molecular_function unknown	_	chloroplast	_	No classification	_	0.993953	-0.109435	-0.206934	1.08659	M1exp2
CATMA4A18280	AT4G17245	_	zinc finger (C3HC4-type RING finger) family protein	_	zinc ion binding	_	No classification	_	regulation of transcription, DNA-dependent	_	0.67873	-0.103077	0.0119466	0.956283	M1exp2
CATMA4A18580	AT4G17560	_	ribosomal protein L19 family protein	_	structural constituent of ribosome	_	ribosome	_	ribosome biogenesis	_	0.534079	-0.255975	0.158423	1.00412	M1exp2
CATMA4A22880	AT4G21280	_	oxygen-evolving enhancer protein 3, chloroplast, putative (PSBQ1) (PSBQ)	_	No classification	_	thylakoid lumen (sensu Viridiplantae)	_	No classification	_	1.20494	-0.21125	-0.35959	1.21952	M1exp2
CATMA4A23415	AT4G21750	_	L1 specific homeobox gene (ML1) / ovule-specific homeobox protein A20	_	transcription factor activity	_	nucleus	_	epidermal cell differentiation	_	0.502448	-0.23552	0.316774	1.11892	M1exp2
CATMA4A23520	AT4G21860	_	methionine sulfoxide reductase domain-containing protein / SeIR domain-containing protein	_	molecular_function unknown	_	chloroplast	_	biological_process unknown	_	0.689831	-0.151327	-0.23506	0.590881	M1exp2
CATMA4A23910	AT4G22217	_	hypothetical protein	_	molecular_function unknown	_	endomembrane system	_	No classification	_	0.442999	-0.068922	-0.0424333	0.902432	M1exp2
CATMA4A24645	AT4G22880	_	leucoanthocyanidin dioxygenase, putative / anthocyanidin synthase, putative	_	leucoanthocyanidin dioxygenase activity	_	cellular_component unknown	_	anthocyanin biosynthesis	_	0.321605	-0.122348	0.566234	0.973018	M1exp2
CATMA4A25510	AT4G23670	_	major latex protein-related / MLP-related	_	molecular_function unknown	_	No classification	_	alkaloid metabolism	_	0.848386	0.323536	-0.234859	0.0603722	M1exp2
CATMA4A25670	AT4G23890	_	expressed protein	_	molecular_function unknown	_	chloroplast	_	No classification	_	0.832029	-0.124002	-0.28001	0.949022	M1exp2
CATMA4A26240	AT4G24510	_	eceriferum protein (CER2)	_	transferase activity	_	No classification	_	wax biosynthesis	_	0.905287	-0.156224	-0.0265744	1.01135	M1exp2
CATMA4A26620	AT4G24930	_	thylakoid lumenal 17.9 kDa protein, chloroplast	_	No classification	_	thylakoid lumen (sensu Viridiplantae)	_	No classification	_	0.758255	-0.153756	-0.139928	0.847824	M1exp2
CATMA4A26770	AT4G25080	_	magnesium-protoporphyrin O-methyltransferase, putative / magnesium-protoporphyrin IX methyltransferase, putative	_	magnesium protoporphyrin IX methyltransferase activity	_	chloroplast envelope	_	chlorophyll biosynthesis	_	0.755862	-0.325862	-0.0366026	1.13532	M1exp2
CATMA4A26790	AT4G25100	_	superoxide dismutase (Fe), chloroplast (SODB) / iron superoxide dismutase (FSD1)	_	iron superoxide dismutase activity	_	chloroplast	_	circadian rhythm	_	1.45243	-0.181194	0.400626	1.89293	M1exp2
CATMA4A26885	AT4G25200	_	23.6 kDa mitochondrial small heat shock protein (HSP23.6-M)	_	heat shock protein activity	_	mitochondrion	_	response to heat	_	0.724285	-0.0851321	0.388991	1.44588	M1exp2
CATMA4A27496	AT4G25820	_	xyloglucan:xyloglucosyl transferase / xyloglucan endotransglycosylase / endo-xyloglucan transferase (XTR9)	_	hydrolase activity, acting on glycosyl bonds	_	endomembrane system	_	carbohydrate metabolism	_	0.87477	-0.321864	-0.232505	1.06787	M1exp2
CATMA4A28090	AT4G26520	_	fructose-bisphosphate aldolase, cytoplasmic	_	fructose-bisphosphate aldolase activity	_	cytoplasm	_	pentose-phosphate shunt	_	0.693323	-0.206143	0.295639	1.47945	M1exp2
CATMA4A29380	AT4G27740	_	yippee family protein (morphology)	_	molecular_function unknown	_	cellular_component unknown	_	biological_process unknown	_	0.84966	-0.388763	0.255734	1.39846	M1exp2
CATMA4A29910	AT4G28270	_	zinc finger (C3HC4-type RING finger) family protein	_	zinc ion binding	_	No classification	_	No classification	_	0.693608	-0.240303	-0.284112	1.08502	M1exp2
CATMA4A30430	AT4G28740	_	expressed protein	_	molecular_function unknown	_	No classification	_	No classification	_	0.70182	-0.146933	-0.0932446	0.722887	M1exp2
CATMA4A30720	AT4G29060	_	elongation factor Ts family protein	_	translation elongation factor activity	_	chloroplast	_	translational elongation	_	0.724835	-0.158965	0.319163	1.19632	M1exp2
CATMA4A34760	AT4G33010	_	glycine dehydrogenase (decarboxylating), putative / glycine decarboxylase, putative / glycine cleavage system P-protein, putative	_	glycine dehydrogenase (decarboxylating) activity	_	glycine dehydrogenase complex (decarboxylating)	_	glycine decarboxylation via glycine cleavage system	_	0.95821	-0.0899499	-0.0535824	1.50184	M1exp2
CATMA4A35680	AT4G33890	_	expressed protein	_	molecular_function unknown	_	No classification	_	No classification	_	0.813703	-0.198698	-0.216142	0.84248	M1exp2
CATMA4A35905	AT4G34110	_	polyadenylate-binding protein 2 (PABP2)	_	translation initiation factor activity	_	intracellular	_	translational initiation	_	0.684066	-0.129781	0.182796	1.16223	M1exp2
CATMA4A36600	AT4G34820	_	expressed protein	_	molecular_function unknown	_	No classification	_	No classification	_	0.729288	-0.281713	0.208178	1.33367	M1exp2
CATMA4A38090	AT4G36530	_	hydrolase, alpha/beta fold family protein	_	hydrolase activity	_	chloroplast	_	aromatic compound metabolism	_	0.506484	-0.0920561	-0.13667	0.801195	M1exp2
CATMA4A39050	AT4G37470	_	hydrolase, alpha/beta fold family protein	_	hydrolase activity	_	No classification	_	aromatic compound metabolism	_	0.4927	-0.263605	-0.176336	0.86608	M1exp2
CATMA4A40890	AT4G39510	_	cytochrome P450 family protein	_	oxygen binding	_	endomembrane system	_	electron transport	_	0.438226	-0.0754889	0.278406	0.779717	M1exp2
CATMA5A00590	AT5G01530	_	chlorophyll A-B binding protein CP29 (LHCB4)	_	chlorophyll binding	_	light-harvesting complex	_	photosynthesis	_	1.24354	-0.27661	-0.0256612	1.59129	M1exp2
CATMA5A00630	AT5G01570	_	hypothetical protein	_	molecular_function unknown	_	No classification	_	No classification	_	0.527857	-0.241772	-0.0532672	1.34818	M1exp2
CATMA5A04920	AT5G05740	_	peptidase M50 family protein / sterol-regulatory element binding protein (SREBP) site 2 protease family protein	_	metalloendopeptidase activity	_	chloroplast	_	proteolysis and peptidolysis	_	0.729699	-0.10147	0.201311	1.20055	M1exp2
CATMA5A05500	AT5G06290	_	2-cys peroxiredoxin, chloroplast, putative	_	antioxidant activity	_	chloroplast	_	No classification	_	1.02481	-0.240224	0.0457248	1.25212	M1exp2
CATMA5A07300	AT5G08050	_	expressed protein	_	molecular_function unknown	_	chloroplast	_	No classification	_	0.857598	0.0692003	-0.279716	0.621407	M1exp2
CATMA5A07985	AT5G08640	_	flavonol synthase 1 (FLS1)	_	flavonol synthase activity	_	cellular_component unknown	_	flavonoid biosynthesis	_	0.57136	-0.277865	0.152327	0.988135	M1exp2
CATMA5A08400	AT5G09570	_	expressed protein	_	molecular_function unknown	_	chloroplast	_	biological_process unknown	_	0.991961	0.378221	0.229024	0.556929	M1exp2
CATMA5A11090	AT5G12860	_	oxoglutarate/malate translocator, putative	_	oxoglutarate:malate antiporter activity	_	chloroplast	_	N-terminal protein myristoylation	_	0.501994	-0.264867	0.16133	1.00454	M1exp2
CATMA5A11130	AT5G12900	_	expressed protein	_	molecular_function unknown	_	chloroplast	_	No classification	_	0.479616	-0.202066	0.1192	0.981782	M1exp2
CATMA5A11600	AT5G13400	_	proton-dependent oligopeptide transport (POT) family protein	_	transporter activity	_	membrane	_	oligopeptide transport	_	0.616567	-0.283359	0.619242	1.55023	M1exp2
CATMA5A11860	AT5G13630	_	magnesium-chelatase subunit chlH, chloroplast, putative / Mg-protoporphyrin IX chelatase, putative (CHLH)	_	magnesium chelatase activity	_	chloroplast inner membrane	_	biosynthesis	_	1.30191	-0.26022	0.0378905	1.69496	M1exp2
CATMA5A12555	AT5G14320	_	30S ribosomal protein S13, chloroplast (CS13)	_	structural constituent of ribosome	_	small ribosomal subunit	_	protein biosynthesis	_	0.923208	-0.239491	-0.248878	1.13276	M1exp2
CATMA5A13180	AT5G14910	_	heavy-metal-associated domain-containing protein	_	metal ion binding	_	chloroplast	_	No classification	_	0.895975	-0.382168	0.103483	1.28404	M1exp2
CATMA5A14220	AT5G15950	_	adenosylmethionine decarboxylase family protein	_	adenosylmethionine decarboxylase activity	_	No classification	_	polyamine biosynthesis	_	0.545902	-0.0481355	0.330516	0.785737	M1exp2
CATMA5A15505	AT5G17230	_	phytoene synthase (PSY) / geranylgeranyl-diphosphate geranylgeranyl transferase	_	geranylgeranyl-diphosphate geranylgeranyltransferase activity	_	chloroplast	_	biosynthesis	_	0.740087	-0.19231	-0.0831849	1.04219	M1exp2
CATMA5A15960	AT5G17670	_	expressed protein	_	catalytic activity	_	mitochondrion	_	lipid metabolism	_	0.6546	-0.253669	0.268557	1.10894	M1exp2
CATMA5A16150	AT5G17870	_	plastid-specific ribosomal protein-related	_	structural constituent of ribosome	_	endomembrane system	_	No classification	_	0.761115	-0.261061	-0.257744	1.28736	M1exp2
CATMA5A17020	AT5G18670	_	beta-amylase, putative (BMY3) / 1,4-alpha-D-glucan maltohydrolase, putative	_	beta-amylase activity	_	No classification	_	cellulose biosynthesis	_	0.75427	-0.0619976	-0.224323	0.957919	M1exp2
CATMA5A19230	AT5G20700	_	senescence-associated protein-related	_	molecular_function unknown	_	No classification	_	No classification	_	0.77477	0.395981	-0.213887	0.144448	M1exp2
CATMA5A21760	AT5G24210	_	lipase class 3 family protein	_	triacylglycerol lipase activity	_	No classification	_	lipid metabolism	_	0.834842	-0.0697413	-0.372716	0.697111	M1exp2
CATMA5A23380	AT5G25610	_	dehydration-responsive protein (RD22)	_	nutrient reservoir activity	_	endomembrane system	_	response to abscisic acid stimulus	_	1.15765	0.090124	0.0285963	0.940666	M1exp2
CATMA5A30360	AT5G35220	_	peptidase M50 family protein / sterol-regulatory element binding protein (SREBP) site 2 protease family protein	_	sterol regulatory element-binding protein site 2 protease activity	_	membrane	_	N-terminal protein myristoylation	_	0.48197	-0.148589	-0.0950279	0.956479	M1exp2
CATMA5A32030	AT5G36790	_	phosphoglycolate phosphatase, putative	_	phosphoglycolate phosphatase activity	_	chloroplast	_	No classification	_	1.18041	-0.178915	-0.0584426	1.25308	M1exp2
CATMA5A32135	AT5G36910	_	thionin (THI2.2)	_	toxin activity	_	endomembrane system	_	defense response	_	0.972613	0.0863722	-0.0798918	0.877613	M1exp2
CATMA5A35100	AT5G39530	_	expressed protein	_	molecular_function unknown	_	mitochondrion	_	No classification	_	1.07684	-0.207475	-0.0859854	1.12726	M1exp2
CATMA5A36620	AT5G40950	_	50S ribosomal protein L27, chloroplast, putative (RPL27)	_	structural constituent of ribosome	_	ribosome	_	protein biosynthesis	_	0.868532	-0.376736	0.0122538	1.00249	M1exp2
CATMA5A38435	AT5G42650	_	allene oxide synthase (AOS) / hydroperoxide dehydrase / cytochrome P450 74A (CYP74A)	_	allene oxide synthase activity	_	chloroplast	_	jasmonic acid biosynthesis	_	0.509227	-0.0680669	0.197851	0.821475	M1exp2
CATMA5A38610	AT5G42800	_	dihydroflavonol 4-reductase (dihydrokaempferol 4-reductase) (DFR)	_	dihydroflavonol(thiole) lyase activity	_	No classification	_	anthocyanin biosynthesis	_	0.706516	-0.20122	0.516491	1.97477	M1exp2
CATMA5A39880	AT5G44130	_	fasciclin-like arabinogalactan-protein, putative	_	cell adhesion molecule activity	_	endomembrane system	_	cell adhesion	_	0.687397	0.0507692	-0.201592	0.450804	M1exp2
CATMA5A41670	AT5G45680	_	FK506-binding protein 1 (FKBP13) see FK506.pdf	_	FK56 binding	_	thylakoid lumen (sensu Viridiplantae)	_	protein folding	_	1.01868	-0.191796	0.0171429	1.06521	M1exp2
CATMA5A43180	AT5G47190	_	ribosomal protein L19 family protein	_	structural constituent of ribosome	_	ribosome	_	ribosome biogenesis	_	0.815893	-0.322735	-0.10819	1.11032	M1exp2
CATMA5A43530	AT5G47550	_	cysteine protease inhibitor, putative / cystatin, putative	_	cysteine protease inhibitor activity	_	endomembrane system	_	No classification	_	0.706984	0.00645124	-0.290066	0.684971	M1exp2
CATMA5A43580	AT5G47610	_	zinc finger (C3HC4-type RING finger) family protein	_	zinc ion binding	_	chloroplast	_	regulation of transcription, DNA-dependent	_	1.03736	-0.0616173	-0.0691513	1.66012	M1exp2
CATMA5A47350	AT5G51440	_	23.5 kDa mitochondrial small heat shock protein (HSP23.5-M)	_	heat shock protein activity	_	mitochondrion	_	response to heat	_	0.653041	-0.355385	0.367043	1.05994	M1exp2
CATMA5A47660	AT5G51720	_	expressed protein CDGSH-type zinc finger domain protein	_	molecular_function unknown	_	No classification	_	No classification	_	1.01722	-0.038263	-0.208652	0.902964	M1exp2
CATMA5A48515	AT5G52640	_	heat shock protein 81-1 (HSP81-1) / heat shock protein 83 (HSP83) AtHSP90.1 see AtHSP90.pdf	_	heat shock protein activity	_	cellular_component unknown	_	response to heat	_	0.79781	-0.0904082	0.245919	1.0666	M1exp2
CATMA5A49390	AT5G53490	_	thylakoid lumenal 17.4 kDa protein, chloroplast	_	No classification	_	thylakoid lumen (sensu Viridiplantae)	_	No classification	_	0.950615	-0.257746	-0.129801	1.09727	M1exp2
CATMA5A50160	AT5G54300	_	expressed protein	_	ion channel activity	_	endomembrane system	_	sodium ion transport	_	0.767744	-0.109308	-0.277132	0.0836482	M1exp2
CATMA5A50820	AT5G55050	_	GDSL-motif lipase/hydrolase family protein	_	carboxylic ester hydrolase activity	_	endomembrane system	_	No classification	_	0.898317	-0.370342	-0.157185	1.06041	M1exp2
CATMA5A51370	AT5G55620	_	expressed protein see TNT_TRANSCRIPTOME.pdf	_	molecular_function unknown	_	No classification	_	No classification	_	0.926454	0.0291002	0.182788	1.46406	M1exp2
CATMA5A51420	AT5G55680	_	glycine-rich protein	_	molecular_function unknown	_	No classification	_	No classification	_	0.47521	-0.35073	-0.111577	1.15924	M1exp2
CATMA5A53090	AT5G57345	_	expressed protein	_	molecular_function unknown	_	chloroplast	_	No classification	_	0.737553	-0.233756	-0.147816	0.70431	M1exp2
CATMA5A53440	AT5G57710	_	heat shock protein-related	_	acyl-CoA dehydrogenase activity	_	chloroplast	_	electron transport	_	0.744904	0.340865	-0.0617007	0.43162	M1exp2
CATMA5A53510	AT5G57785	_	expressed protein	_	molecular_function unknown	_	mitochondrion	_	No classification	_	0.803335	-0.181593	-0.0616333	0.901719	M1exp2
CATMA5A53530	AT5G57800	_	CER1 protein, putative (WAX2)	_	catalytic activity	_	membrane	_	cuticle biosynthesis	_	1.01554	-0.299872	0.397557	1.84069	M1exp2
CATMA5A53690	AT5G57930	_	expressed protein	_	molecular_function unknown	_	chloroplast	_	No classification	_	0.520177	-0.156948	-0.0794089	1.04084	M1exp2
CATMA5A54020	AT5G58260	_	expressed protein	_	molecular_function unknown	_	chloroplast	_	No classification	_	1.01767	0.158655	0.0156315	0.588935	M1exp2
CATMA5A54080	AT5G58330	_	malate dehydrogenase (NADP), chloroplast, putative	_	malate dehydrogenase activity	_	chloroplast	_	tricarboxylic acid cycle	_	0.961298	-0.219124	-0.274639	0.973304	M1exp2
CATMA5A58410	AT5G62840	_	phosphoglycerate/bisphosphoglycerate mutase family protein	_	catalytic activity	_	chloroplast	_	metabolism	_	0.478506	-0.117585	0.127528	1.10993	M1exp2
CATMA5A59100	AT5G63570	_	glutamate-1-semialdehyde 2,1-aminomutase 1 (GSA 1) / glutamate-1-semialdehyde aminotransferase 1 (GSA-AT 1)	_	glutamate-1-semialdehyde 2,1-aminomutase activity	_	chloroplast	_	porphyrin biosynthesis	_	0.431741	-0.191516	0.168167	1.01347	M1exp2
CATMA1A28386	AT1G30380	_	photosystem I reaction center subunit psaK, chloroplast, putative / photosystem I subunit X, putative / PSI-K, putative (PSAK)	_	molecular_function unknown	_	membrane	_	photosynthesis	_	0.951208	-0.136605	-0.491777	0.775072	M1exp2
CATMA3A47000	AT3G54050	_	fructose-1,6-bisphosphatase, putative / D-fructose-1,6-bisphosphate 1-phosphohydrolase, putative / FBPase, putative	_	fructose-bisphosphatase activity	_	chloroplast	_	fructose metabolism	_	1.12148	-0.27889	-0.0285891	1.40346	M1exp2
CATMA3A48770	AT3G55800	_	sedoheptulose-1,7-bisphosphatase, chloroplast / sedoheptulose-bisphosphatase	_	phosphoric ester hydrolase activity	_	chloroplast	_	carbohydrate metabolism	_	1.4821	-0.337128	-0.195076	1.48486	M1exp2
CATMA3B11755	AT3G12780	_	phosphoglycerate kinase, putative	_	phosphoglycerate kinase activity	_	chloroplast	_	glycolysis	_	0.876486	-0.254182	-0.124021	1.03619	M1exp2
CATMA4A30435	AT4G28750	_	photosystem I reaction center subunit IV, chloroplast, putative / PSI-E, putative (PSAE1)	_	molecular_function unknown	_	photosystem I reaction center	_	electron transport	_	1.16075	-0.362176	-0.0292783	1.20479	M1exp2
CATMA5A08485	AT5G09660	_	malate dehydrogenase, glyoxysomal	_	malate dehydrogenase activity	_	No classification	_	metabolism	_	0.863676	-0.233141	0.159959	0.923739	M1exp2
CATMA5A15460	AT5G17170	_	rubredoxin family protein	_	metal ion binding	_	chloroplast	_	electron transport	_	0.996164	0.0195509	-0.039844	0.833076	M1exp2
CATMA5A33960	AT5G38410	_	ribulose bisphosphate carboxylase small chain 3B / RuBisCO small subunit 3B (RBCS-3B) (ATS3B)	_	ribulose-bisphosphate carboxylase activity	_	ribulose bisphosphate carboxylase complex	_	carbon utilization by fixation of carbon dioxide	_	1.40148	-0.29394	-0.0237724	1.65994	M1exp2
CATMA5A59535	AT5G64040	_	photosystem I reaction center subunit PSI-N, chloroplast, putative / PSI-N, putative (PSAN)	_	calmodulin binding	_	photosystem I	_	No classification	_	1.4502	-0.167219	-0.346758	1.54566	M1exp2
CATMA1A02520	AT1G03630	_	protochlorophyllide reductase C, chloroplast / PCR C / NADPH-protochlorophyllide oxidoreductase C (PORC)	_	protochlorophyllide reductase activity	_	cytoplasm	_	chlorophyll biosynthesis	_	1.12478	-0.241055	-0.566416	1.35722	M1exp2
CATMA1A03460	AT1G04620	_	coenzyme F420 hydrogenase family / dehydrogenase, beta subunit family	_	coenzyme F42 hydrogenase activity	_	chloroplast	_	No classification	_	0.410616	-0.148993	-0.0371938	0.953221	M1exp2
CATMA1A03620	AT1G04800	_	glycine-rich protein	_	molecular_function unknown	_	endomembrane system	_	N-terminal protein myristoylation	_	0.66278	0.0729052	-0.159392	0.777187	M1exp2
CATMA1A03855	AT1G05010	_	1-aminocyclopropane-1-carboxylate oxidase / ACC oxidase / ethylene-forming enzyme (ACO) (EAT1)	_	1-aminocyclopropane-1-carboxylate oxidase activity	_	cellular_component unknown	_	ethylene biosynthesis	_	0.785561	0.150944	-0.493392	-0.0146319	M1exp2
CATMA1A08395	AT1G09530	_	phytochrome interacting factor 3 (PIF3)	_	transcription regulator activity	_	nucleus	_	signal transduction	_	1.094	-0.265006	-0.570714	0.891278	M1exp2
CATMA1A13750	AT1G14700	_	purple acid phosphatase, putative	_	protein serine/threonine phosphatase activity	_	endomembrane system	_	No classification	_	1.14437	-0.2848	-0.387498	1.12763	M1exp2
CATMA1A29555	AT1G31330	_	photosystem I reaction center subunit III family protein	_	molecular_function unknown	_	photosystem I reaction center	_	photosynthesis	_	1.74747	-0.116243	-0.48765	1.42722	M1exp2
CATMA1A50605	AT1G61520	_	chlorophyll A-B binding protein / LHCI type III (LHCA3.1)	_	chlorophyll binding	_	light-harvesting complex	_	photosynthesis	_	1.37125	-0.195593	-0.524002	1.31741	M1exp2
CATMA1A54040	AT1G64720	_	expressed protein	_	molecular_function unknown	_	endomembrane system	_	No classification	_	0.967309	0.191163	-0.0781767	0.632616	M1exp2
CATMA1A57940	AT1G68570	_	proton-dependent oligopeptide transport (POT) family protein	_	transporter activity	_	membrane	_	oligopeptide transport	_	0.850621	-0.218056	0.258465	1.58	M1exp2
CATMA1A62360	AT1G73120	_	expressed protein	_	molecular_function unknown	_	chloroplast	_	No classification	_	1.23435	-0.380025	-0.420893	1.20169	M1exp2
CATMA1A63440	AT1G74070	_	peptidyl-prolyl cis-trans isomerase cyclophilin-type family protein	_	peptidyl-prolyl cis-trans isomerase activity	_	thylakoid lumen (sensu Viridiplantae)	_	protein folding	_	0.78891	-0.33163	0.028954	1.47565	M1exp2
CATMA2A02740	AT2G03850	_	late embryogenesis abundant domain-containing protein / LEA domain-containing protein	_	molecular_function unknown	_	chloroplast	_	embryonic development (sensu Magnoliophyta)	_	1.20834	-0.0201263	-0.584581	0.855222	M1exp2
CATMA2A04310	AT2G05540	_	glycine-rich protein	_	molecular_function unknown	_	endomembrane system	_	No classification	_	1.01269	0.176003	-0.519255	0.521283	M1exp2
CATMA2A19020	AT2G20520	_	fasciclin-like arabinogalactan-protein (FLA6)	_	molecular_function unknown	_	endomembrane system	_	cell adhesion	_	0.73094	-0.258692	-0.587628	0.489206	M1exp2
CATMA2A24530	AT2G26150	_	heat shock transcription factor family protein	_	heat shock protein activity	_	nucleus	_	regulation of transcription, DNA-dependent	_	0.544525	-0.122588	0.34576	1.19608	M1exp2
CATMA2A28010	AT2G29630	_	thiamine biosynthesis family protein / thiC family protein	_	catalytic activity	_	chloroplast	_	thiamin biosynthesis	_	0.443137	-0.314137	0.0464458	1.04893	M1exp2
CATMA2A28685	AT2G30390	_	ferrochelatase II	_	ferrochelatase activity	_	chloroplast	_	heme biosynthesis	_	0.805345	-0.277879	0.0125237	0.933997	M1exp2
CATMA2A45270	AT2G46820	_	expressed protein	_	DNA binding	_	chloroplast envelope	_	biological_process unknown	_	1.38422	-0.266221	-0.571007	1.29301	M1exp2
CATMA2B25830	AT2G27420	_	cysteine proteinase, putative	_	cysteine-type peptidase activity	_	endomembrane system	_	proteolysis and peptidolysis	_	1.37084	0.148497	-0.064673	1.98431	M1exp2
CATMA3A00490	AT3G01500	_	carbonic anhydrase 1, chloroplast / carbonate dehydratase 1 (CA1)	_	zinc ion binding	_	chloroplast	_	carbon utilization	_	1.31379	0.213968	-0.453202	1.03089	M1exp2
CATMA3A01355	AT3G02380	_	zinc finger protein CONSTANS-LIKE 2 (COL2)	_	zinc ion binding	_	nucleus	_	regulation of flower development	_	1.11626	-0.24368	0.326455	2.10148	M1exp2
CATMA3A29380	AT3G29240	_	expressed protein	_	ATP binding	_	thylakoid lumen (sensu Viridiplantae)	_	No classification	_	1.0914	-0.322508	-0.454605	1.18896	M1exp2
CATMA3A37990	AT3G44970	_	cytochrome P450 family protein	_	oxygen binding	_	endomembrane system	_	electron transport	_	1.03398	0.231446	-0.456006	0.49469	M1exp2
CATMA3A38175	AT3G45140	_	lipoxygenase (LOX2)	_	lipoxygenase activity	_	chloroplast	_	abscisic acid biosynthesis	_	1.54186	-0.311742	0.0213161	1.99693	M1exp2
CATMA3A47850	AT3G54900	_	CAX-interacting protein 1 (CAXIP1)	_	antiporter activity	_	chloroplast	_	cation transport	_	0.730477	-0.294953	-0.563276	0.756217	M1exp2
CATMA3A48240	AT3G55240	_	expressed protein	_	molecular_function unknown	_	endomembrane system	_	biological_process unknown	_	0.69413	0.175855	-0.401042	0.213628	M1exp2
CATMA3B54606	AT3G61470	_	chlorophyll A-B binding protein (LHCA2)	_	chlorophyll binding	_	photosystem I antenna complex	_	photosynthesis light harvesting in photosystem I	_	1.58577	-0.254343	-0.43166	1.23642	M1exp2
CATMA4A20740	AT4G19530	_	disease resistance protein (TIR-NBS-LRR class), putative	_	defense/immunity protein activity	_	membrane	_	apoptosis	_	0.700337	-0.132035	0.322605	1.50757	M1exp2
CATMA4A28100	AT4G26530	_	fructose-bisphosphate aldolase, putative	_	fructose-bisphosphate aldolase activity	_	No classification	_	glycolysis	_	0.82219	0.0165308	0.00626455	1.01794	M1exp2
CATMA4A34500	AT4G32770	_	tocopherol cyclase, chloroplast / vitamin E deficient 1 (VTE1) / sucrose export defective 1 (SXD1)	_	tocopherol cyclase activity	_	chloroplast inner membrane	_	vitamin E metabolism	_	0.493485	0.0248488	0.0746765	0.807607	M1exp2
CATMA5A03320	AT5G04140	_	glutamate synthase (GLU1) / ferredoxin-dependent glutamate synthase (Fd-GOGAT 1)	_	glutamate synthase (ferredoxin) activity	_	chloroplast	_	photorespiration	_	1.06644	-0.309141	-0.0635333	1.459	M1exp2
CATMA5A06200	AT5G07020	_	proline-rich family protein	_	molecular_function unknown	_	No classification	_	No classification	_	1.09015	-0.268071	-0.258869	1.36425	M1exp2
CATMA5A07710	AT5G08410	_	ferredoxin-thioredoxin reductase, putative	_	ferredoxin\:thioredoxin reductase activity	_	chloroplast	_	photosynthesis\, light reaction	_	0.730638	-0.0460964	-0.403629	0.820918	M1exp2
CATMA5A09510	AT5G10770	_	chloroplast nucleoid DNA-binding protein, putative	_	DNA binding	_	endomembrane system	_	proteolysis and peptidolysis	_	0.726703	0.425612	-0.463834	0.211822	M1exp2
CATMA5A23655	AT5G26000	_	glycosyl hydrolase family 1 protein	_	thioglucosidase activity	_	endomembrane system	_	glucosinolate catabolism	_	1.13658	-0.136284	-0.0711352	1.18749	M1exp2
CATMA5A24950	AT5G27560	_	expressed protein	_	molecular_function unknown	_	chloroplast	_	No classification	_	0.405431	-0.30379	0.0812133	1.07047	M1exp2
CATMA5A40380	AT5G44580	_	expressed protein	_	molecular_function unknown	_	endomembrane system	_	No classification	_	1.03858	-0.278743	-0.529823	0.662991	M1exp2
CATMA5A52776	AT5G57030	_	lycopene epsilon cyclase	_	lycopene epsilon cyclase activity	_	chloroplast	_	photosynthesis light harvesting	_	0.962874	-0.320625	-0.0378664	1.46954	M1exp2
CATMA5A62845	AT5G67400	_	peroxidase 73 (PER73) (P73) (PRXR11)	_	peroxidase activity	_	endomembrane system	_	response to oxidative stress	_	0.696627	-0.31707	-0.408339	0.545866	M1exp2
CATMA1A52140	AT1G62980	_	expansin, putative (EXP18)	_	molecular_function unknown	_	endomembrane system	_	cell wall modification during cell expansion (sensu Magnoliophyta)	_	0.750246	-0.389856	-0.257379	0.595139	M1exp2
CATMA2A24610	AT2G26250	_	beta-ketoacyl-CoA synthase family (FIDDLEHEAD) (FDH)	_	acyltransferase activity	_	No classification	_	cuticle biosynthesis	_	0.863193	-0.130293	-0.295861	0.665334	M1exp2
CATMA2B27340	AT2G28950	_	expansin, putative (EXP6)	_	molecular_function unknown	_	endomembrane system	_	cell wall modification during cell expansion (sensu Magnoliophyta)	_	0.713922	-0.0625994	-0.0613206	0.713669	M1exp2
CATMA4A01230	AT4G01050	_	hydroxyproline-rich glycoprotein family protein	_	DNA binding	_	chloroplast	_	regulation of transcription, DNA-dependent	_	0.997747	-0.0905659	-0.275041	0.54579	M1exp2
CATMA4A05180	AT4G04640	_	ATP synthase gamma chain 1, chloroplast (ATPC1)	_	No classification	_	chloroplast ATP synthase complex	_	proton transport	_	1.15399	-0.379592	-0.46956	1.00466	M1exp2
CATMA2A03550	AT2G04570	_	GDSL-motif lipase/hydrolase family protein	_	carboxylic ester hydrolase activity	_	endomembrane system	_	No classification	_	1.11907	-0.21227	0.627676	2.26868	M1exp2
CATMA2A28765	AT2G30520	_	signal transducer of phototropic response (RPT2)	_	protein binding	_	nucleus	_	phototropism	_	0.904589	-0.338571	-0.270401	0.832348	M1exp2
CATMA4A40735	AT4G39330	_	mannitol dehydrogenase, putative	_	mannitol dehydrogenase activity	_	No classification	_	mannitol catabolism	_	1.32572	-0.271484	0.0587183	1.58727	M1exp2
CATMA1A29020	AT1G30870	_	cationic peroxidase, putative secretory_peroxidase. Secretory peroxidases cd00693	_	peroxidase activity	_	endomembrane system	_	No classification	_	0.480339	-0.367725	0.0897556	0.889219	M1exp2
CATMA2A19490	AT2G20890	_	expressed protein /THYLAKOID FORMATION1	_	molecular_function unknown	_	chloroplast	_	No classification	_	0.671292	-0.25067	-0.214404	0.975362	M1exp2
CATMA4A23540	AT4G21870	_	26.5 kDa class P-related heat shock protein (HSP26.5-P)	_	heat shock protein activity	_	No classification	_	response to heat	_	0.488847	-0.285421	0.394345	1.22714	M1exp2
CATMA5A36060	AT5G40390	_	raffinose synthase family protein	_	hydrolase activity\, hydrolyzing O-glycosyl compounds	_	No classification	_	No classification	_	0.609405	-0.195859	0.101728	0.934322	M1exp2
CATMA1A22630	AT1G23740	AT1G23730	oxidoreductase, zinc-binding dehydrogenase family protein	carbonic anhydrase, putative / carbonate dehydratase, putative	zinc ion binding	zinc ion binding	chloroplast	No classification	bacteriochlorophyll biosynthesis	carbon utilization	1.4518	-0.552352	-0.0702328	1.87958	M1Mexp2
CATMA1A64090	AT1G74740	AT1G74730	calcium-dependent protein kinase, putative / CDPK, putative	expressed protein	kinase activity	molecular_function unknown	No classification	chloroplast	protein amino acid phosphorylation	No classification	1.16133	-0.52038	0.0564494	1.79593	M1Mexp2
CATMA1B49950	AT1G60960	AT1G60950	metal transporter, putative (IRT3)	ferredoxin, chloroplast (PETF)	metal ion transporter activity	electron carrier activity	membrane	chloroplast stroma	metal ion transport	photosynthetic electron transport	1.33209	-0.514252	0.280289	2.03003	M1Mexp2
CATMA2A05190	AT2G06520	AT2G06510	membrane protein, putative	replication protein, putative	molecular_function unknown	DNA binding	chloroplast	nucleus	No classification	DNA replication	1.29056	-0.621332	-0.274309	1.69989	M1Mexp2
CATMA2A20775	AT2G22240	AT2G22230	inositol-3-phosphate synthase isozyme 2 / myo-inositol-1-phosphate synthase 2 / MI-1-P synthase 2 / IPS 2	beta-hydroxyacyl-ACP dehydratase, putative	inositol-3-phosphate synthase activity	3-hydroxyacyl-ACP dehydratase activity	No classification	chloroplast	phospholipid biosynthesis	fatty acid biosynthesis	0.690999	-0.443474	-0.131424	0.902125	M1Mexp2
CATMA3A43500	AT3G50440	AT3G50430	hydrolase, alpha/beta fold family protein	expressed protein	hydrolase activity	molecular_function unknown	mitochondrion	chloroplast	aromatic compound metabolism	No classification	0.898702	-0.528961	-0.220288	1.1977	M1Mexp2
CATMA3A49925	AT3G56950	AT3G56940	small basic membrane integral family protein	dicarboxylate diiron protein, putative (Crd1)	transporter activity	DNA binding	membrane	chloroplast	transport	biological_process unknown	1.22184	-0.592851	0.0897052	1.959	M1Mexp2
CATMA5A45825	AT5G49920	AT5G49910	octicosapeptide/Phox/Bem1p (PB1) domain-containing protein	heat shock protein 70 / HSP70 (HSC70-7)	molecular_function unknown	heat shock protein activity	cellular_component unknown	plastid stroma	biological_process unknown	protein folding	0.405602	-0.448248	-0.0425379	0.804682	M1Mexp2
CATMA1A08610	AT1G09760	AT1G09750	U2 small nuclear ribonucleoprotein A, putative	chloroplast nucleoid DNA-binding protein-related	protein binding	catalytic activity	No classification	endomembrane system	No classification	lipid metabolism	0.564736	-0.159663	0.14276	1.08428	M1Mexp2
CATMA1A14860	AT1G15820	AT1G15810	chlorophyll A-B binding protein, chloroplast (LHCB6)	ribosomal protein S15 family protein	chlorophyll binding	structural constituent of ribosome	photosystem II antenna complex	small ribosomal subunit	photosynthesis	protein biosynthesis	1.41558	-0.220624	-0.20111	1.41438	M1Mexp2
CATMA1A19470	AT1G20480	AT1G20470	4-coumarate--CoA ligase family protein / 4-coumaroyl-CoA synthase family protein	auxin-responsive family protein	4-coumarate-CoA ligase activity	No classification	No classification	mitochondrion	phenylpropanoid metabolism	response to auxin stimulus	1.01291	-0.313208	-0.109538	0.775855	M1Mexp2
CATMA1A27590	AT1G29680	AT1G29670	expressed protein	GDSL-motif lipase/hydrolase family protein	molecular_function unknown	carboxylic ester hydrolase activity	No classification	endomembrane system	No classification	No classification	0.779633	-0.187736	-0.122467	0.796528	M1Mexp2
CATMA1A32230	AT1G34000	AT1G33990	light stress-responsive one-helix protein (OHP2)	hydrolase, alpha/beta fold family protein	ATP binding	hydrolase activity	chloroplast	No classification	No classification	lipid metabolism	0.550075	-0.138729	-0.0769803	0.801049	M1Mexp2
CATMA1A39180	AT1G48110	AT1G48100	expressed protein	glycoside hydrolase family 28 protein / polygalacturonase (pectinase) family protein	molecular_function unknown	polygalacturonase activity	cellular_component unknown	mitochondrion	biological_process unknown	carbohydrate metabolism	0.696179	-0.308399	0.0573465	1.4428	M1Mexp2
CATMA1A51870	AT1G62750	AT1G62740	elongation factor Tu family protein	stress-inducible protein, putative	translation factor activity, nucleic acid binding	molecular_function unknown	chloroplast	No classification	translational elongation	response to stress	1.02021	-0.241877	0.0805052	1.44327	M1Mexp2
CATMA1A57970	AT1G68590	AT1G68585	plastid-specific 30S ribosomal protein 3, putative / PSRP-3, putative	expressed protein	structural constituent of ribosome	molecular_function unknown	chloroplast	No classification	No classification	No classification	0.706793	-0.252133	-0.081089	1.18984	M1Mexp2
CATMA2A37740	AT2G39480	AT2G39470	ABC transporter family protein	photosystem II reaction center PsbP family protein	ATP-binding cassette (ABC) transporter activity	No classification	inner membrane	thylakoid lumen (sensu Viridiplantae)	amino acid transport	No classification	1.10473	-0.133634	-0.283884	1.11002	M1Mexp2
CATMA2A39210	AT2G40890	AT2G40880	cytochrome P450 98A3, putative (CYP98A3)	cysteine protease inhibitor, putative / cystatin, putative (FL3-27)	p-coumarate 3-hydroxylase activity	cysteine protease inhibitor activity	microsome	endomembrane system	lignin biosynthesis	No classification	0.773318	0.0378263	-0.248244	0.652948	M1Mexp2
CATMA2A42550	AT2G44140	AT2G44130	autophagy 4a (APG4a)	kelch repeat-containing F-box family protein	peptidase activity	molecular_function unknown	chloroplast	cellular_component unknown	autophagy	biological_process unknown	0.703806	-0.0151583	-0.283325	0.518964	M1Mexp2
CATMA3A17290	AT3G17800	AT3G17790	expressed protein	acid phosphatase type 5 (ACP5)	molecular_function unknown	phosphoric monoester hydrolase activity	chloroplast	cell surface	No classification	phosphate ion homeostasis	0.543835	-0.331409	0.192818	0.974665	M1Mexp2
CATMA3A20410	AT3G20680	AT3G20670	expressed protein	histone H2A, putative	molecular_function unknown	DNA binding	chloroplast	mitochondrion	No classification	chromosome organization and biogenesis (sensu Eukarya)	0.464336	-0.346901	-0.157325	0.999074	M1Mexp2
CATMA3A27600	AT3G27770	AT3G27750	expressed protein	expressed protein	molecular_function unknown	molecular_function unknown	endomembrane system	chloroplast	No classification	No classification	0.444665	-0.149035	0.275469	0.899016	M1Mexp2
CATMA3A40485	AT3G47470	AT3G47460	chlorophyll A-B binding protein 4, chloroplast / LHCI type III CAB-4 (CAB4)	SMC2-like condensin, putative	chlorophyll binding	transporter activity	light-harvesting complex	membrane	photosynthesis	chromosome segregation	1.04795	-0.187747	0.0311137	1.24126	M1Mexp2
CATMA3A49900	AT3G56910	AT3G56900	expressed protein	aladin-related / adracalin-related	structural constituent of ribosome	molecular_function unknown	chloroplast	No classification	No classification	No classification	0.652898	-0.338998	-0.148286	0.999714	M1Mexp2
CATMA3A56610	AT3G63410	AT3G63400	chloroplast inner envelope membrane protein, putative (APG1)	peptidyl-prolyl cis-trans isomerase cyclophilin-type family protein	S-adenosylmethionine-dependent methyltransferase activity	peptidyl-prolyl cis-trans isomerase activity	chloroplast inner membrane	No classification	No classification	protein folding	0.529383	-0.170774	0.229066	0.976324	M1Mexp2
CATMA4A27310	AT4G25620	AT4G25610	hydroxyproline-rich glycoprotein family protein	zinc finger (C2H2 type) family protein	molecular_function unknown	zinc ion binding	chloroplast	No classification	biological_process unknown	No classification	0.548157	-0.351473	0.0114274	0.79218	M1Mexp2
CATMA4A29720	AT4G28080	AT4G28070	expressed protein	AFG1-like ATPase family protein	ATP binding	ATPase activity	mitochondrion	mitochondrion	No classification	biological_process unknown	1.22347	-0.256178	0.260577	1.64627	M1Mexp2
CATMA5A01195	AT5G02130	AT5G02120	expressed protein	thylakoid membrane one helix protein (OHP)	molecular_function unknown	molecular_function unknown	mitochondrion	thylakoid membrane (sensu Viridiplantae)	No classification	response to high light intensity	1.22822	-0.11932	-0.348902	1.21126	M1Mexp2
CATMA5A11740	AT5G13520	AT5G13510	peptidase M1 family protein	ribosomal protein L10 family protein	membrane alanyl aminopeptidase activity	structural constituent of ribosome	No classification	ribosome	proteolysis and peptidolysis	protein biosynthesis	0.601422	-0.298746	0.000592546	1.0351	M1Mexp2
CATMA5A11950	AT5G13730	AT5G13720	RNA polymerase sigma subunit SigD (sigD) / sigma-like factor (SIG4)	expressed protein	sigma factor activity	molecular_function unknown	chloroplast	chloroplast inner membrane	transcription initiation	No classification	0.595018	-0.138543	-0.00406418	0.904593	M1Mexp2
CATMA5A18380	AT5G19950	AT5G19940	expressed protein	plastid-lipid associated protein PAP-related / fibrillin-related	structural molecule activity	structural molecule activity	No classification	chloroplast envelope	No classification	No classification	0.695405	-0.158426	-0.203954	0.821294	M1Mexp2
CATMA5A21890	AT5G24316	AT5G24314	proline-rich family protein	expressed protein	molecular_function unknown	molecular_function unknown	endomembrane system	chloroplast	biological_process unknown	No classification	0.771757	-0.153435	-0.0644556	0.945067	M1Mexp2
CATMA5A38560	AT5G42765	AT5G42760	expressed protein	O-methyltransferase N-terminus domain-containing protein	molecular_function unknown	molecular_function unknown	chloroplast	No classification	No classification	No classification	0.457158	-0.015991	0.154638	0.786314	M1Mexp2
CATMA5A41930	AT5G45940	AT5G45930	MutT/nudix family protein	magnesium-chelatase subunit chlI, chloroplast, putative / Mg-protoporphyrin IX chelatase, putative	hydrolase activity	magnesium chelatase activity	No classification	magnesium chelatase complex	No classification	chlorophyll biosynthesis	0.720097	-0.379604	-0.0481397	1.00589	M1Mexp2
CATMA5A53915	AT5G58150	AT5G58140	leucine-rich repeat transmembrane protein kinase, putative	protein kinase family protein / non phototropic hypocotyl 1-like protein (NPL1)	ATP binding	blue light photoreceptor activity	endomembrane system	membrane	transmembrane receptor protein tyrosine kinase signaling pathway	chloroplast relocation	0.93996	-0.158445	0.134067	1.31536	M1Mexp2
CATMA1A45860	AT1G54790	AT1G54780	GDSL-motif lipase/hydrolase family protein	thylakoid lumen 18.3 kDa protein	carboxylic ester hydrolase activity	No classification	endomembrane system	thylakoid lumen (sensu Viridiplantae)	No classification	No classification	1.04547	-0.349609	-0.128399	1.1096	M1Mexp2
CATMA1A60040	AT1G70770	AT1G70760	expressed protein	inorganic carbon transport protein-related	ATP binding	molecular_function unknown	No classification	chloroplast	No classification	No classification	0.687705	-0.240175	-0.224413	0.629646	M1Mexp2
CATMA3A56700	AT3G63500	AT3G63490	expressed protein	ribosomal protein L1 family protein	DNA binding	structural constituent of ribosome	No classification	ribosome	regulation of transcription, DNA-dependent	protein biosynthesis	0.640499	-0.0666812	0.0878715	0.830587	M1Mexp2
CATMA5A01910	AT5G02830	AT5G02820	pentatricopeptide (PPR) repeat-containing protein	DNA topoisomerase VIA (SPO11)	molecular_function unknown	ATP binding	chloroplast	cellular_component unknown	biological_process unknown	epidermal cell fate specification	0.44094	-0.0633725	-0.126467	0.783112	M1Mexp2
CATMA5A12010	AT5G13780	AT5G13770	GCN5-related N-acetyltransferase, putative	pentatricopeptide (PPR) repeat-containing protein	N-acetyltransferase activity	molecular_function unknown	endomembrane system	cellular_component unknown	metabolism	biological_process unknown	0.880812	-0.397493	0.00729056	1.30799	M1Mexp2
CATMA4A40740	AT4G39340	AT4G39330	hypothetical protein	mannitol dehydrogenase, putative	molecular_function unknown	mannitol dehydrogenase activity	endomembrane system	No classification	No classification	mannitol catabolism	1.11469	-0.323357	0.478985	1.8829	M1Mexp2
CATMA5A51450	AT5G55710	AT5G55700	expressed protein	glycosyl hydrolase family 14 protein	molecular_function unknown	beta-amylase activity	chloroplast	mitochondrion	No classification	cellulose biosynthesis	0.703779	-0.22447	-0.415096	0.820977	M1Mexp2
CATMA1A26515	AT1G28330	_	dormancy-associated protein, putative (DRM1)	_	molecular_function unknown	_	No classification	_	physiological process	_	-1.1404	-0.471154	0.0641561	-0.668565	M2exp2
CATMA1A67040	AT1G77885	_	expressed protein	_	molecular_function unknown	_	No classification	_	No classification	_	-0.696864	-0.462989	-0.0763505	-0.543227	M2exp2
CATMA2A32020	AT2G33830	_	dormancy/auxin associated family protein	_	ATP binding	_	No classification	_	physiological process	_	-0.75308	-0.511235	0.126326	-0.328837	M2exp2
CATMA2A39890	AT2G41480	_	peroxidase, putative	_	peroxidase activity	_	endomembrane system	_	electron transport	_	-0.83121	-0.427635	-0.054831	-0.282659	M2exp2
CATMA3A17460	AT3G18000	_	phosphoethanolamine N-methyltransferase 1 / PEAMT 1 (NMT1)	_	phosphoethanolamine N-methyltransferase activity	_	No classification	_	acetate biosynthesis from carbon monoxide	_	-0.779237	-0.580523	0.199561	0.068769	M2exp2
CATMA3A25040	AT3G25190	_	nodulin, putative	_	molecular_function unknown	_	No classification	_	No classification	_	-2.22535	-0.420069	-0.110264	-1.66597	M2exp2
CATMA4A01640	AT4G01440	_	nodulin MtN21 family protein	_	ammonium transporter activity	_	membrane	_	transport	_	-0.756317	-0.676105	0.116542	-0.135802	M2exp2
CATMA4A08435	AT4G08620	_	sulfate transporter	_	sulfate transporter activity	_	chloroplast	_	sulfate transport	_	-1.57993	-0.425807	-0.0586346	-1.19912	M2exp2
CATMA4A13955	AT4G13770	_	cytochrome P450 family protein	_	cytochrome P45 activity	_	endomembrane system	_	glucosinolate biosynthesis	_	-0.790201	-0.446141	-0.382213	-0.847255	M2exp2
CATMA5A57190	AT5G61590	_	AP2 domain-containing transcription factor family protein	_	transcription factor activity	_	nucleus	_	regulation of transcription, DNA-dependent	_	-0.816382	-0.64208	-0.163612	-0.579015	M2exp2
CATMA1A00560	AT1G01580	_	ferric-chelate reductase, putative	_	ferric-chelate reductase activity	_	membrane	_	electron transport	_	-1.4916	0.0881988	-0.142644	-1.65052	M2exp2
CATMA1A08413	AT1G09560	_	germin-like protein (GLP4) (GLP5)	_	nutrient reservoir activity	_	endomembrane system	_	biological_process unknown	_	-0.877042	0.170235	0.0201431	-0.927528	M2exp2
CATMA1A13130	AT1G14160	_	integral membrane family protein	_	molecular_function unknown	_	No classification	_	No classification	_	-0.772179	-0.0304744	0.00379798	-0.787842	M2exp2
CATMA1A14400	AT1G15380	_	lactoylglutathione lyase family protein / glyoxalase I family protein	_	lactoylglutathione lyase activity	_	No classification	_	carbohydrate metabolism	_	-1.00058	-0.128227	0.0878476	-0.634806	M2exp2
CATMA1A25160	AT1G26945	_	expressed protein	_	molecular_function unknown	_	chloroplast	_	No classification	_	-0.972147	-0.0473686	-0.102355	-1.04918	M2exp2
CATMA1A25530	AT1G27300	_	expressed protein	_	molecular_function unknown	_	No classification	_	No classification	_	-0.479184	0.181147	-0.207698	-0.851106	M2exp2
CATMA1A28980	AT1G30840	_	purine permease-related	_	purine transporter activity	_	membrane	_	No classification	_	-0.754049	-0.396998	0.00197931	-0.203764	M2exp2
CATMA1A30850	AT1G32450	_	proton-dependent oligopeptide transport (POT) family protein	_	transporter activity	_	membrane	_	oligopeptide transport	_	-1.05377	-0.309658	-0.0686444	-0.812071	M2exp2
CATMA1A39820	AT1G48690	_	auxin-responsive GH3 family protein	_	molecular_function unknown	_	No classification	_	response to auxin stimulus	_	-0.6398	-0.122238	-0.0892143	-0.779044	M2exp2
CATMA1A50180	AT1G61130	_	serine carboxypeptidase S10 family protein	_	serine carboxypeptidase activity	_	endomembrane system	_	proteolysis and peptidolysis	_	-0.711839	-0.327385	-0.0489738	-0.448568	M2exp2
CATMA1A58850	AT1G69530	_	expansin, putative (EXP1)	_	molecular_function unknown	_	endomembrane system	_	cell elongation	_	-0.692214	0.0951405	-0.186967	-0.843665	M2exp2
CATMA1A60130	AT1G70850	_	Bet v I allergen family protein	_	molecular_function unknown	_	cellular_component unknown	_	biological_process unknown	_	-0.753226	0.0529831	-0.137244	-0.834782	M2exp2
CATMA1A63870	AT1G74460	_	GDSL-motif lipase/hydrolase family protein	_	carboxylic ester hydrolase activity	_	endomembrane system	_	No classification	_	-0.936352	-0.0375189	0.227859	-0.556946	M2exp2
CATMA1A67220	AT1G78100	_	F-box family protein	_	molecular_function unknown	_	cellular_component unknown	_	biological_process unknown	_	-0.538047	0.138853	-0.317755	-0.791725	M2exp2
CATMA2A16710	AT2G18040	_	AtPIN1 peptidyl-prolyl cis-trans isomerase (PIN1)	_	peptidyl-prolyl cis-trans isomerase activity	_	cellular_component unknown	_	regulation of cell cycle	_	-0.458305	0.247346	-0.236831	-0.814472	M2exp2
CATMA2A20680	AT2G22122	_	expressed protein	_	molecular_function unknown	_	No classification	_	No classification	_	-1.2099	-0.323757	-0.107125	-1.28036	M2exp2
CATMA2A21030	AT2G22510	_	hydroxyproline-rich glycoprotein family protein	_	molecular_function unknown	_	endomembrane system	_	biological_process unknown	_	-1.09163	0.0672973	0.039516	-0.99547	M2exp2
CATMA2A26560	AT2G28160	_	basic helix-loop-helix (bHLH) family protein	_	transcription factor activity	_	cellular_component unknown	_	regulation of transcription	_	-0.557929	0.0935254	-0.420728	-0.923246	M2exp2
CATMA2A27190	AT2G28780	_	expressed protein	_	molecular_function unknown	_	mitochondrion	_	No classification	_	-0.857471	-0.322098	-0.329537	-0.695914	M2exp2
CATMA2A27730	AT2G29330	_	tropinone reductase, putative / tropine dehydrogenase, putative	_	oxidoreductase activity	_	membrane	_	metabolism	_	-0.842008	-0.0163957	-0.00414665	-0.635009	M2exp2
CATMA2A32810	AT2G34690	_	expressed protein	_	sphingosine transporter activity	_	cellular_component unknown	_	response to pathogenic bacteria (incompatible interaction)	_	-0.400562	0.274703	-0.00557593	-0.840565	M2exp2
CATMA2A35430	AT2G37130	_	peroxidase 21 (PER21) (P21) (PRXR5)	_	molecular_function unknown	_	endomembrane system	_	electron transport	_	-0.44664	0.0345628	-0.569825	-0.816137	M2exp2
CATMA2A36690	AT2G38390	_	peroxidase, putative	_	peroxidase activity	_	endomembrane system	_	response to oxidative stress	_	-0.943197	-0.215566	0.214801	-0.690284	M2exp2
CATMA2A36890	AT2G38600	_	acid phosphatase class B family protein	_	acid phosphatase activity	_	endomembrane system	_	No classification	_	-0.698738	-0.217698	-0.0167731	-0.432927	M2exp2
CATMA2A42780	AT2G44370	_	DC1 domain-containing protein	_	DNA binding	_	mitochondrion	_	intracellular signaling cascade	_	-0.988781	0.336031	0.244784	-1.1258	M2exp2
CATMA2B42010	AT2G43590	_	chitinase, putative	_	chitinase activity	_	endomembrane system	_	cell wall catabolism	_	-1.24478	0.108931	0.258902	-0.963398	M2exp2
CATMA3A00250	AT3G01260	_	aldose 1-epimerase family protein	_	aldose 1-epimerase activity	_	No classification	_	galactose metabolism	_	-0.710676	0.384975	0.0577199	-1.14437	M2exp2
CATMA3A01430	AT3G02480	_	ABA-responsive protein-related	_	molecular_function unknown	_	No classification	_	No classification	_	-0.694481	-0.0960721	-0.0496799	-0.753844	M2exp2
CATMA3A01630	AT3G02670	_	proline-rich family protein	_	molecular_function unknown	_	endomembrane system	_	biological_process unknown	_	-0.973124	0.0217103	0.199523	-1.18867	M2exp2
CATMA3A03743	AT3G04720	_	hevein-like protein (HEL)	_	chitin binding	_	endomembrane system	_	response to ethylene stimulus	_	-0.821246	0.0234098	-0.234589	-1.22443	M2exp2
CATMA3A06980	AT3G07720	_	kelch repeat-containing protein	_	molecular_function unknown	_	cellular_component unknown	_	electron transport	_	-1.01776	0.066958	-0.0787516	-0.870384	M2exp2
CATMA3A08130	AT3G09270	_	glutathione S-transferase, putative	_	glutathione transferase activity	_	No classification	_	transport	_	-0.719143	0.174504	-0.137982	-1.07527	M2exp2
CATMA3A15030	AT3G15630	_	expressed protein	_	molecular_function unknown	_	chloroplast	_	No classification	_	-0.975239	-0.363666	0.224206	-0.422576	M2exp2
CATMA3A15760	AT3G16340	_	ABC transporter family protein	_	ATP-binding cassette (ABC) transporter activity	_	chloroplast	_	amino acid transport	_	-0.695219	0.116166	0.183036	-0.522636	M2exp2
CATMA3A22990	AT3G23030	_	auxin-responsive protein / indoleacetic acid-induced protein 2 (IAA2)	_	transcription factor activity	_	nucleus	_	response to auxin stimulus	_	-0.71043	0.369862	-0.210276	-1.19078	M2exp2
CATMA3A26310	AT3G26470	_	expressed protein	_	molecular_function unknown	_	No classification	_	No classification	_	-0.535825	0.393308	-0.0186096	-0.86476	M2exp2
CATMA3A37212	AT3G44300	_	nitrilase 2 (NIT2)	_	nitrilase activity	_	No classification	_	indoleacetic acid biosynthesis	_	-0.820672	-0.171972	0.161409	-0.821433	M2exp2
CATMA3A38190	AT3G45160	_	expressed protein	_	molecular_function unknown	_	endomembrane system	_	No classification	_	-0.656524	-0.202203	-0.590679	-1.04754	M2exp2
CATMA3A40240	AT3G47160	_	expressed protein RNA-binding protein-like protein	_	RNA binding	_	cellular_component unknown	_	biological_process unknown	_	-0.462224	0.168006	0.0856603	-0.889094	M2exp2
CATMA3A43300	AT3G50260	_	AP2 domain-containing transcription factor, putative	_	transcription factor activity	_	nucleus	_	regulation of transcription, DNA-dependent	_	-0.74621	0.151615	0.264155	-0.598358	M2exp2
CATMA3A51550	AT3G58550	_	protease inhibitor/seed storage/lipid transfer protein (LTP) family protein	_	lipid binding	_	endomembrane system	_	lipid transport	_	-1.40556	-0.183199	-0.0766842	-1.21231	M2exp2
CATMA3A55160	AT3G62040	_	haloacid dehalogenase-like hydrolase family protein	_	hydrolase activity	_	endomembrane system	_	metabolism	_	-0.568473	0.1677	-0.133629	-0.932789	M2exp2
CATMA4A01630	AT4G01430	_	nodulin MtN21 family protein	_	molecular_function unknown	_	endomembrane system	_	electron transport	_	-0.785331	-0.380145	0.0221097	-0.577678	M2exp2
CATMA4A12450	AT4G12340	_	expressed protein	_	molecular_function unknown	_	No classification	_	No classification	_	-0.425015	0.270851	-0.190148	-0.80563	M2exp2
CATMA4A17380	AT4G16515	_	expressed protein	_	molecular_function unknown	_	endomembrane system	_	No classification	_	-0.480331	0.158118	-0.296037	-0.820817	M2exp2
CATMA4A28500	AT4G26920	_	hypothetical protein	_	molecular_function unknown	_	No classification	_	No classification	_	-0.809342	0.467339	-0.224962	-1.25229	M2exp2
CATMA4A33580	AT4G31910	_	transferase family protein	_	transferase activity	_	No classification	_	biological_process unknown	_	-0.792065	-0.31907	-0.0348098	-0.503128	M2exp2
CATMA4A36440	AT4G34600	_	expressed protein	_	molecular_function unknown	_	endomembrane system	_	No classification	_	-0.610106	0.143226	-0.0174193	-0.933938	M2exp2
CATMA4A38220	AT4G36670	_	mannitol transporter, putative	_	carbohydrate transporter activity	_	membrane	_	carbohydrate transport	_	-0.905301	-0.394071	-0.0606305	-0.744511	M2exp2
CATMA5A01860	AT5G02780	_	In2-1 protein, putative	_	catalytic activity	_	cytoplasm	_	aromatic amino acid family metabolism	_	-1.35569	0.368772	-0.00521535	-1.75724	M2exp2
CATMA5A08350	AT5G09520	_	hydroxyproline-rich glycoprotein family protein	_	molecular_function unknown	_	endomembrane system	_	biological_process unknown	_	-0.78707	-0.175448	-0.150893	-0.835695	M2exp2
CATMA5A08360	AT5G09530	_	hydroxyproline-rich glycoprotein family protein	_	structural constituent of cell wall	_	endomembrane system	_	biological_process unknown	_	-0.884866	-0.0739046	-0.272973	-0.948295	M2exp2
CATMA5A08970	AT5G10230	_	annexin 7 (ANN7)	_	calcium-dependent phospholipid binding	_	No classification	_	No classification	_	-0.611178	-0.211061	-0.0798935	-0.824118	M2exp2
CATMA5A19965	AT5G22500	_	acyl CoA reductase, putative / male-sterility protein, putative	_	oxidoreductase activity, acting on the CH-CH group of donors	_	No classification	_	microsporogenesis	_	-0.724216	-0.174275	-0.0103293	-0.573229	M2exp2
CATMA5A20495	AT5G23010	_	2-isopropylmalate synthase 3 (IMS3)	_	transferase activity, transferring acyl groups, acyl groups converted into alkyl on transfer	_	chloroplast	_	glucosinolate biosynthesis	_	-0.927928	-0.247132	-0.117343	-0.693533	M2exp2
CATMA5A33080	AT5G37740	_	C2 domain-containing protein	_	molecular_function unknown	_	mitochondrion	_	No classification	_	-0.647285	0.148756	-0.165637	-0.91935	M2exp2
CATMA5A38400	AT5G42610	_	hypothetical protein	_	molecular_function unknown	_	mitochondrion	_	biological_process unknown	_	-0.564417	0.299228	-0.0700825	-1.28512	M2exp2
CATMA5A39530	AT5G43700	_	auxin-responsive protein / indoleacetic acid-induced protein 4 (IAA4) / auxin-induced protein (AUX2-11)	_	DNA binding	_	nucleus	_	response to auxin stimulus	_	-0.644701	0.083705	-0.40633	-1.17134	M2exp2
CATMA5A43320	AT5G47370	_	homeobox-leucine zipper protein 2 (HAT2) / HD-ZIP protein 2	_	transcriptional repressor activity	_	nucleus	_	cell elongation	_	-0.860778	0.155027	-0.258749	-1.22443	M2exp2
CATMA5A44410	AT5G48430	_	expressed protein	_	molecular_function unknown	_	endomembrane system	_	biological_process unknown	_	-0.60511	0.20717	-0.176533	-1.07429	M2exp2
CATMA5A52490	AT5G56710	_	60S ribosomal protein L31 (RPL31C)	_	structural constituent of ribosome	_	ribosome	_	ribosome biogenesis	_	-0.632918	0.110689	-0.135695	-0.817619	M2exp2
CATMA5A53400	AT5G57685	_	expressed protein	_	molecular_function unknown	_	No classification	_	No classification	_	-0.73839	-0.0310506	-0.314461	-0.675401	M2exp2
CATMA5A59090	AT5G63560	_	transferase family protein	_	transferase activity	_	No classification	_	biological_process unknown	_	-1.15879	-0.3389	0.213631	-0.756082	M2exp2
CATMA3A28770	AT3G28860	_	multidrug resistance P-glycoprotein, putative	_	ATP-binding cassette (ABC) transporter activity	_	excinuclease ABC complex	_	amino acid transport	_	-0.844059	0.00650072	-0.196553	-0.890647	M2exp2
CATMA2A04270	AT2G05440	_	glycine-rich protein	_	molecular_function unknown	_	endomembrane system	_	No classification	_	-2.03953	0.271475	0.0014184	-2.13757	M2exp2
CATMA4A20925	AT4G19690	_	iron-responsive transporter (IRT1)	_	cadmium ion transporter activity	_	endomembrane system	_	cadmium ion transport	_	-1.78578	-0.0491538	-0.661708	-2.21016	M2exp2
CATMA5A59140	AT5G63600	_	flavonol synthase, putative	_	flavonol synthase activity	_	No classification	_	flavonoid biosynthesis	_	-0.945517	0.156726	0.1189	-1.15057	M2exp2
CATMA1A20860	AT1G21770	AT1G21760	expressed protein	F-box family protein	molecular_function unknown	molecular_function unknown	No classification	cellular_component unknown	No classification	intracellular signaling cascade	-0.423523	0.146883	-0.511185	-0.840571	M2exp2
CATMA2A32070	AT2G33850	_	expressed protein non classical Arabinogalactan protein (AGP)	_	molecular_function unknown	_	endomembrane system	_	No classification	_	-1.0741	0.0598066	-0.0334002	-1.35485	M2exp2
CATMA1A47078	AT1G56010	AT1G56000	transcription activator NAC1 (NAC1)	amine oxidase-related	transcription factor activity	molecular_function unknown	mitochondrion	chloroplast	auxin mediated signaling	electron transport	-0.669566	0.176723	-0.134209	-0.778898	M2Mexp2
CATMA3A14870	AT3G15460	AT3G15450	brix domain-containing protein (ribosomal biogenesis pathway)	AtGUT expressed protein	molecular_function unknown	ATP binding	No classification	cellular_component unknown	biological_process unknown	biological_process unknown	-1.19967	-0.0837568	0.155892	-1.24792	M2Mexp2
CATMA4A15100	AT4G14710	AT4G14700	iron-deficiency-responsive protein, putative	replication control protein, putative	metal ion binding	DNA binding	No classification	nucleus	No classification	DNA replication	-0.462203	-0.0602765	-0.0326627	-0.800971	M2Mexp2
CATMA1A20570	AT1G21520	_	expressed protein	_	molecular_function unknown	_	No classification	_	No classification	_	1.18254	0.63746	-0.167839	0.057329	M3exp2
CATMA2A30800	AT2G32510	_	protein kinase family protein	_	kinase activity	_	mitochondrion	_	protein amino acid phosphorylation	_	1.0266	0.582463	0.152026	0.439073	M3exp2
CATMA3A25740	AT3G25920	_	50S ribosomal protein L15, chloroplast (CL15)	_	structural constituent of ribosome	_	plastid large ribosomal subunit	_	protein biosynthesis	_	1.06063	0.420471	-0.347604	0.412359	M3exp2
CATMA1A17070	AT1G18060	_	expressed protein PAP Fibrillin containing protein	_	structural molecule activity	_	chloroplast	_	No classification	_	0.572835	0.698196	-0.0539857	-0.165019	M3exp2
CATMA1A54045	AT1G64720	_	expressed protein	_	molecular_function unknown	_	endomembrane system	_	No classification	_	1.70404	0.755421	-0.638845	0.336381	M3exp2
CATMA1A64990	AT1G75690	_	chaperone protein dnaJ-related	_	chaperone activity	_	chloroplast	_	protein folding	_	0.827498	0.743571	0.0762262	-0.0557728	M3exp2
CATMA2A14850	AT2G16005	_	MD-2-related lipid recognition domain-containing protein / ML domain-containing protein	_	molecular_function unknown	_	endomembrane system	_	biological_process unknown	_	0.727305	0.76181	-0.101412	-0.38553	M3exp2
CATMA2A19420	AT2G20830	_	expressed protein	_	molecular_function unknown	_	No classification	_	No classification	_	0.942704	1.2487	-0.124889	-0.120133	M3exp2
CATMA2A27230	AT2G28840	_	ankyrin repeat family protein /RING zinc finger ankyrin protein	_	protein binding	_	No classification	_	No classification	_	0.561679	1.07928	0.0252311	-0.383245	M3exp2
CATMA2A44770	AT2G46400	_	WRKY family transcription factor	_	transcription factor activity	_	cellular_component unknown	_	regulation of transcription, DNA-dependent	_	0.717532	0.731382	-0.0377055	-0.302253	M3exp2
CATMA3A04240	AT3G05220	_	heavy-metal-associated domain-containing protein	_	ATP binding	_	No classification	_	metal ion transport	_	0.605981	0.871397	0.0742784	-0.205744	M3exp2
CATMA3A17040	AT3G17611	_	rhomboid family protein / zinc finger protein-related Zinc finger domain; Zinc finger domain in Ran-binding proteins (RanBPs), and other proteins	_	molecular_function unknown	_	mitochondrion	_	No classification	_	0.343887	0.703101	0.373638	0.0849374	M3exp2
CATMA3A41320	AT3G48340	_	cysteine proteinase, putative	_	cysteine-type peptidase activity	_	endomembrane system	_	proteolysis and peptidolysis	_	0.855905	1.13329	-0.435633	-0.456943	M3exp2
CATMA5A49370	AT5G53480	_	importin beta-2, putative	_	protein transporter activity	_	cytoplasm	_	protein-nucleus import\, docking	_	0.951681	0.706657	0.0537395	0.408637	M3exp2
CATMA1A01120	AT1G02120	_	GRAM domain-containing protein-related	_	molecular_function unknown	_	No classification	_	No classification	_	0.498304	0.775225	-0.0446506	-0.0736527	M3exp2
CATMA1A01600	AT1G02650	_	DNAJ heat shock N-terminal domain-containing protein	_	chaperone activity	_	cellular_component unknown	_	protein folding	_	0.0296648	0.866745	0.258267	-0.635638	M3exp2
CATMA1A02310	AT1G03440	_	leucine-rich repeat family protein extracellular	_	protein binding	_	endomembrane system	_	signal transduction	_	0.26604	1.59044	0.478097	-0.90922	M3exp2
CATMA1A03820	AT1G04985	_	expressed protein	_	molecular_function unknown	_	mitochondrion	_	No classification	_	-0.290215	0.764613	-0.0617775	-0.896856	M3exp2
CATMA1A04710	AT1G05710	_	ethylene-responsive protein, putative contains Helix-loop-helix domain, found in specific DNA- binding proteins that act as transcription factors	_	molecular_function unknown	_	No classification	_	response to ethylene stimulus	_	-0.242649	0.73564	0.0459617	-0.992648	M3exp2
CATMA1A06190	AT1G07135	_	glycine-rich protein	_	molecular_function unknown	_	mitochondrion	_	No classification	_	-0.046755	1.56276	-0.117599	-1.45723	M3exp2
CATMA1A06580	AT1G07500	_	expressed protein inhibited by Phytochrome A	_	molecular_function unknown	_	No classification	_	No classification	_	0.0909624	3.25807	0.480376	-2.73595	M3exp2
CATMA1A07790	AT1G08910	_	zinc finger (MIZ type) family protein	_	zinc ion binding	_	No classification	_	No classification	_	0.35089	1.09042	-0.0263851	-0.622757	M3exp2
CATMA1A08670	AT1G09815	_	DNA polymerase delta subunit 4 family	_	delta DNA polymerase activity	_	No classification	_	DNA replication	_	-0.409626	2.36761	0.341461	-2.59771	M3exp2
CATMA1A11220	AT1G12210	_	disease resistance protein (CC-NBS-LRR class), putative	_	ATP binding	_	cellular_component unknown	_	N-terminal protein myristoylation	_	0.00774048	0.794188	-0.031537	-0.681067	M3exp2
CATMA1A12330	AT1G13330	_	AHP2 expressed protein	_	molecular_function unknown	_	No classification	_	No classification	_	0.0877318	0.881455	0.0633063	-0.976152	M3exp2
CATMA1A13490	AT1G14480	_	ankyrin repeat family protein	_	protein binding	_	No classification	_	No classification	_	0.0484449	0.979186	-0.270658	-1.21138	M3exp2
CATMA1A13550	AT1G14540	_	AtPrx04 anionic peroxidase, putative	_	peroxidase activity	_	endomembrane system	_	No classification	_	-0.61422	0.983057	0.268428	-1.44648	M3exp2
CATMA1A13560	AT1G14550	_	anionic peroxidase, putative	_	peroxidase activity	_	endomembrane system	_	No classification	_	-0.458204	0.680743	-0.0801776	-1.10943	M3exp2
CATMA1A13765	AT1G14720	_	xyloglucan:xyloglucosyl transferase / xyloglucan endotransglycosylase / endo-xyloglucan transferase (XTR2)	_	hydrolase activity, acting on glycosyl bonds	_	endomembrane system	_	carbohydrate metabolism	_	-0.143282	1.61417	0.194438	-1.61928	M3exp2
CATMA1A16390	AT1G17360	_	COP1-interacting protein 7	_	molecular_function unknown	_	No classification	_	No classification	_	0.274842	1.63786	0.0700939	-1.5325	M3exp2
CATMA1A17615	AT1G18570	_	myb family transcription factor (MYB51)	_	transcription factor activity	_	nucleus	_	regulation of transcription, DNA-dependent	_	0.208218	0.796122	-0.257144	-0.871054	M3exp2
CATMA1A20030	AT1G20970	_	adhesin-related contains COG1196 Smc	_	molecular_function unknown	_	No classification	_	No classification	_	0.109495	0.86659	-0.167951	-0.966529	M3exp2
CATMA1A20325	AT1G21270	_	RLK/Pelle WAK cluster1d group H	_	protein serine/threonine kinase activity	_	plasma membrane	_	response to salicylic acid stimulus	_	0.128993	0.999385	0.0737775	-1.19319	M3exp2
CATMA1A21420	AT1G22280	_	protein phosphatase 2C, putative / PP2C-1k see PP2C.pdf	_	protein phosphatase type 2C activity	_	No classification	_	No classification	_	-0.0440347	0.741837	-0.0154681	-0.807922	M3exp2
CATMA1A22060	AT1G23000	_	heavy-metal-associated domain-containing protein /similar to farnesylated protein ATFP3	_	metal ion binding	_	No classification	_	copper ion transport	_	-0.196763	0.813427	-0.174394	-1.19145	M3exp2
CATMA1A27430	AT1G29470	_	dehydration-responsive protein-related	_	molecular_function unknown	_	mitochondrion	_	No classification	_	1.23077	1.47954	-0.220871	-0.777648	M3exp2
CATMA1A28380	AT1G30370	_	lipase class 3 family protein	_	triacylglycerol lipase activity	_	mitochondrion	_	lipid metabolism	_	-0.318082	1.52772	0.165515	-1.73021	M3exp2
CATMA1A28650	AT1G30600	_	subtilase family protein	_	subtilase activity	_	endomembrane system	_	proteolysis and peptidolysis	_	-0.0787768	1.17247	0.187436	-0.903256	M3exp2
CATMA1A33350	AT1G35210	_	expressed protein	_	molecular_function unknown	_	chloroplast	_	No classification	_	0.0792501	0.685663	0.109161	-0.8447	M3exp2
CATMA1A37400	AT1G43910	_	AAA-type ATPase family protein	_	ATPase activity	_	cytoplasm	_	protein catabolism	_	0.520218	0.769547	-0.35051	-0.469913	M3exp2
CATMA1A38540	AT1G47570	_	zinc finger (C3HC4-type RING finger) family protein in HomoloGene:10078 CHFR	_	molecular_function unknown	_	No classification	_	No classification	_	-0.206329	0.767996	0.17492	-0.489299	M3exp2
CATMA1A41070	AT1G49980	_	AtPOLK /UMUC-like DNA repair family protein	_	molecular_function unknown	_	No classification	_	DNA repair	_	0.0650452	0.607892	0.0295795	-0.863369	M3exp2
CATMA1A41360	AT1G50300	_	zinc finger (Ran-binding) family protein IPR001876 Zinc finger	_	RNA binding	_	No classification	_	No classification	_	0.0903911	0.938473	-0.138575	-0.431222	M3exp2
CATMA1A42200	AT1G51130	_	expressed protein	_	molecular_function unknown	_	No classification	_	No classification	_	0.102539	0.792533	0.108629	-0.821105	M3exp2
CATMA1A43370	AT1G52315	_	expressed protein	_	molecular_function unknown	_	No classification	_	No classification	_	-0.057574	2.0883	0.025972	-2.47252	M3exp2
CATMA1A46560	AT1G55450	_	embryo-abundant protein-related	_	molecular_function unknown	_	No classification	_	No classification	_	0.211346	0.917707	-0.463091	-1.51255	M3exp2
CATMA1A46840	AT1G55760	_	BTB/POZ domain-containing protein	_	protein binding	_	mitochondrion	_	No classification	_	-0.115384	0.614481	0.0888614	-0.82439	M3exp2
CATMA1A48690	AT1G59660	_	nucleoporin family protein	_	transporter activity	_	chloroplast	_	No classification	_	-0.0762618	1.39609	0.112698	-1.33702	M3exp2
CATMA1A48930	AT1G59870	_	ABC transporter family protein	_	ATP-binding cassette (ABC) transporter activity	_	chloroplast	_	amino acid transport	_	0.151366	0.710897	-0.21146	-0.887557	M3exp2
CATMA1A49640	AT1G60640	_	expressed protein	_	molecular_function unknown	_	No classification	_	cell adhesion	_	0.0750866	0.722552	-0.165813	-1.04917	M3exp2
CATMA1A53930	AT1G64620	_	Dof-type zinc finger domain-containing protein	_	transcription factor activity	_	cellular_component unknown	_	regulation of transcription	_	-0.0225702	0.759968	-0.128957	-0.754647	M3exp2
CATMA1A55710	AT1G66430	_	pfkB-type carbohydrate kinase family protein	_	kinase activity	_	chloroplast	_	acetate fermentation	_	0.168102	0.832497	0.141991	-0.484758	M3exp2
CATMA1A56420	AT1G67110	_	cytochrome P450, putative	_	oxygen binding	_	endomembrane system	_	electron transport	_	0.0877647	0.744605	0.117392	-0.481932	M3exp2
CATMA1A57620	AT1G68240	_	hypothetical protein /putative bHLH transcription factor (bHLH109)	_	molecular_function unknown	_	No classification	_	No classification	_	0.0873941	1.46327	0.0109692	-1.24834	M3exp2
CATMA1A58910	AT1G69580	_	myb family transcription factor	_	transcription factor activity	_	cellular_component unknown	_	regulation of transcription	_	-0.523305	0.613273	-0.177848	-1.21649	M3exp2
CATMA1A59160	AT1G69840	_	Prohibitin homologue/ band 7 family protein /putative hypersensitive response protein	_	molecular_function unknown	_	membrane	_	biological_process unknown	_	0.105593	1.02783	0.0184486	-0.888375	M3exp2
CATMA1A59240	AT1G69930	_	glutathione S-transferase, putative	_	glutathione transferase activity	_	cytoplasm	_	aromatic amino acid family metabolism	_	-0.0218015	0.751823	0.046745	-1.13321	M3exp2
CATMA1A59790	AT1G70530	_	protein kinase family protein	_	kinase activity	_	endomembrane system	_	protein amino acid phosphorylation	_	-0.50494	0.633012	-0.0323086	-0.98328	M3exp2
CATMA1A65000	AT1G75700	_	TB2/DP1, HVA22 family	_	molecular_function unknown	_	No classification	_	No classification	_	-0.00769696	0.66172	0.262715	-1.03275	M3exp2
CATMA1A65395	AT1G76180	_	dehydrin (ERD14)	_	molecular_function unknown	_	No classification	_	response to water	_	-0.0714035	1.07054	-0.519996	-1.63248	M3exp2
CATMA1A67230	AT1G78110	_	expressed protein	_	molecular_function unknown	_	chloroplast	_	No classification	_	-0.201268	0.785001	-0.073205	-1.42995	M3exp2
CATMA1A67270	AT1G78150	_	expressed protein	_	molecular_function unknown	_	chloroplast	_	No classification	_	-0.100374	0.856403	-0.0429751	-1.06638	M3exp2
CATMA1A68730	AT1G79610	_	sodium proton exchanger, putative (NHX6)	_	sodium:hydrogen antiporter activity	_	integral to membrane	_	sodium ion transport	_	-0.142531	0.84745	0.176105	-0.814207	M3exp2
CATMA1A70060	AT1G80840	_	AtWRKY40 Transcription Factor; Group II-a family transcription factor	_	transcription factor activity	_	cellular_component unknown	_	regulation of transcription, DNA-dependent	_	-0.0019709	1.13608	-0.0531118	-1.3601	M3exp2
CATMA2A02750	AT2G03870	_	small nuclear ribonucleoprotein, putative / snRNP, putative / Sm protein, putative	_	pre-mRNA splicing factor activity	_	small nucleolar ribonucleoprotein complex	_	No classification	_	-0.0134408	0.708996	0.043195	-0.741134	M3exp2
CATMA2A04625	AT2G05840	_	20S proteasome alpha subunit A2 (PAA2)	_	peptidase activity	_	proteasome core complex (sensu Eukarya)	_	ubiquitin-dependent protein catabolism	_	-0.171629	0.773163	0.0457469	-0.724183	M3exp2
CATMA2A05180	AT2G06510	_	replication protein, putative	_	DNA binding	_	nucleus	_	DNA replication	_	-0.269098	1.01327	0.208887	-1.06994	M3exp2
CATMA2A14420	AT2G15490	_	UDP-glucoronosyl/UDP-glucosyl transferase family protein	_	transferase activity, transferring glycosyl groups	_	mitochondrion	_	metabolism	_	-0.304438	1.10689	0.228696	-1.23858	M3exp2
CATMA2A16680	AT2G18000	_	YEATS family protein /Glyco-hydro F5 domain containing ScTFIIFssunit (transcription stimulatory activity)	_	hydrolase activity, hydrolyzing O-glycosyl compounds	_	nucleus	_	regulation of transcription, DNA-dependent	_	-0.022153	0.964558	-0.112648	-1.19716	M3exp2
CATMA2A16860	AT2G18193	_	AAA-type ATPase family protein	_	ATPase activity	_	cytoplasm	_	protein catabolism	_	-0.527389	3.65304	0.620996	-3.83363	M3exp2
CATMA2A17260	AT2G18600	_	RUB1-conjugating enzyme,putative ubiquitin-conjugating enzyme E2	_	ubiquitin-like conjugating enzyme activity	_	No classification	_	protein modification	_	-0.0159613	1.26847	-0.189642	-1.14908	M3exp2
CATMA2A20300	AT2G21640	_	expressed protein	_	molecular_function unknown	_	No classification	_	No classification	_	0.0281804	1.96311	0.0533377	-1.94489	M3exp2
CATMA2A20390	AT2G21750	_	hypothetical protein	_	molecular_function unknown	_	endomembrane system	_	No classification	_	0.0859635	0.693834	0.0487427	-1.16401	M3exp2
CATMA2A20405	AT2G21790	_	RNR1 ribonucleoside-diphosphate reductase small chain, putative / ribonucleotide reductase, putative	_	ribonucleoside-diphosphate reductase activity	_	ribonucleoside-diphosphate reductase complex	_	DNA replication	_	-0.218737	2.51821	0.241346	-2.5929	M3exp2
CATMA2A21655	AT2G23150	_	NRAMP metal ion transporter 3 (NRAMP3) Natural resistance-associated macrophage protein	_	metal ion transporter activity	_	cellular_component unknown	_	metal ion transport	_	-0.476511	1.34006	0.0141555	-1.74953	M3exp2
CATMA2A22580	AT2G24255	_	hypothetical protein	_	molecular_function unknown	_	No classification	_	No classification	_	0.0864769	1.32049	-0.0689623	-1.36615	M3exp2
CATMA2A23830	AT2G25490	_	F-box family protein (FBL6)	_	ubiquitin-protein ligase activity	_	No classification	_	ubiquitin-dependent protein catabolism	_	0.430753	0.700964	-0.534408	-0.600998	M3exp2
CATMA2A24855	AT2G26530	_	AR781, similar to yeast pheromone receptor	_	molecular_function unknown	_	chloroplast	_	No classification	_	-0.00121819	0.99704	0.0380944	-1.25109	M3exp2
CATMA2A25490	AT2G27120	_	DNA-directed DNA polymerase epsilon catalytic subunit, putative	_	DNA-directed DNA polymerase activity	_	No classification	_	DNA replication	_	-0.00290774	0.814788	-0.0223362	-1.1551	M3exp2
CATMA2A28530	AT2G30250	_	AtWRKY25 family transcription factor	_	transcription factor activity	_	cellular_component unknown	_	regulation of transcription, DNA-dependent	_	-0.18794	0.901118	0.17996	-1.18363	M3exp2
CATMA2A28650	AT2G30360	_	CBL-interacting protein kinase 11 (CIPK11) contains a NAF domain (PF03822)	_	kinase activity	_	No classification	_	protein amino acid phosphorylation	_	-0.0148041	1.37294	0.173541	-1.02312	M3exp2
CATMA2A28750	AT2G30500	_	kinase interacting family protein contains COG1196 Smc	_	molecular_function unknown	_	mitochondrion	_	No classification	_	0.142707	0.739128	-0.24025	-0.984755	M3exp2
CATMA2A29350	AT2G31130	_	expressed protein	_	molecular_function unknown	_	No classification	_	No classification	_	-0.123462	1.08236	0.173661	-1.08336	M3exp2
CATMA2A30120	AT2G31870	_	poly (ADP-ribose) glycohydrolase (PARG) family protein	_	poly(ADP-ribose) glycohydrolase activity	_	cellular_component unknown	_	regulation of circadian rhythm	_	0.189081	0.653771	0.0496913	-0.822395	M3exp2
CATMA2A32430	AT2G34300	_	dehydration-responsive protein-related similar to ERD3 contains DUF248 Putative methyltransferase	_	molecular_function unknown	_	endomembrane system	_	No classification	_	0.394887	0.8727	-0.188077	-0.75029	M3exp2
CATMA2A32780	AT2G34670	_	proline-rich family protein	_	molecular_function unknown	_	cellular_component unknown	_	N-terminal protein myristoylation	_	-0.159188	1.03263	0.18941	-1.17857	M3exp2
CATMA2A35200	AT2G36910	_	multidrug resistance P-glycoprotein (PGP1)	_	calmodulin binding	_	plasma membrane	_	amino acid transport	_	0.116717	0.937431	-0.213741	-1.31304	M3exp2
CATMA2A35520	AT2G37240	_	expressed protein	_	molecular_function unknown	_	chloroplast	_	No classification	_	0.248811	0.740098	-0.263437	-0.867984	M3exp2
CATMA2A37580	AT2G39340	_	SAC3/GANP family protein	_	calcium ion binding	_	No classification	_	No classification	_	-0.00741425	0.79411	0.14259	-0.859251	M3exp2
CATMA2A38620	AT2G40340	_	AP2 domain-containing transcription factor, putative (DRE2B)	_	transcription factor activity	_	nucleus	_	regulation of transcription, DNA-dependent	_	-0.0345343	0.844564	0.120629	-0.861099	M3exp2
CATMA2A39435	AT2G41090	_	calmodulin-like calcium-binding protein, 22 kDa (CaBP-22)	_	calcium ion binding	_	No classification	_	No classification	_	0.676713	1.84339	-0.192308	-1.15908	M3exp2
CATMA2A39750	AT2G41380	_	embryo-abundant protein-related mitochondrial Plant J	_	molecular_function unknown	_	No classification	_	No classification	_	-0.30269	0.640641	-0.0191615	-0.961757	M3exp2
CATMA2A40015	AT2G41630	_	transcription initiation factor IIB-1 / general transcription factor TFIIB-1 (AtTFIIB1)	_	RNA polymerase II transcription factor activity	_	nucleus	_	regulation of transcription, DNA-dependent	_	-0.0998543	0.88895	0.189196	-1.17851	M3exp2
CATMA2A42630	AT2G44200	_	expressed protein KOG3869. Uncharacterized conserved protein [Function unknown] homologene 9811	_	molecular_function unknown	_	No classification	_	No classification	_	-0.0350998	0.612275	-0.124855	-0.936184	M3exp2
CATMA2A43860	AT2G45460	_	forkhead-associated domain-containing protein / FHA domain-containing protein contains a myosin tail PF01576	_	molecular_function unknown	_	chloroplast	_	No classification	_	-0.201196	2.80236	0.599215	-2.70387	M3exp2
CATMA2A44570	AT2G46180	_	intracellular protein transport protein USO1-related contains COG1196 Smc	_	molecular_function unknown	_	No classification	_	No classification	_	-0.0751448	1.21504	0.0681949	-0.974219	M3exp2
CATMA2A46110	AT2G47680	_	zinc finger (CCCH type) helicase family protein /putative ATP-dependent RNA helicase A in MIPS /similar to SP|Q28141 ATP-dependent RNA helicase A (Nuclear DNA helicase II) (DEAD-box protein 9) {Bos taurus}	_	helicase activity	_	chloroplast	_	nucleobase, nucleoside, nucleotide and nucleic acid metabolism	_	-0.0350868	2.98945	0.313623	-2.58495	M3exp2
CATMA2B21655	AT2G23150	_	NRAMP metal ion transporter 3 (NRAMP3)	_	metal ion transporter activity	_	cellular_component unknown	_	metal ion transport	_	-0.305969	0.832498	-0.141265	-1.42502	M3exp2
CATMA3A00590	AT3G01590	_	aldose 1-epimerase family protein similar to apospory-associated protein C; APOC [Chlamydomonas reinhardtii] GI:6970044	_	aldose 1-epimerase activity	_	No classification	_	galactose metabolism	_	-0.250037	1.11	0.064718	-0.982806	M3exp2
CATMA3A00600	AT3G01600	_	no apical meristem (NAM) family protein ANAC044	_	transcription factor activity	_	mitochondrion	_	development	_	-0.110149	1.71904	0.252343	-1.53122	M3exp2
CATMA3A00680	AT3G01680	_	expressed protein	_	molecular_function unknown	_	No classification	_	No classification	_	-0.317184	1.00043	0.012979	-1.15732	M3exp2
CATMA3A01360	AT3G02400	_	forkhead-associated domain-containing protein / FHA domain-containing protein / AT hook motif-containing protein	_	DNA binding	_	nucleus	_	regulation of transcription, DNA-dependent	_	-0.0279593	1.64421	0.112386	-1.64537	M3exp2
CATMA3A01815	AT3G02885	_	gibberellin-regulated protein 5 (GASA5) / gibberellin-responsive protein 5	_	transcription factor activity	_	endomembrane system	_	response to gibberellic acid stimulus	_	-1.51604	0.75628	0.131682	-2.43946	M3exp2
CATMA3A06780	AT3G07540	_	AtFH10 formin homology 2 domain-containing protein / FH2 domain-containing protein	_	actin binding	_	endomembrane system	_	actin cytoskeleton reorganization	_	-0.123039	0.713116	0.269879	-0.709182	M3exp2
CATMA3A07070	AT3G07800	_	thymidine kinase, putative	_	thymidine kinase activity	_	No classification	_	anaerobic respiration	_	0.0259207	4.55408	0.922623	-3.82018	M3exp2
CATMA3A07080	AT3G07810	_	heterogeneous nuclear ribonucleoprotein, putative / hnRNP, putative	_	RNA binding	_	No classification	_	protein folding	_	0.177418	0.793876	-0.1182	-0.561628	M3exp2
CATMA3A07533	AT3G08720	_	putative ribosomal-protein S6 kinase (ATPK19) /serine/threonine protein kinase (PK19)	_	kinase activity	_	chloroplast	_	protein amino acid phosphorylation	_	0.0283705	0.682115	-0.078796	-0.941999	M3exp2
CATMA3A07830	AT3G08990	_	yippee family protein	_	molecular_function unknown	_	cellular_component unknown	_	biological_process unknown	_	0.0467382	0.764526	0.259049	-0.712105	M3exp2
CATMA3A07860	AT3G09020	_	alpha 1,4-glycosyltransferase family protein / glycosyltransferase sugar-binding DXD motif-containing protein	_	transferase activity, transferring glycosyl groups	_	No classification	_	biological_process unknown	_	-0.336214	0.64848	0.0884021	-1.22746	M3exp2
CATMA3A08930	AT3G10040	_	expressed protein contains KOG4282. Transcription factor GT-2 and related proteins, contains trihelix DNA-binding/SANT domain [Transcription	_	transcription factor activity	_	chloroplast	_	regulation of transcription	_	-0.203134	0.615561	-0.224891	-1.06779	M3exp2
CATMA3A09980	AT3G10930	_	expressed protein	_	molecular_function unknown	_	mitochondrion	_	No classification	_	0.25046	1.56509	-0.168661	-1.29989	M3exp2
CATMA3A11360	AT3G12410	_	hypothetical protein 3'5'exonuclease WRN	_	molecular_function unknown	_	No classification	_	No classification	_	0.109682	0.914511	-0.0313228	-1.07392	M3exp2
CATMA3A11570	AT3G12610	_	DNA-damage-repair/toleration protein, putative (DRT100) contains LRR repeats see LRR_repeats.pdf	_	molecular_function unknown	_	chloroplast	_	response to drug	_	-0.262392	1.17221	0.18852	-1.46617	M3exp2
CATMA3A12360	AT3G13235	_	DDI1 homologene group 80207 ubiquitin family protein	_	aspartic-type endopeptidase activity	_	nucleus	_	ubiquitin cycle	_	-0.0944708	0.968386	0.134209	-1.28617	M3exp2
CATMA3A14540	AT3G15180	_	proteasome-related similar to 26S proteasome non-ATPase regulatory subunit 5 (26S proteasome subunit S5B) (26S protease subunit S5 basic) (Swiss-Prot:Q16401) [Homo sapiens]	_	phosphopyruvate hydratase activity	_	phosphopyruvate hydratase complex	_	glycolysis	_	-0.299828	0.655874	0.0246806	-1.1672	M3exp2
CATMA3A14610	AT3G15240	_	expressed protein	_	molecular_function unknown	_	No classification	_	No classification	_	-0.0828404	1.62965	-0.11657	-1.80981	M3exp2
CATMA3A14930	AT3G15520	_	peptidyl-prolyl cis-trans isomerase TLP38, chloroplast / thylakoid lumen PPIase of 38 kDa / cyclophilin / rotamase	_	peptidyl-prolyl cis-trans isomerase activity	_	thylakoid lumen (sensu Viridiplantae)	_	protein folding	_	-0.0439491	0.801508	-0.138262	-1.0399	M3exp2
CATMA3A18785	AT3G19150	_	kip-related protein 6 (KRP6) / cyclin-dependent kinase inhibitor	_	cyclin binding	_	cellular_component unknown	_	negative regulation of CDK activity	_	-0.146769	1.21782	-0.253654	-1.44509	M3exp2
CATMA3A18870	AT3G19220	_	expressed protein	_	molecular_function unknown	_	mitochondrion	_	No classification	_	-0.0433495	0.922289	0.277282	-0.788493	M3exp2
CATMA3A20200	AT3G20490	_	expressed protein	_	molecular_function unknown	_	No classification	_	No classification	_	-0.120707	1.70522	0.278916	-1.95531	M3exp2
CATMA3A21480	AT3G21610	_	expressed protein contains a Divergent PAP2 family domain	_	DNA binding	_	nucleosome	_	chromosome organization and biogenesis (sensu Eukarya)	_	-0.0517327	0.956743	0.122114	-1.10396	M3exp2
CATMA3A23245	AT3G23250	_	myb family transcription factor (MYB15) contains a 'SWI3, ADA2, N-CoR and TFIIIB' DNA-binding domains	_	transcription factor activity	_	nucleus	_	regulation of transcription, DNA-dependent	_	-0.30664	1.85926	0.203241	-1.89106	M3exp2
CATMA3A25100	AT3G25250	_	OXI1 kinase OXIDATIVE SIGNAL-INDUCIBLE1. protein kinase family protein	_	kinase activity	_	No classification	_	protein amino acid phosphorylation	_	-0.0595594	1.66539	0.634811	-1.59402	M3exp2
CATMA3A25720	AT3G25900	_	homocysteine S-methyltransferase 1 (HMT-1) see C_N_reprogramming.pdf	_	homocysteine S-methyltransferase activity	_	No classification	_	No classification	_	-0.175602	0.705016	0.0484926	-0.508293	M3exp2
CATMA3A26465	AT3G26720	_	glycosyl hydrolase family 38 protein alpha-mannosidasesee VPE_process_protein_degardation_A_thal.pdf	_	alpha-mannosidase activity	_	endomembrane system	_	carbohydrate metabolism	_	-0.119623	0.719081	0.0348973	-0.851434	M3exp2
CATMA3A26860	AT3G27060	_	RNR R2 non catalytic sub unitribonucleoside-diphosphate reductase small chain, putative / ribonucleotide reductase	_	ribonucleoside-diphosphate reductase activity	_	No classification	_	deoxyribonucleoside diphosphate metabolism	_	0.00734741	3.53763	1.07967	-2.6849	M3exp2
CATMA3A27510	AT3G27630	_	hypothetical protein	_	molecular_function unknown	_	No classification	_	No classification	_	0.190722	3.75056	0.769211	-3.31063	M3exp2
CATMA3A28035	AT3G28210	_	zinc finger (AN1-like) family protein	_	molecular_function unknown	_	No classification	_	No classification	_	0.0973585	1.56038	-0.103247	-1.58707	M3exp2
CATMA3A28460	AT3G28580	_	AAA-type ATPase family protein	_	ATPase activity	_	endomembrane system	_	No classification	_	0.118366	0.879369	-0.0131355	-0.643453	M3exp2
CATMA3A31275	AT3G30775	_	proline oxidase, mitochondrial / osmotic stress-responsive proline dehydrogenase (POX) (PRO1) (ERD5)	_	proline dehydrogenase activity	_	mitochondrion	_	proline catabolism	_	0.184387	1.08164	0.202356	-0.527091	M3exp2
CATMA3A35130	AT3G42860	_	zinc knuckle (CCHC-type) family protein (4 domains) and 2 Zn-GRF domain	_	nucleic acid binding	_	No classification	_	No classification	_	0.00453355	1.20452	0.278462	-1.13154	M3exp2
CATMA3A41120	AT3G48090	_	disease resistance protein (EDS1) ( Lipase_3. Lipase (class 3))	_	signal transducer activity	_	cellular_component unknown	_	salicylic acid mediated signaling pathway (systemic acquired resistance)	_	-0.233261	0.715236	-0.154897	-0.979644	M3exp2
CATMA3A43940	AT3G50930	_	AAA-type ATPase family protein contains cd00009 AAA-superfamily of ATPases	_	ATPase activity	_	cytoplasm	_	protein catabolism	_	-0.135534	2.18588	-0.129312	-2.37568	M3exp2
CATMA3A44800	AT3G51890	_	expressed protein	_	molecular_function unknown	_	No classification	_	No classification	_	-0.180467	1.14635	0.0214585	-1.56471	M3exp2
CATMA3A44825	AT3G51920	_	calmodulin-9 (CAM9)	_	calcium ion binding	_	flagellum (sensu Bacteria)	_	calcium-mediated signaling	_	-0.0405716	1.06648	-0.0878573	-1.19144	M3exp2
CATMA3A45030	AT3G52115	_	AtGR1	_	No classification	_	No classification	_	response to DNA damage stimulus	_	-0.121997	1.26451	0.174447	-0.771715	M3exp2
CATMA3A47110	AT3G54150	_	embryo-abundant protein-related (methylase)	_	molecular_function unknown	_	No classification	_	No classification	_	-0.00513284	0.775366	-0.064705	-1.0521	M3exp2
CATMA3A48950	AT3G55980	_	zinc finger transcription factor (PEI1), Arabidopsis thaliana	_	transcription factor activity	_	cellular_component unknown	_	regulation of transcription	_	-0.0228185	0.760479	-0.0765257	-1.04538	M3exp2
CATMA3A49190	AT3G56250	_	expressed protein	_	molecular_function unknown	_	chloroplast	_	No classification	_	0.134419	0.678071	-0.247954	-0.98986	M3exp2
CATMA3A50545	AT3G57550	_	guanylate kinase 2 (GK-2)	_	guanylate kinase activity	_	No classification	_	nucleotide metabolism	_	-0.25264	1.1906	0.19772	-1.25726	M3exp2
CATMA3A51270	AT3G58270	_	meprin and TRAF homology domain-containing protein	_	molecular_function unknown	_	cellular_component unknown	_	biological_process unknown	_	-0.204764	3.69203	0.711669	-3.02083	M3exp2
CATMA3A53080	AT3G60070	_	lactose permease-related	_	inorganic anion transporter activity	_	membrane	_	inorganic anion transport	_	-0.104855	0.866679	0.118885	-0.74144	M3exp2
CATMA3A53130	AT3G60120	_	glycosyl hydrolase family 1 protein	_	hydrolase activity\, hydrolyzing O-glycosyl compounds	_	No classification	_	carbohydrate metabolism	_	0.0223436	1.0346	-0.0557149	-1.45885	M3exp2
CATMA3A54260	AT3G61090	_	expressed protein contains DUF537 domain Pfam04396 Protein of unknown function	_	molecular_function unknown	_	No classification	_	No classification	_	0.00776106	0.940411	0.192791	-0.670725	M3exp2
CATMA3A54760	AT3G61630	_	AP2 domain-containing transcription factor	_	transcription factor activity	_	mitochondrion	_	regulation of transcription, DNA-dependent	_	-0.061449	1.0309	0.247847	-0.905171	M3exp2
CATMA3B40540	AT3G47540	_	similar to basic endochitinase CHB4 precursor SP:Q06209 from [Brassica napus] chitinase, putative	_	chitinase activity	_	endomembrane system	_	cell wall catabolism	_	-0.408458	1.15064	-0.0674198	-1.67002	M3exp2
CATMA4A01650	AT4G01450	_	nodulin MtN21 family protein Integral membrane protein DUF6	_	molecular_function unknown	_	endomembrane system	_	electron transport	_	-0.646728	0.963082	0.0578343	-1.9269	M3exp2
CATMA4A01840	AT4G01630	_	expansin, putative (EXP17) contains Pollen_allerg_1	_	molecular_function unknown	_	endomembrane system	_	cell wall modification during cell expansion (sensu Magnoliophyta)	_	-0.476234	0.792943	0.379886	-1.15971	M3exp2
CATMA4A02390	AT4G02110	_	BRCT domain-containing protein	_	transcription coactivator activity	_	intracellular	_	No classification	_	-0.24251	2.29225	0.410335	-1.92313	M3exp2
CATMA4A08330	AT4G08540	_	contains KOG2896. UV radiation resistance associated protein [General function prediction only]/ expressed protein	_	molecular_function unknown	_	chloroplast	_	No classification	_	-0.465117	0.637	-0.0492706	-0.928964	M3exp2
CATMA4A12860	AT4G12720	_	AtNUDT7	_	hydrolase activity	_	No classification	_	No classification	_	0.112977	1.04736	0.0903832	-0.841831	M3exp2
CATMA4A15450	AT4G14970	_	hypothetical protein Fanconi anemia complementation group D2 isoform a	_	prostaglandin I receptor activity	_	chloroplast	_	G-protein coupled receptor protein signaling pathway	_		0.646735	0.1291	-0.939082	M3exp2
CATMA4A15530	AT4G15030	_	expressed protein	_	molecular_function unknown	_	No classification	_	No classification	_	0.025815	0.672663	0.10489	-0.804975	M3exp2
CATMA4A18940	AT4G17910	_	zinc finger (C3HC4-type RING finger) family protein / pentatricopeptide (PPR) repeat-containing protein	_	molecular_function unknown	_	mitochondrion	_	No classification	_	0.092435	0.918979	0.148542	-0.969715	M3exp2
CATMA4A20290	AT4G19120	_	early-responsive to dehydration stress protein (ERD3)	_	molecular_function unknown	_	No classification	_	No classification	_	0.172231	0.67221	-0.112599	-0.807921	M3exp2
CATMA4A20520	AT4G19350	_	EMB 3006 (EMBRYO DEFECTIVE 3006)	_	molecular_function unknown	_	No classification	_	No classification	_	-0.235017	0.689069	-0.00913584	-1.07371	M3exp2
CATMA4A22630	AT4G21070	_	BRCT domain-containing protein / zinc finger (C3HC4-type RING finger) family protein (BRCA1)	_	damaged DNA binding	_	intracellular	_	DNA repair	_	0.00971032	2.78869	0.188135	-2.11986	M3exp2
CATMA4A23960	AT4G22250	_	zinc finger (C3HC4-type RING finger) family protein	_	zinc ion binding	_	No classification	_	No classification	_	0.0566649	0.824803	-0.0381367	-0.546798	M3exp2
CATMA4A24700	AT4G22960	_	hypothetical protein DUF544 containing	_	molecular_function unknown	_	cellular_component unknown	_	biological_process unknown	_	-0.101297	2.88506	0.230798	-2.75588	M3exp2
CATMA4A25690	AT4G23910	_	expressed protein	_	molecular_function unknown	_	No classification	_	No classification	_	-0.190069	0.689173	-0.0397343	-0.988821	M3exp2
CATMA4A26400	AT4G24690	_	ubiquitin-associated (UBA)/TS-N domain-containing protein / octicosapeptide/Phox/Bemp1 (PB1) domain-containing protein	_	zinc ion binding	_	cellular_component unknown	_	biological_process unknown	_	-0.422436	0.751466	0.253913	-0.816282	M3exp2
CATMA4A27040	AT4G25330	_	expressed protein	_	molecular_function unknown	_	No classification	_	No classification	_	0.0103324	1.78128	0.145457	-1.49731	M3exp2
CATMA4A30653	AT4G28950	_	Rac-like GTP-binding protein (ARAC7)	_	GTP binding	_	No classification	_	small GTPase mediated signal transduction	_	0.00704819	2.93599	0.69615	-2.54336	M3exp2
CATMA4A30820	AT4G29170	_	Mnd1 family protein	_	molecular_function unknown	_	No classification	_	No classification	_	-0.102418	0.81924	0.0586496	-1.12308	M3exp2
CATMA4A33990	AT4G32280	_	auxin-responsive AUX/IAA family protein IAA 29	_	transcription factor activity	_	intracellular	_	regulation of translation	_	0.00117741	0.675066	0.0555788	-0.966141	M3exp2
CATMA4A35820	AT4G33990	_	pentatricopeptide (PPR) repeat-containing protein	_	electron transporter activity	_	mitochondrion	_	electron transport	_	-0.00380342	1.29795	0.105677	-0.845192	M3exp2
CATMA4A35835	AT4G34030	_	methylcrotonyl-CoA carboxylase beta chain, mitochondrial / 3-methylcrotonyl-CoA carboxylase 2 (MCCB)	_	methylcrotonoyl-CoA carboxylase activity	_	mitochondrion	_	leucine catabolism	_	0.0214077	1.02965	0.00651639	-1.08252	M3exp2
CATMA4A36350	AT4G34510	_	fatty acid elongase, putative	_	acyltransferase activity	_	No classification	_	fatty acid elongation	_	0.133042	0.85259	0.00718691	-0.831597	M3exp2
CATMA4A36773	AT4G35000	_	L-ascorbate peroxidase 3 (APX3)	_	L-ascorbate peroxidase activity	_	peroxisomal membrane	_	response to oxidative stress	_	0.096445	0.708001	0.106622	-0.646679	M3exp2
CATMA4A36776	AT4G35000	_	L-ascorbate peroxidase 3 (APX3)	_	L-ascorbate peroxidase activity	_	peroxisomal membrane	_	response to oxidative stress	_	-0.0477217	0.840853	0.138918	-0.630496	M3exp2
CATMA4A38060	AT4G36500	_	expressed protein	_	molecular_function unknown	_	mitochondrion	_	No classification	_	0.117128	1.00596	-0.151209	-0.754455	M3exp2
CATMA4A38860	AT4G37290	_	expressed protein	_	molecular_function unknown	_	endomembrane system	_	No classification	_	-0.0868687	0.621673	-0.218867	-0.821931	M3exp2
CATMA4A39065	AT4G37490	_	G2/mitotic-specific cyclin (CYC1) / B-like cyclin (CYC1)	_	cyclin-dependent protein kinase regulator activity	_	nucleus	_	regulation of cell cycle	_	-0.230829	2.36859	0.536569	-2.37453	M3exp2
CATMA4A39320	AT4G37820	_	expressed protein	_	molecular_function unknown	_	mitochondrion	_	No classification	_	0.15008	0.836966	0.0707856	-0.973684	M3exp2
CATMA4A39740	AT4G38225	_	expressed protein	_	molecular_function unknown	_	chloroplast	_	No classification	_	0.58504	1.32499	-0.040522	-0.508374	M3exp2
CATMA4A41290	AT4G39900	_	expressed protein	_	molecular_function unknown	_	No classification	_	No classification	_	-0.0169349	0.712017	0.203565	-0.458857	M3exp2
CATMA4B06010	AT4G05380	_	AAA-type ATPase family protein contains cd00009 AAA-superfamily of ATPases	_	ATPase activity	_	No classification	_	small GTPase mediated signal transduction	_	-0.121968	0.749546	-0.0440846	-1.21813	M3exp2
CATMA5A01290	AT5G02220	_	expressed protein similarity to FtsJ cell division protein-like Q6YZE3_ORYSA	_	molecular_function unknown	_	No classification	_	No classification	_	0.108867	1.81135	0.55317	-1.28681	M3exp2
CATMA5A02970	AT5G03780	_	TRFL10 TRFL family2 do not bind minimum telomere expressed protein	_	DNA binding	_	nucleus	_	regulation of transcription, DNA-dependent	_	0.143883	2.94204	0.483422	-2.87696	M3exp2
CATMA5A05390	AT5G06190	_	expressed protein	_	molecular_function unknown	_	mitochondrion	_	No classification	_	-0.0450789	1.12864	0.126231	-1.05496	M3exp2
CATMA5A06073	AT5G06860	_	polygalacturonase inhibiting protein 1 (PGIP1)	_	defense/immunity protein activity	_	endomembrane system	_	defense response	_	-0.531069	0.696838	-0.339849	-0.999605	M3exp2
CATMA5A06830	AT5G07610	_	F-box family protein FBOX	_	molecular_function unknown	_	chloroplast	_	No classification	_	-0.249907	4.11557	0.199583	-4.324	M3exp2
CATMA5A06840	AT5G07620	_	RLK/Pelle subfamily LRR-III groupJB protein kinase family protein	_	kinase activity	_	endomembrane system	_	protein amino acid phosphorylation	_	-0.0482539	1.6444	0.0908471	-1.76465	M3exp2
CATMA5A07880	AT5G08540	_	contains KOG2767. Translation initiation factor 5 (eIF-5) [Translation, ribosomal structure and biogenesis] expressed protein	_	molecular_function unknown	_	chloroplast	_	No classification	_	0.070347	0.877445	0.0196662	-0.710888	M3exp2
CATMA5A10230	AT5G11460	_	senescence-associated protein-related / Protein of unknown function (DUF581)/ similar to SAG102 upregulated by leaf senescence	_	molecular_function unknown	_	No classification	_	No classification	_	-0.0834519	1.38417	0.36198	-1.68145	M3exp2
CATMA5A12660	AT5G14420	_	copine-related contains a RING doamin also /Copines are phospholipid-binding proteins	_	molecular_function unknown	_	chloroplast	_	N-terminal protein myristoylation	_	-0.0523868	0.723584	-0.150915	-0.600266	M3exp2
CATMA5A13640	AT5G15380	_	cytosine methyltransferase, putative Cytosine-C5 specific DNA methylase	_	DNA (cytosine-5-)-methyltransferase activity	_	cellular_component unknown	_	methylation-dependent chromatin silencing	_	0.203864	2.53028	0.106987	-2.13852	M3exp2
CATMA5A13790	AT5G15540	_	expressed protein contains HEAT repeat	_	molecular_function unknown	_	chloroplast	_	No classification	_	0.0960807	1.39023	0.196031	-0.992626	M3exp2
CATMA5A16760	AT5G18470	_	curculin-like (mannose-binding) lectin family protein and Plant PAN/APPLE-like domain	_	sugar binding	_	endomembrane system	_	No classification	_	0.241902	1.44371	-0.1864	-1.61559	M3exp2
CATMA5A18430	AT5G19990	_	26S proteasome AAA-ATPase subunit (RPT6a)	_	ATPase activity	_	proteasome regulatory particle, base subcomplex (sensu Eukarya)	_	ubiquitin-dependent protein catabolism	_	-0.101961	1.00488	-0.343467	-1.05824	M3exp2
CATMA5A18440	AT5G20000	_	AtRpt6b 26S proteasome AAA-ATPase subunit, putative	_	ATPase activity	_	proteasome regulatory particle, base subcomplex (sensu Eukarya)	_	ubiquitin-dependent protein catabolism	_	0.0437304	0.945391	0.119224	-0.820181	M3exp2
CATMA5A19380	AT5G20850	_	DNA repair protein RAD51, putative	_	damaged DNA binding	_	No classification	_	DNA repair	_	-0.176873	3.86499	1.13566	-2.9268	M3exp2
CATMA5A19680	AT5G21140	_	ScNse1-like non-SMC component of SMC5-6 complex domain	_	molecular_function unknown	_	No classification	_	No classification	_	-0.313679	1.1759	0.114332	-1.31567	M3exp2
CATMA5A19980	AT5G22520	_	expressed protein	_	molecular_function unknown	_	No classification	_	No classification	_	-0.0702533	1.28014	0.10665	-1.60617	M3exp2
CATMA5A21390	AT5G23910	_	kinesin motor protein-related	_	microtubule motor activity	_	integral to membrane	_	establishment of competence for transformation	_	-0.0497406	1.55793	0.320358	-1.52049	M3exp2
CATMA5A23850	AT5G26170	_	AtWRKY50 family transcription factor member of WRKY Transcription Factor; Group II-c	_	transcription factor activity	_	cellular_component unknown	_	regulation of transcription, DNA-dependent	_	0.0440621	1.99435	-0.0609556	-2.24504	M3exp2
CATMA5A24430	AT5G27030	_	WD-40 repeat family protein contains also Lissencephaly type-1-like homology motif	_	molecular_function unknown	_	endomembrane system	_	No classification	_	0.25099	0.997929	0.0163277	-0.852878	M3exp2
CATMA5A25170	AT5G27760	_	hypoxia-responsive family protein	_	molecular_function unknown	_	No classification	_	response to hypoxia	_	-0.0801297	1.22788	0.136826	-1.47585	M3exp2
CATMA5A35160	AT5G39580	_	peroxidase, putative	_	peroxidase activity	_	endomembrane system	_	N-terminal protein myristoylation	_	0.567201	0.776579	-0.265094	-0.593433	M3exp2
CATMA5A36010	AT5G40340	_	PWWP domain-containing protein	_	molecular_function unknown	_	No classification	_	No classification	_	0.0402877	0.607831	-0.0383103	-0.807424	M3exp2
CATMA5A36100	AT5G40450	_	expressed protein TIGR microtubule-associated protein homolog, Drosophila melanogaster, EMBL:T13564	_	molecular_function unknown	_	No classification	_	No classification	_	0.0316116	0.615142	-0.0215263	-1.23564	M3exp2
CATMA5A36500	AT5G40840	_	RAD21;1 cohesion family protein SYN2 (SYN2)	_	molecular_function unknown	_	nucleus	_	mitosis	_	-0.0762495	2.37435	0.564398	-2.10995	M3exp2
CATMA5A36610	AT5G40942	_	RNR R2 ribonucleoside-diphosphate reductase small chain, putative / ribonucleotide reductase, putative	_	ribonucleoside-diphosphate reductase activity	_	No classification	_	deoxyribonucleoside diphosphate metabolism	_	0.0642758	0.982766	-0.0929524	-1.11698	M3exp2
CATMA5A39835	AT5G44070	_	CAD1 CADMIUM SENSITIVE 1 phytochelatin synthase 1 (PCS1)	_	cadmium ion binding	_	cellular_component unknown	_	response to cadmium ion	_	0.155282	0.737694	0.0442891	-0.92444	M3exp2
CATMA5A43060	AT5G47050	_	expressed protein Shikimate kinase signature and Zn finger RING	_	ATP binding	_	No classification	_	amino acid biosynthesis	_	0.0758902	0.810196	-0.13991	-0.570472	M3exp2
CATMA5A43205	AT5G47220	_	ethylene-responsive element-binding factor 2 (ERF2)	_	DNA binding	_	nucleus	_	positive regulation of transcription	_	0.00602203	0.684969	-0.250667	-0.781127	M3exp2
CATMA5A44707	AT5G48720	_	expressed protein	_	ATP binding	_	No classification	_	No classification	_	-0.340018	2.34668	0.541615	-2.586	M3exp2
CATMA5A45465	AT5G49480	_	sodium-inducible calcium-binding protein (ACP1) / sodium-responsive calcium-binding protein (ACP1)	_	calcium ion binding	_	cytosol	_	hyperosmotic salinity response	_	-0.173923	1.45872	0.229197	-1.41925	M3exp2
CATMA5A45500	AT5G49520	_	AtWRKY48 family transcription factor member of WRKY Transcription Factor; Group II-c	_	transcription factor activity	_	cellular_component unknown	_	regulation of transcription, DNA-dependent	_	0.0912758	1.16652	0.10093	-1.30429	M3exp2
CATMA5A45910	AT5G49990	_	xanthine/uracil permease family protein	_	permease activity	_	membrane	_	transport	_	0.000665937	1.06036	0.0962173	-1.01889	M3exp2
CATMA5A47120	AT5G51190	_	ATERF-2 AP2 domain-containing transcription factor	_	transcription factor activity	_	nucleus	_	regulation of transcription, DNA-dependent	_	-0.315916	0.962361	-0.252043	-1.50647	M3exp2
CATMA5A47670	AT5G51740	_	peptidase M48 family protein	_	metalloendopeptidase activity	_	membrane	_	proteolysis and peptidolysis	_	0.0723485	0.874752	0.0812331	-0.766253	M3exp2
CATMA5A49340	AT5G53450	_	ORB responsive gen 1 (ORG1) protein kinase family protein	_	kinase activity	_	chloroplast	_	protein amino acid phosphorylation	_	-0.243431	0.7463	-0.0172075	-1.14865	M3exp2
CATMA5A50340	AT5G54490	_	PINOID BINDING protein PBP1 calcium-binding EF-hand protein, putative	_	protein binding	_	cellular_component unknown	_	response to auxin stimulus	_	-0.195441	0.797633	-0.23534	-1.11926	M3exp2
CATMA5A51230	AT5G55490	_	AtGEX1 expressed protein see AtGEX1.pdf	_	molecular_function unknown	_	endomembrane system	_	No classification	_	-0.0899523	1.40685	0.13978	-1.82218	M3exp2
CATMA5A53830	AT5G58070	_	Bacterial lipocalin containing domain COG3040, putative	_	transporter activity	_	No classification	_	transport	_	0.227555	1.48255	-0.0058677	-1.29385	M3exp2
CATMA5A55160	AT5G59420	_	oxysterol-binding family protein group of intracellular lipid receptors	_	oxysterol binding	_	No classification	_	steroid metabolism	_	-0.0546623	0.949265	-0.0262446	-1.06496	M3exp2
CATMA5A56000	AT5G60250	_	zinc finger (C3HC4-type RING finger) family protein	_	molecular_function unknown	_	No classification	_	biological_process unknown	_	0.262506	0.978904	0.0245704	-1.16274	M3exp2
CATMA5A56010	AT5G60250	_	zinc finger (C3HC4-type RING finger) family protein	_	molecular_function unknown	_	No classification	_	biological_process unknown	_	0.0507673	1.80971	-0.0181694	-1.90359	M3exp2
CATMA5A56240	AT5G60530	_	late embryogenesis abundant protein-related	_	ATP binding	_	endomembrane system	_	nucleosome assembly	_	0.315397	1.21302	-0.347581	-1.12211	M3exp2
CATMA5A57670	AT5G62070	_	calmodulin-binding family protein	_	calmodulin binding	_	chloroplast	_	protein amino acid phosphorylation	_	-0.071645	0.722983	0.169993	-0.774835	M3exp2
CATMA5A59495	AT5G64000	_	SAL 2 /3'(2'),5'-bisphosphate nucleotidase	_	3(2),5-bisphosphate nucleotidase activity	_	No classification	_	sulfur metabolism	_	-0.182813	0.652019	-0.0769703	-0.949161	M3exp2
CATMA5A61513	AT5G66130	_	AtRAD17 cell cycle checkpoint protein-related	_	ATP binding	_	chloroplast	_	cell cycle	_	0.0217539	0.835536	-0.00598651	-0.780455	M3exp2
CATMA5A61516	AT5G66140	_	20S proteasome alpha subunit D2 (PAD2) (PRS1) (PRC6)	_	peptidase activity	_	proteasome core complex (sensu Eukarya)	_	ubiquitin-dependent protein catabolism	_	-0.0415107	1.47649	0.0595213	-1.46105	M3exp2
CATMA5A61710	AT5G66360	_	dimethyladenosine transferase-like protein/ ribosomal RNA adenine dimethylase family protein /rRNA processing	_	rRNA methyltransferase activity	_	mitochondrion	_	rRNA modification	_	-0.0138968	1.30296	0.0169389	-1.30425	M3exp2
CATMA5A62810	AT5G67360	_	cucumisin-like serine protease (ARA12)	_	serine-type endopeptidase activity	_	extracellular	_	proteolysis and peptidolysis	_	0.312425	1.61023	0.323204	-1.17245	M3exp2
CATMA1A05090	AT1G06070	AT1G06060	bZip transcription factor AtbZip69 similar to transcriptional activator RF2a GB:AF005492 GI:2253277 from (Oryza sativa)	RanBPM-related	transcription factor activity	molecular_function unknown	chloroplast	No classification	regulation of transcription, DNA-dependent	No classification	-0.0483337	0.89998	0.332547	-0.780946	M3Mexp2
CATMA1A15800	AT1G16820	AT1G16810	vacuolar ATP synthase catalytic subunit-related / V-ATPase-related / vacuolar proton pump-related	expressed protein	molecular_function unknown	molecular_function unknown	No classification	No classification	No classification	No classification	-0.338927	0.428335	-0.224195	-0.898667	M3Mexp2
CATMA1A51850	AT1G62730	AT1G62720	expressed protein	pentatricopeptide (PPR) repeat-containing protein	transferase activity	molecular_function unknown	mitochondrion	cellular_component unknown	biosynthesis	biological_process unknown	-0.216881	0.999176	0.176507	-1.19273	M3Mexp2
CATMA2A36640	AT2G38340	AT2G38330	AP2 domain-containing transcription factor, putative (DRE2B)	MATE efflux family protein	transcription factor activity	antiporter activity	chloroplast	membrane	regulation of transcription, DNA-dependent	multidrug transport	-0.042084	1.86651	-0.0282663	-1.51508	M3Mexp2
CATMA2A36760	AT2G38480	AT2G38470	integral membrane protein, putative	WRKY family transcription factor	molecular_function unknown	transcription factor activity	membrane	chloroplast	biological_process unknown	regulation of transcription, DNA-dependent	0.0397381	0.838543	0.00502805	-0.831255	M3Mexp2
CATMA4A00740	AT4G00670	AT4G00660	remorin family protein	DEAD/DEAH box helicase, putative	DNA binding	ATP dependent helicase activity	No classification	mitochondrion	No classification	DNA metabolism	-0.304237	0.540821	0.071811	-1.03741	M3Mexp2
CATMA4A13540	AT4G13370	AT4G13360	expressed protein	enoyl-CoA hydratase/isomerase family protein	molecular_function unknown	catalytic activity	mitochondrion	No classification	No classification	metabolism	-0.211806	1.23407	0.347921	-1.01639	M3Mexp2
CATMA5A35240	AT5G39680	AT5G39670	pentatricopeptide (PPR) repeat-containing protein	calcium-binding EF hand family protein	electron transporter activity	calcium ion binding	cellular_component unknown	No classification	electron transport	No classification	0.0160792	1.70542	-0.167213	-1.83434	M3Mexp2
CATMA1A39560	AT1G48460	_	expressed protein	_	ATP binding	_	chloroplast	_	potassium ion transport	_	-0.221427	-0.408597	0.430701	0.779427	M4exp2
CATMA2A32650	AT2G34510	_	expressed protein	_	ATP binding	_	endomembrane system	_	biological_process unknown	_	0.34658	-0.42409	0.437998	0.895408	M4exp2
CATMA2A41257	AT2G42840	_	protodermal factor 1 (PDF1)	_	nutrient reservoir activity	_	extracellular	_	No classification	_	0.367598	-0.537287	0.562929	1.72606	M4exp2
CATMA3A05950	AT3G06730	_	thioredoxin family protein	_	thiol-disulfide exchange intermediate activity	_	chloroplast	_	electron transport	_	0.226597	-0.504481	0.536183	1.1102	M4exp2
CATMA3A25480	AT3G25700	_	chloroplast nucleoid DNA-binding protein-related	_	aspartic-type endopeptidase activity	_	endomembrane system	_	proteolysis and peptidolysis	_	0.124709	-0.582459	0.416098	1.03553	M4exp2
CATMA4A17200	AT4G16390	_	chloroplastic RNA-binding protein P67, putative	_	molecular_function unknown	_	chloroplast	_	biological_process unknown	_	0.215208	-0.494313	0.413916	1.08171	M4exp2
CATMA3A41680	AT3G48700	_	expressed protein	_	molecular_function unknown	_	No classification	_	No classification	_	0.131072	-0.48943	0.672727	1.33267	M4exp2
CATMA1A06840	AT1G07790	_	histone H2B, putative	_	DNA binding	_	nucleosome	_	chromosome organization and biogenesis (sensu Eukarya)	_	-0.241868	-0.849656	-0.150904	0.310514	M4exp2
CATMA1A07495	AT1G08560	_	KNOLLE syntaxin-related protein KNOLLE (KN) / syntaxin 111 (SYP111)	_	t-SNARE activity	_	phragmoplast	_	membrane fusion	_	-0.450707	-1.91828	-0.281764	1.07283	M4exp2
CATMA1A09660	AT1G10780	_	F-box family protein similar to SKP1 interacting partner 2 (SKIP2) TIGR_Ath1:At5g67250	_	molecular_function unknown	_	cellular_component unknown	_	No classification	_	-0.0103386	-0.742768	-0.0731925	0.516566	M4exp2
CATMA1A15590	AT1G16630	_	expressed protein	_	molecular_function unknown	_	chloroplast	_	No classification	_	-0.40096	-1.14242	0.00242686	0.739615	M4exp2
CATMA1A24980	AT1G26760	_	SET domain-containing protein contains SET	_	ATP binding	_	chloroplast	_	biological_process unknown	_	-0.0899236	-1.10887	-0.289626	1.03215	M4exp2
CATMA1A29560	AT1G31335	_	expressed protein	_	ATP binding	_	endomembrane system	_	No classification	_	0.139059	-0.743908	-0.161146	0.689212	M4exp2
CATMA1A37610	AT1G44110	_	CYCA1;1 cyclin, putative mitotic cyclin	_	cyclin-dependent protein kinase regulator activity	_	chloroplast	_	regulation of cell cycle	_	-0.0883138	-0.911795	-0.0354295	0.806281	M4exp2
CATMA1A40570	AT1G49470	_	expressed protein contains Pfam profile PF04819: Family of unknown function (DUF716) (Plant viral-response family)	_	molecular_function unknown	_	endomembrane system	_	biological_process unknown	_	-0.685087	-0.854714	-0.0335345	0.198366	M4exp2
CATMA1A44100	AT1G53070	_	legume lectin family protein /protein kinase, putative in MIPS	_	carbohydrate binding	_	endomembrane system	_	No classification	_	0.0637802	-0.754011	0.180614	1.07444	M4exp2
CATMA1A44170	AT1G53140	_	ARC5 chloroplast division protein /dynamin family of GTPase protein	_	GTP binding	_	chloroplast	_	No classification	_	-0.348129	-1.39882	0.164156	1.26348	M4exp2
CATMA1A61490	AT1G72250	_	kinesin motor protein-related	_	microtubule motor activity	_	microtubule associated complex	_	No classification	_	-0.188596	-1.30724	0.00779337	1.15004	M4exp2
CATMA1A62940	AT1G73620	_	thaumatin-like protein, putative / pathogenesis-related protein, putative	_	molecular_function unknown	_	No classification	_	response to pathogen	_	0.0174012	-1.02908	-0.190825	1.00696	M4exp2
CATMA1A66020	AT1G76800	_	nodulin, putative	_	molecular_function unknown	_	No classification	_	No classification	_	-1.54839	-1.69583	-0.146461	-0.154441	M4exp2
CATMA2A02000	AT2G03090	_	expansin, putative (EXP15) induced by low temerature	_	molecular_function unknown	_	endomembrane system	_	cell wall modification during cell expansion (sensu Magnoliophyta)	_	-0.272686	-0.838692	-0.0391094	0.639421	M4exp2
CATMA2A15090	AT2G16270	_	expressed protein	_	molecular_function unknown	_	chloroplast	_	No classification	_	-0.167432	-0.922183	-0.11688	0.743416	M4exp2
CATMA2A17420	AT2G18800	_	At-XTH21 xyloglucan:xyloglucosyl transferase, putative / xyloglucan endotransglycosylase, putative / endo-xyloglucan transferase, putative /similar to xyloglucan endotransglycosylase TCH4	_	hydrolase activity, acting on glycosyl bonds	_	endomembrane system	_	carbohydrate metabolism	_	0.0749789	-1.05333	-0.150686	1.091	M4exp2
CATMA2A20850	AT2G22330	_	cytochrome P450, putative in MIPS homology tyrosine N-monooxygenase cytochrome P450 tyr sorghum	_	oxygen binding	_	chloroplast	_	tryptophan catabolism	_	0.0955226	-0.798963	-0.238856	0.869425	M4exp2
CATMA2A23390	AT2G25060	_	early nodulin-like 1 predicted GPI-anchored protein in MIPS/ transport in MIPS/ plastocyanin-like domain-containing protein	_	copper ion binding	_	endomembrane system	_	electron transport	_	0.10811	-1.61949	-0.285915	1.41132	M4exp2
CATMA2A24270	AT2G25880	_	AtAURORA2	_	kinase activity	_	No classification	_	protein amino acid phosphorylation	_	-0.27388	-1.05565	0.075383	0.667642	M4exp2
CATMA2A25065	AT2G26760	_	CYCB1;4cyclin, putative	_	cyclin-dependent protein kinase regulator activity	_	nucleus	_	regulation of cell cycle	_	-0.315749	-1.45762	-0.228917	0.98018	M4exp2
CATMA2A26255	AT2G27840	_	histone deacetylase-related	_	molecular_function unknown	_	No classification	_	No classification	_	-0.162317	-0.769547	0.0322097	0.782298	M4exp2
CATMA2A27910	AT2G29550	_	tubulin beta-7 chain (TUB7)	_	structural constituent of cytoskeleton	_	tubulin	_	microtubule-based process	_	-0.0376499	-1.01441	0.104665	0.835224	M4exp2
CATMA2A31560	AT2G33400	_	expressed protein	_	muscarinic acetylcholine receptor activity	_	membrane	_	G-protein coupled receptor protein signaling pathway	_	-0.266252	-1.01132	-0.0718427	0.798719	M4exp2
CATMA2A31730	AT2G33560	_	BUB1 spindle checkpoint protein-related	_	molecular_function unknown	_	No classification	_	No classification	_	-0.302443	-0.748977	-0.00959211	0.252288	M4exp2
CATMA2A32310	AT2G34190	_	xanthine/uracil permease family protein	_	permease activity	_	membrane	_	transport	_	-0.240922	-0.967459	-0.198302	0.704404	M4exp2
CATMA2A35456	AT2G37180	_	plasma membrane intrinsic protein 2C (PIP2C) / aquaporin PIP2.3 (PIP2.3) / water-stress induced tonoplast intrinsic protein (RD28)	_	water channel activity	_	membrane	_	response to dessication	_	0.282358	-0.826188	-0.0935657	1.15702	M4exp2
CATMA2A35660	AT2G37390	_	heavy-metal-associated domain-containing protein /contains Pfam PF00403: Heavy-metal-associated domain; similar to copper homeostasis factor (CCH) (ATX1) (GB:U88711) (TIGR_Ath1:At3g56240) [Arabidopsis thaliana]	_	metal ion binding	_	No classification	_	metal ion transport	_	-0.233593	-0.812109	-0.0779166	0.510404	M4exp2
CATMA2A40500	AT2G42110	_	expressed protein	_	molecular_function unknown	_	No classification	_	No classification	_	-0.252291	-1.33194	-0.395588	0.823584	M4exp2
CATMA3A01600	AT3G02640	_	expressed protein	_	molecular_function unknown	_	No classification	_	No classification	_	-0.247689	-2.00578	0.109111	1.57908	M4exp2
CATMA3A03260	AT3G04290	_	GDSL-motif lipase/hydrolase family protein / similar to family II lipases EXL3 GI:15054386, EXL1 GI:15054382, EXL2 GI:15054384 from (Arabidopsis thaliana); contains Pfam profile: lipase/acylhydrolase with GDSL-like motif	_	carboxylic ester hydrolase activity	_	endomembrane system	_	No classification	_	1.50788	-0.954161	0.943346	3.13136	M4exp2
CATMA3A03785	AT3G04770	_	40S ribosomal protein SA (RPSaB) homologue of ScRPSOB	_	structural constituent of ribosome	_	small ribosomal subunit	_	mature ribosome assembly	_	-0.195682	-0.699399	-0.249492	0.528839	M4exp2
CATMA3A07300	AT3G08040	_	MATE efflux family protein	_	antiporter activity	_	membrane	_	iron ion homeostasis	_	-1.23717	-1.155	-0.00564429	-0.335954	M4exp2
CATMA3A07310	AT3G08040	_	MATE efflux family protein	_	antiporter activity	_	membrane	_	iron ion homeostasis	_	-1.00186	-0.857795	-0.104493	-0.215591	M4exp2
CATMA3A09220	AT3G10260	_	reticulon family protein in reticulum	_	molecular_function unknown	_	endoplasmic reticulum	_	biological_process unknown	_	0.0469382	-1.04369	1.07041	2.18168	M4exp2
CATMA3A10480	AT3G11520	_	CYCB1;3 cyclin, putative (CYC2) see AURORA_KINASE.pdf	_	cyclin-dependent protein kinase regulator activity	_	nucleus	_	regulation of cell cycle	_	-0.292344	-1.02225	-0.247099	0.439631	M4exp2
CATMA3A12120	AT3G13090	_	AtMRP8 ABC transporter, putative	_	ATP-binding cassette (ABC) transporter activity	_	endomembrane system	_	amino acid transport	_	-0.247837	-0.813427	0.130443	-0.247741	M4exp2
CATMA3A13480	AT3G14210	_	GDSL-like Lipase/Acylhydrolase /myrosinase-associated protein, putative	_	carboxylic ester hydrolase activity	_	endomembrane system	_	No classification	_	2.01617	-0.854472	-0.227109	2.64587	M4exp2
CATMA3A21590	AT3G21720	_	isocitrate lyase, putative	_	isocitrate lyase activity	_	No classification	_	metabolism	_	1.69716	-1.29041	0.525356	3.41814	M4exp2
CATMA3A22775	AT3G22840	_	chlorophyll A-B binding family protein / early light-induced protein (ELIP)	_	chlorophyll binding	_	chloroplast	_	photosynthesis light harvesting	_	1.26259	-1.93022	0.396174	3.6365	M4exp2
CATMA3A24616	AT3G24660	_	leucine-rich repeat transmembrane protein kinase, putative /Transmembrane Kinase-Like1 TMLK	_	kinase activity	_	endomembrane system	_	transmembrane receptor protein tyrosine kinase signaling pathway	_	-0.118211	-0.711575	0.150754	0.562133	M4exp2
CATMA3A37730	AT3G44750	_	AtHD2A histone deacetylase, putative (HD2A)	_	zinc ion binding	_	nucleus	_	No classification	_	-0.458073	-0.746542	-0.147397	0.127747	M4exp2
CATMA3A39340	AT3G46320	_	histone H4	_	DNA binding	_	nucleus	_	chromosome organization and biogenesis (sensu Eukarya)	_	-0.146772	-0.832125	-0.105388	0.536789	M4exp2
CATMA3A44260	AT3G51280	_	male sterility MS5, putative contains ribonuclease P and a TPR domain Ribonuclease P ( 3.1.26.5 )	_	ribonuclease P activity	_	cellular_component unknown	_	tRNA processing	_	-0.372258	-1.66953	-0.316988	1.20631	M4exp2
CATMA3A44680	AT3G51720	_	expressed protein DUF827domain	_	molecular_function unknown	_	No classification	_	No classification	_	-0.299042	-0.987622	-0.37655	0.267111	M4exp2
CATMA3A52020	AT3G58990	_	aconitase C-terminal domain-containing protein	_	hydro-lyase activity	_	3-isopropylmalate dehydratase complex	_	metabolism	_	-0.523535	-0.978738	-0.136003	0.0629902	M4exp2
CATMA3A53870	AT3G60900	_	fasciclin-like arabinogalactan-protein (FLA10)	_	molecular_function unknown	_	endomembrane system	_	cell adhesion	_	0.265158	-0.928668	0.118894	0.930027	M4exp2
CATMA3A54630	AT3G61490	_	glycoside hydrolase family 28 protein / polygalacturonase (pectinase) family protein /cell wall pectin-degrading	_	polygalacturonase activity	_	endomembrane system	_	carbohydrate metabolism	_	-0.0572512	-1.35333	0.20206	1.38467	M4exp2
CATMA3A54980	AT3G61820	_	aspartyl protease family protein Arabidopsis pepsin-like aspartic proteases (A1 family)	_	pepsin A activity	_	endomembrane system	_	proteolysis and peptidolysis	_	-0.163422	-0.822665	0.114026	0.636082	M4exp2
CATMA3A56350	AT3G63160	_	expressed protein	_	molecular_function unknown	_	chloroplast outer membrane	_	No classification	_	1.41934	-1.26161	0.0976217	2.49499	M4exp2
CATMA4A01930	AT4G01730	_	zinc finger (DHHC type) family protein /development in drosophila	_	molecular_function unknown	_	endomembrane system	_	biological_process unknown	_	-0.310789	-1.02621	-0.107625	0.588638	M4exp2
CATMA4A03440	AT4G03100	_	RopGAP / rac GTPase activating protein, putative	_	Rac GTPase activator activity	_	No classification	_	No classification	_	-0.357985	-1.49693	-0.0795536	1.49492	M4exp2
CATMA4A08050	AT4G08300	_	nodulin MtN21 family protein /Possible integral membrane protein (DUF6 domain signature)	_	molecular_function unknown	_	integral to membrane	_	cell growth and/or maintenance	_	-0.243737	-0.703981	-0.194267	0.28013	M4exp2
CATMA4A15350	AT4G14890	_	ferredoxin family protein	_	electron carrier activity	_	chloroplast	_	electron transport	_	0.758968	-0.755391	-0.145839	1.28348	M4exp2
CATMA4A27320	AT4G25630	_	fibrillarin 2 (FIB2)	_	snoRNA binding	_	nucleolus	_	rRNA processing	_	-0.307254	-0.782035	0.175003	0.85717	M4exp2
CATMA4A30480	AT4G28780	_	GDSL-motif lipase/hydrolase family protein peroxisomal protein/GDSL-motif lipase/hydrolase family protein, similar to family II lipase EXL3 (GI:15054386), EXL1 (GI:15054382), EXL2 (GI:15054384) (Arabidopsis thaliana); contains Pfam profile PF00657: Lipase/Acylhydrolase with GDSL-like motif	_	carboxylic ester hydrolase activity	_	endomembrane system	_	No classification	_	0.678468	-0.864911	1.05033	2.94107	M4exp2
CATMA4A33490	AT4G31840	_	plastocyanin-like domain-containing protein predicted GPI-anchored protein	_	copper ion binding	_	endomembrane system	_	electron transport	_	-0.0915885	-2.07657	-0.318412	1.79821	M4exp2
CATMA4A34570	AT4G32830	_	AtAURORA1	_	kinase activity	_	No classification	_	protein amino acid phosphorylation	_	-0.176019	-1.09068	-0.161752	0.612211	M4exp2
CATMA4A37263	AT4G35620	_	CYCB2;2 in TAIR cyclin 2b (CYC2b) homologue of CBL4exp2 yeast , a G2/mitotic-specific cyclin 4 by iHOP	_	cyclin-dependent protein kinase regulator activity	_	nucleus	_	regulation of cell cycle	_	-0.200237	-1.09395	-0.285984	0.381299	M4exp2
CATMA5A01570	AT5G02490	_	heat shock cognate 70 kDa protein 2 (HSC70-2) (HSP70-2) cell to cell transport pathway through plasmodesmata see HSC70_cucurbita.pdf	_	heat shock protein activity	_	cytosol	_	protein folding	_	0.379365	-0.765861	0.0832653	1.40121	M4exp2
CATMA5A03060	AT5G03870	_	glutaredoxin family protein glutaredoxins also known as thioltransferases, are small proteins of approximately one hundred amino-acid residues. Glutaredoxin functions as an electron carrier in the glutathione-dependent synthesis of deoxyribonucleotides by the enzyme ribonucleotide reductase.	_	molecular_function unknown	_	No classification	_	electron transport	_	-0.286301	-0.8987	-0.362287	0.348158	M4exp2
CATMA5A09150	AT5G10390	_	histone H3	_	DNA binding	_	chloroplast	_	chromosome organization and biogenesis (sensu Eukarya)	_	-0.176155	-1.0222	-0.0095764	0.857887	M4exp2
CATMA5A14540	AT5G16250	_	expressed protein	_	molecular_function unknown	_	No classification	_	No classification	_	-0.170914	-2.24867	-0.0515172	2.21283	M4exp2
CATMA5A15500	AT5G17220	_	AtGSTF12 glutathione S-transferase, putative /AtGSTF12.pdf unknown function	_	glutathione transferase activity	_	cytoplasm	_	aromatic amino acid family metabolism	_	1.00962	-0.913328	0.937914	2.83095	M4exp2
CATMA5A19130	AT5G20630	_	germin-like protein (GER3)	_	nutrient reservoir activity	_	extracellular matrix	_	biological_process unknown	_	1.48229	-2.49511	0.186766	4.35073	M4exp2
CATMA5A22800	AT5G25090	_	early nodulin-like 3 predicted GPI-anchored protein (MIPS) /plastocyanin-like domain-containing protein	_	copper ion binding	_	endomembrane system	_	electron transport	_	-0.233558	-1.6907	-0.0460397	1.57389	M4exp2
CATMA5A32270	AT5G37010	_	serine-rich protein - like in MIPS expressed protein	_	molecular_function unknown	_	chloroplast	_	N-terminal protein myristoylation	_	-0.333517	-1.26268	0.106989	0.888469	M4exp2
CATMA5A37830	AT5G42110	_	_	_	_	_	_	_	_	_	0.0307086	-0.680446	-0.133099	0.930299	M4exp2
CATMA5A43480	AT5G47500	_	pectinesterase family protein /biogenesis of cellular components cell wall in MIPS	_	pectinesterase activity	_	cell wall (sensu Magnoliophyta)	_	cell wall modification	_	-0.528645	-0.695035	0.23744	0.500292	M4exp2
CATMA5A45240	AT5G49270	_	phytochelatin synthetase-related /predicted GPI-anchored protein	_	molecular_function unknown	_	endomembrane system	_	No classification	_	0.296019	-0.737546	-0.0715472	0.94437	M4exp2
CATMA5A47680	AT5G51750	_	subtilase family protein	_	subtilase activity	_	endomembrane system	_	proteolysis and peptidolysis	_	-0.10491	-0.546629	0.585727	1.27413	M4exp2
CATMA5A51890	AT5G56120	_	expressed protein histone H2A domain in TAIR	_	DNA binding	_	nucleosome	_	chromosome organization and biogenesis (sensu Eukarya)	_	-0.27133	-1.64655	-0.294194	0.924469	M4exp2
CATMA5A59763	AT5G64310	_	arabinogalactan-protein (AGP1)	_	molecular_function unknown	_	endomembrane system	_	No classification	_	0.153587	-0.850073	-0.0374095	0.856991	M4exp2
CATMA5A62740	AT5G67270	_	AtEBC1 microtubule-associated EB1 family protein	_	microtubule binding	_	No classification	_	No classification	_	-0.233511	-0.776921	-0.168401	0.374974	M4exp2
CATMA2A24560	AT2G26180	AT2G26170	calmodulin-binding family protein	thromboxane-A synthase, putative / cytochrome P450 family protein	calmodulin binding	oxygen binding	No classification	endomembrane system	phosphoenolpyruvate-dependent sugar phosphotransferase system	electron transport	-0.205236	-0.977742	0.0762325	0.890392	M4Mexp2
CATMA3A19345	AT3G19710	AT3G19700	branched-chain amino acid aminotransferase, putative / branched-chain amino acid transaminase, putative (BCAT4)	leucine-rich repeat transmembrane protein kinase, putative	catalytic activity	ATP binding	No classification	endomembrane system	branched chain family amino acid metabolism	protein amino acid phosphorylation	-1.45205	-0.736352	-0.0767326	-0.674696	M4Mexp2
CATMA4A29870	AT4G28230	AT4G28220	expressed protein	NADH dehydrogenase-related	interleukin-1 receptor binding	disulfide oxidoreductase activity	extracellular	mitochondrion	immune response	electron transport	-0.200175	-1.16651	-0.201829	0.89884	M4Mexp2
CATMA1A09360	AT1G10522	_	expressed protein	_	molecular_function unknown	_	chloroplast	_	No classification	_	0.124408	-0.496422	0.116547	0.924248	M6exp2
CATMA1A51580	AT1G62440	_	leucine-rich repeat family protein / extensin family protein	_	rhodopsin-like receptor activity	_	integral to membrane	_	cellular morphogenesis during differentiation	_	0.190466	-0.559006	0.0217519	0.965926	M6exp2
CATMA1A57820	AT1G68440	_	expressed protein	_	molecular_function unknown	_	No classification	_	No classification	_	0.172672	-0.453101	0.284429	0.974337	M6exp2
CATMA1A57920	AT1G68550	_	AP2 domain-containing transcription factor, putative	_	transcription factor activity	_	nucleus	_	regulation of transcription, DNA-dependent	_	-0.131111	-0.626807	0.248968	0.899616	M6exp2
CATMA1A64950	AT1G75640	_	leucine-rich repeat family protein / protein kinase family protein	_	kinase activity	_	endomembrane system	_	transmembrane receptor protein tyrosine kinase signaling pathway	_	0.010641	-0.656791	0.062019	0.90027	M6exp2
CATMA2A43870	AT2G45470	_	fasciclin-like arabinogalactan-protein (FLA8)	_	molecular_function unknown	_	endomembrane system	_	cell adhesion	_	0.0954267	-0.684422	0.308475	0.947973	M6exp2
CATMA3A07420	AT3G08600	_	expressed protein	_	sodium:dicarboxylate/tricarboxylate symporter activity	_	membrane	_	dicarboxylic acid transport	_	0.379157	-0.550139	0.137277	0.960112	M6exp2
CATMA3A12620	AT3G13470	_	chaperonin, putative	_	chaperone activity	_	chloroplast	_	No classification	_	0.147197	-0.558654	0.0690353	0.940688	M6exp2
CATMA3A15560	AT3G16150	_	L-asparaginase, putative	_	asparaginase activity	_	No classification	_	glycoprotein catabolism	_	0.267345	-0.558307	-0.0292249	1.08534	M6exp2
CATMA3A47050	AT3G54090	_	pfkB-type carbohydrate kinase family protein	_	kinase activity	_	chloroplast	_	acetate fermentation	_	0.0589059	-0.4357	0.206629	0.830038	M6exp2
CATMA3A50000	AT3G57010	_	strictosidine synthase family protein	_	strictosidine synthase activity	_	endomembrane system	_	alkaloid biosynthesis	_	0.188911	-0.583903	0.181234	0.914411	M6exp2
CATMA4A26645	AT4G24960	_	ABA-responsive protein (HVA22d)	_	molecular_function unknown	_	cellular_component unknown	_	hyperosmotic salinity response	_	0.0687917	-0.468979	0.200563	0.814224	M6exp2
CATMA4A28280	AT4G26690	_	glycerophosphoryl diester phosphodiesterase family protein	_	kinase activity	_	mitochondrion	_	glycerol metabolism	_	0.301893	-0.452754	0.0398776	0.82678	M6exp2
CATMA4A36290	AT4G34440	_	protein kinase family protein	_	kinase activity	_	chloroplast	_	protein amino acid phosphorylation	_	0.246653	-0.487202	0.379256	1.06773	M6exp2
CATMA4A36530	AT4G34740	_	amidophosphoribosyltransferase / glutamine phosphoribosylpyrophosphate amidotransferase / phosphoribosyldiphosphate 5-amidotransferase	_	amidophosphoribosyltransferase activity	_	chloroplast	_	purine base biosynthesis	_	0.180761	-0.578638	0.39739	1.01968	M6exp2
CATMA5A10540	AT5G11740	_	arabinogalactan-protein (AGP15)	_	molecular_function unknown	_	endomembrane system	_	No classification	_	0.361683	-0.444315	0.135965	1.15368	M6exp2
CATMA5A19250	AT5G20720	_	20 kDa chaperonin, chloroplast (CPN21) (CHCPN10) (CPN20)	_	calmodulin binding	_	chloroplast	_	biological_process unknown	_	0.313383	-0.422972	-0.0504342	0.803032	M6exp2
CATMA5A35810	AT5G40150	_	peroxidase, putative	_	peroxidase activity	_	endomembrane system	_	electron transport	_	0.316236	-0.604288	0.134501	0.890957	M6exp2
CATMA5A37820	AT5G42100	_	glycosyl hydrolase family 17 protein	_	hydrolase activity\, hydrolyzing O-glycosyl compounds	_	endomembrane system	_	carbohydrate metabolism	_	0.176273	-0.496811	0.187243	0.792314	M6exp2
CATMA5A38510	AT5G42720	_	glycosyl hydrolase family 17 protein	_	hydrolase activity\, hydrolyzing O-glycosyl compounds	_	endomembrane system	_	carbohydrate metabolism	_	0.151641	-0.627256	0.0731883	0.996533	M6exp2
CATMA5A42580	AT5G46580	_	pentatricopeptide (PPR) repeat-containing protein	_	molecular_function unknown	_	chloroplast	_	biological_process unknown	_	0.331355	-0.584244	0.260385	1.47318	M6exp2
CATMA5A51800	AT5G56030	_	heat shock protein 81-2 (HSP81-2)	_	ATP binding	_	endomembrane system	_	protein folding	_	0.226938	-0.537308	0.119396	0.906614	M6exp2
CATMA5A60310	AT5G64870	_	expressed protein	_	molecular_function unknown	_	No classification	_	No classification	_	0.398206	-0.484965	0.0305574	1.02517	M6exp2
CATMA2A26390	AT2G28000	_	RuBisCO subunit binding-protein alpha subunit, chloroplast / 60 kDa chaperonin alpha subunit / CPN-60 alpha	_	chaperone activity	_	chloroplast	_	embryonic development	_	0.456051	-0.549098	-0.0968037	0.959362	M6exp2
CATMA1A13350	AT1G14345	_	expressed protein	_	molecular_function unknown	_	chloroplast	_	No classification	_	-0.0301911	0.016477	0.253327	1.96169	M6exp2
CATMA1A47745	AT1G56650	_	myb family transcription factor (MYB75)	_	transcription factor activity	_	nucleus	_	regulation of transcription, DNA-dependent	_	0.0813583	-0.250271	0.617745	0.978433	M6exp2
CATMA1A54343	AT1G65060	_	4-coumarate--CoA ligase 3 / 4-coumaroyl-CoA synthase 3 (4CL3)	_	4-coumarate-CoA ligase activity	_	No classification	_	phenylpropanoid metabolism	_	0.254656	-0.0577378	0.327265	0.862044	M6exp2
CATMA1A55685	AT1G66390	_	myb family transcription factor, putative / production of anthocyanin pigment 2 protein (PAP2)	_	transcription factor activity	_	nucleus	_	regulation of transcription	_	0.237542	-0.200167	0.499235	1.17315	M6exp2
CATMA1A58170	AT1G68780	_	leucine-rich repeat family protein	_	protein binding	_	endomembrane system	_	signal transduction	_	0.149286	-0.0365558	0.412244	0.821195	M6exp2
CATMA1B46590	AT1G55490	_	RuBisCO subunit binding-protein beta subunit, chloroplast / 60 kDa chaperonin beta subunit / CPN-60 beta	_	chaperone activity	_	chloroplast	_	systemic acquired resistance	_	0.344632	-0.315568	0.402576	1.04727	M6exp2
CATMA2A24675	AT2G26330	_	leucine-rich repeat protein kinase, putative (ERECTA)	_	transmembrane receptor protein kinase activity	_	endomembrane system	_	organogenesis	_	0.265772	-0.0837203	0.404685	0.853959	M6exp2
CATMA3A41440	AT3G48460	_	GDSL-motif lipase/hydrolase family protein	_	carboxylic ester hydrolase activity	_	endomembrane system	_	glycerol biosynthesis	_	0.0830124	-0.326321	0.0444963	0.868395	M6exp2
CATMA3A42710	AT3G49670	_	leucine-rich repeat transmembrane protein kinase, putative	_	ATP binding	_	endomembrane system	_	transmembrane receptor protein tyrosine kinase signaling pathway	_	-0.0519921	-0.340423	0.420994	0.897518	M6exp2
CATMA3A54930	AT3G61770	_	expressed protein	_	molecular_function unknown	_	chloroplast	_	biological_process unknown	_	0.0528725	-0.223652	0.275691	0.799149	M6exp2
CATMA4A01260	AT4G01080	_	expressed protein	_	molecular_function unknown	_	cellular_component unknown	_	biological_process unknown	_	0.189702	0.0916542	0.638175	0.89846	M6exp2
CATMA4A40640	AT4G39210	_	glucose-1-phosphate adenylyltransferase large subunit 3 (APL3) / ADP-glucose pyrophosphorylase	_	glucose-1-phosphate adenylyltransferase activity	_	No classification	_	starch biosynthesis	_	0.0404625	-0.0120468	0.646416	0.830363	M6exp2
CATMA5A00100	AT5G01075	_	expressed protein	_	molecular_function unknown	_	endomembrane system	_	No classification	_	0.282741	-0.116744	0.393653	0.924567	M6exp2
CATMA5A03050	AT5G03860	_	malate synthase, putative	_	malate synthase activity	_	glyoxysome	_	glyoxylate cycle	_	0.105166	-0.484473	1.04896	1.64795	M6exp2
CATMA5A06360	AT5G07180	_	leucine-rich repeat family protein / protein kinase family protein	_	kinase activity	_	No classification	_	protein amino acid phosphorylation	_	0.217129	0.119977	0.482569	0.874023	M6exp2
CATMA5A07240	AT5G07990	_	flavonoid 3prim-monooxygenase / flavonoid 3prim-hydroxylase (F3primH) / cytochrome P450 75B1 (CYP75B1) / transparent testa 7 protein (TT7)	_	flavonoid 3-monooxygenase activity	_	mitochondrion	_	flavonoid biosynthesis	_	0.349879	-0.134488	0.974125	1.50896	M6exp2
CATMA5A12800	AT5G14570	_	transporter, putative	_	nitrate transporter activity	_	chloroplast	_	inorganic anion transport	_	0.218677	-0.0772022	0.494972	1.25136	M6exp2
CATMA5A49970	AT5G54060	_	glycosyltransferase family protein	_	transferase activity, transferring glycosyl groups	_	No classification	_	metabolism	_	0.0885361	-0.0620456	0.516521	1.36862	M6exp2
CATMA5A55240	AT5G59500	_	expressed protein	_	molecular_function unknown	_	No classification	_	No classification	_	0.265169	-0.360886	0.438695	1.11591	M6exp2
CATMA1A00960	AT1G01970	_	pentatricopeptide (PPR) repeat-containing protein	_	molecular_function unknown	_	mitochondrion	_	biological_process unknown	_	0.273088	-0.059145	0.174708	0.810836	M6exp2
CATMA1A01186	AT1G02205	_	CER1 protein	_	octadecanal decarbonylase activity	_	cellular_component unknown	_	cuticle biosynthesis	_	0.274938	-0.166209	0.341373	0.986813	M6exp2
CATMA1A02350	AT1G03475	_	coproporphyrinogen III oxidase, putative / coproporphyrinogenase, putative / coprogen oxidase, putative	_	coproporphyrinogen oxidase activity	_	chloroplast	_	porphyrin biosynthesis	_	0.37474	-0.17845	0.306221	0.805895	M6exp2
CATMA1A02650	AT1G03790	_	zinc finger (CCCH-type) family protein	_	transcription factor activity	_	chloroplast	_	regulation of transcription	_	0.180789	-0.236134	-0.106529	1.05406	M6exp2
CATMA1A14260	AT1G15260	_	expressed protein	_	molecular_function unknown	_	mitochondrion	_	No classification	_	0.33514	-0.140916	0.079544	0.851843	M6exp2
CATMA1A14290	AT1G15290	_	tetratricopeptide repeat (TPR)-containing protein	_	molecular_function unknown	_	cellular_component unknown	_	biological_process unknown	_	0.288869	-0.389583	0.231423	0.911222	M6exp2
CATMA1A15380	AT1G16390	_	organic cation transporter-related	_	carbohydrate transporter activity	_	membrane	_	carbohydrate transport	_	0.266943	-0.229042	0.278893	0.930084	M6exp2
CATMA1A21760	AT1G22680	_	hypothetical protein	_	molecular_function unknown	_	chloroplast	_	No classification	_	0.354642	-0.0589152	-0.219736	0.785718	M6exp2
CATMA1A30080	AT1G31820	_	amino acid permease family protein	_	cationic amino acid transporter activity	_	integral to membrane	_	amino acid transport	_	0.203327	-0.271541	0.233078	0.91101	M6exp2
CATMA1A32050	AT1G33811	_	GDSL-motif lipase/hydrolase family protein	_	carboxylic ester hydrolase activity	_	endomembrane system	_	No classification	_	0.315787	-0.0210585	0.130715	1.0218	M6exp2
CATMA1A33760	AT1G35550	_	elongation factor Tu C-terminal domain-containing protein	_	translation elongation factor activity	_	No classification	_	translational elongation	_	-0.104041	-0.368677	0.183734	0.789713	M6exp2
CATMA1A39580	AT1G48480	_	leucine-rich repeat transmembrane protein kinase, putative	_	kinase activity	_	endomembrane system	_	transmembrane receptor protein tyrosine kinase signaling pathway	_	0.110728	-0.187358	0.298334	0.883658	M6exp2
CATMA1A42700	AT1G51570	_	C2 domain-containing protein	_	anthranilate phosphoribosyltransferase activity	_	membrane	_	transport	_	0.120842	-0.383043	0.187352	0.815374	M6exp2
CATMA1A55340	AT1G66080	_	expressed protein	_	molecular_function unknown	_	No classification	_	No classification	_	0.294423	-0.211351	0.198194	0.82351	M6exp2
CATMA1A64220	AT1G74850	_	pentatricopeptide (PPR) repeat-containing protein	_	subtilase activity	_	chloroplast	_	proteolysis and peptidolysis	_	0.127425	-0.352748	0.116351	0.853846	M6exp2
CATMA2A00360	AT2G01290	_	expressed protein	_	ribose-5-phosphate isomerase activity	_	No classification	_	5-phosphoribose 1-diphosphate biosynthesis	_	0.250619	-0.235767	0.363914	0.973782	M6exp2
CATMA2A15740	AT2G17033	_	pentatricopeptide (PPR) repeat-containing protein	_	copper ion binding	_	chloroplast	_	biological_process unknown	_	0.30168	-0.206417	0.239588	0.927245	M6exp2
CATMA2A28450	AT2G30150	_	UDP-glucoronosyl/UDP-glucosyl transferase family protein	_	transferase activity, transferring hexosyl groups	_	mitochondrion	_	metabolism	_	0.193417	-0.118041	0.124062	0.792396	M6exp2
CATMA2A34210	AT2G36000	_	mitochondrial transcription termination factor-related / mTERF-related	_	molecular_function unknown	_	chloroplast	_	biological_process unknown	_	0.311538	-0.19453	-0.129831	0.783735	M6exp2
CATMA2A36770	AT2G38480	_	integral membrane protein, putative	_	molecular_function unknown	_	membrane	_	biological_process unknown	_	0.310901	-0.225613	0.1769	0.782951	M6exp2
CATMA3A03090	AT3G04140	_	ankyrin repeat family protein	_	protein binding	_	No classification	_	protein amino acid phosphorylation	_	0.363565	-0.177065	0.207731	0.892981	M6exp2
CATMA3A07270	AT3G08010	_	expressed protein	_	molecular_function unknown	_	chloroplast	_	No classification	_	0.145597	-0.286819	0.236452	0.919944	M6exp2
CATMA3A09900	AT3G10840	_	hydrolase, alpha/beta fold family protein	_	hydrolase activity	_	cytoplasm	_	metabolism	_	0.260732	0.00917091	0.0508722	0.87384	M6exp2
CATMA3A16530	AT3G17130	_	invertase/pectin methylesterase inhibitor family protein	_	pectinesterase inhibitor activity	_	endomembrane system	_	No classification	_	0.36919	-0.341367	0.0588705	0.90094	M6exp2
CATMA3A25160	AT3G25410	_	bile acid:sodium symporter family protein	_	bile acid:sodium symporter activity	_	membrane	_	sodium ion transport	_	0.292189	-0.364284	0.0178196	0.88355	M6exp2
CATMA3A39710	AT3G46630	_	expressed protein	_	molecular_function unknown	_	mitochondrion	_	No classification	_	0.293126	-0.236914	0.01294	0.849007	M6exp2
CATMA3A39760	AT3G46670	_	UDP-glucoronosyl/UDP-glucosyl transferase family protein	_	transferase activity, transferring glycosyl groups	_	No classification	_	metabolism	_	0.310928	-0.158445	0.195466	0.846192	M6exp2
CATMA3A47520	AT3G54580	_	proline-rich extensin-like family protein	_	molecular_function unknown	_	endomembrane system	_	biological_process unknown	_	0.391404	-0.0454789	0.23753	0.856402	M6exp2
CATMA3A49590	AT3G56620	_	integral membrane family protein / nodulin MtN21-related	_	molecular_function unknown	_	integral to membrane	_	No classification	_	0.220776	-0.315885	0.122776	0.840042	M6exp2
CATMA3A50890	AT3G57880	_	C2 domain-containing protein	_	anthranilate phosphoribosyltransferase activity	_	membrane	_	transport	_	0.253842	-0.137245	0.351698	0.814309	M6exp2
CATMA4A03140	AT4G02790	_	GTP-binding family protein	_	GTP binding	_	chloroplast	_	small GTPase mediated signal transduction	_	0.14216	-0.353518	0.323103	0.866592	M6exp2
CATMA4A25640	AT4G23820	_	glycoside hydrolase family 28 protein / polygalacturonase (pectinase) family protein	_	polygalacturonase activity	_	endomembrane system	_	carbohydrate metabolism	_	0.342444	-0.380969	0.265549	0.908361	M6exp2
CATMA4A27910	AT4G26370	_	antitermination NusB domain-containing protein	_	RNA binding	_	chloroplast	_	regulation of transcription, DNA-dependent	_	0.118511	-0.209509	0.253171	0.833583	M6exp2
CATMA4A29500	AT4G27860	_	integral membrane family protein	_	No classification	_	integral to membrane	_	No classification	_	0.204778	-0.124638	0.275992	0.804327	M6exp2
CATMA4A29850	AT4G28210	_	expressed protein	_	molecular_function unknown	_	chloroplast	_	biological_process unknown	_	0.345718	-0.329249	0.283403	0.831556	M6exp2
CATMA4A35380	AT4G33625	_	expressed protein	_	molecular_function unknown	_	No classification	_	No classification	_	0.243765	-0.328598	0.283611	0.787578	M6exp2
CATMA4A38800	AT4G37230	_	oxygen-evolving enhancer protein, chloroplast, putative / 33 kDa subunit of oxygen evolving system of photosystem II, putative	_	No classification	_	oxygen evolving complex	_	No classification	_	0.398889	-0.0872566	0.00891251	1.17251	M6exp2
CATMA5A00030	AT5G01015	_	expressed protein	_	molecular_function unknown	_	endomembrane system	_	No classification	_	0.271657	-0.0721054	0.0406796	0.78902	M6exp2
CATMA5A07520	AT5G08260	_	serine carboxypeptidase S10 family protein	_	serine carboxypeptidase activity	_	endomembrane system	_	proteolysis and peptidolysis	_	0.249078	-0.177486	0.104654	0.784898	M6exp2
CATMA5A16100	AT5G17810	_	homeobox-leucine zipper transcription factor family protein	_	transcription factor activity	_	chloroplast	_	regulation of transcription, DNA-dependent	_	0.356848	-0.335972	0.121252	0.984161	M6exp2
CATMA5A16240	AT5G17980	_	C2 domain-containing protein	_	transferase activity	_	No classification	_	No classification	_	0.178636	-0.00405673	-0.0818348	0.849708	M6exp2
CATMA5A16880	AT5G18570	_	GTP1/OBG family protein / Putative chloroplast-localized A. thaliana homologues of yeast small GTPases.see SAR1_chloroplastic_proteins_BIOINF.pdf	_	ATP binding	_	chloroplast	_	cell growth and/or maintenance	_	0.235779	-0.100594	0.204081	0.929165	M6exp2
CATMA5A19660	AT5G21105	_	L-ascorbate oxidase	_	L-ascorbate oxidase activity	_	endomembrane system	_	No classification	_	0.194775	-0.322166	0.192624	0.796209	M6exp2
CATMA5A44160	AT5G48180	_	kelch repeat-containing protein	_	molecular_function unknown	_	cellular_component unknown	_	biological_process unknown	_	0.379683	-0.360351	0.28444	0.892924	M6exp2
CATMA5A44970	AT5G49030	_	tRNA synthetase class I (I, L, M and V) family protein	_	ATP binding	_	chloroplast	_	tRNA aminoacylation for protein translation	_	0.209154	-0.34355	0.339772	0.858299	M6exp2
CATMA5A47755	AT5G51820	_	phosphoglucomutase, chloroplast (PGM) (PGMP) / glucose phosphomutase	_	phosphoglucomutase activity	_	chloroplast stroma	_	starch biosynthesis	_	0.379297	-0.270393	0.180893	1.00015	M6exp2
CATMA5A50100	AT5G54180	_	mitochondrial transcription termination factor-related / mTERF-related	_	molecular_function unknown	_	chloroplast	_	biological_process unknown	_	0.178485	-0.319294	0.270579	0.909404	M6exp2
CATMA5A53130	AT5G57390	_	ovule development protein, putative	_	DNA binding	_	chloroplast	_	regulation of transcription, DNA-dependent	_	0.139349	-0.38436	0.30775	1.09516	M6exp2
CATMA5A54240	AT5G58480	_	glycosyl hydrolase family 17 protein	_	hydrolase activity\, hydrolyzing O-glycosyl compounds	_	mitochondrion	_	carbohydrate metabolism	_	-0.0207396	-0.337025	0.110685	0.796754	M6exp2
CATMA5A60045	AT5G64620	_	invertase/pectin methylesterase inhibitor family protein	_	pectinesterase inhibitor activity	_	endomembrane system	_	No classification	_	0.248057	-0.129804	0.308571	0.858873	M6exp2
CATMA2A46210	AT2G47790	AT2G47780	transducin family protein / WD-40 repeat family protein	rubber elongation factor (REF) protein-related	nucleotide binding	molecular_function unknown	nucleus	No classification	No classification	No classification	-0.320358	-0.052404	2.44557	1.98981	M6Mexp2
CATMA4A00430	AT4G00370	AT4G00360	sugar transporter family protein	cytochrome P450, putative	organic anion transporter activity	oxygen binding	chloroplast	endomembrane system	inorganic anion transport	electron transport	0.389715	-0.0560695	0.309912	0.972983	M6Mexp2
CATMA4A37120	AT4G35440	AT4G35430	voltage-gated chloride channel family protein	expressed protein	voltage-gated chloride channel activity	molecular_function unknown	membrane	No classification	chloride transport	No classification	0.347167	-0.335368	0.100974	0.906674	M6Mexp2
CATMA1A00010	AT1G01010	_	no apical meristem (NAM) family protein	_	transcription factor activity	_	cellular_component unknown	_	development	_	-0.0638319	0.5616	-0.127392	-0.816873	M7exp2
CATMA1A05140	AT1G06130	_	hydroxyacylglutathione hydrolase, putative / glyoxalase II, putative	_	hydroxyacylglutathione hydrolase activity	_	chloroplast	_	methylglyoxal catabolism	_	0.00862348	0.435022	0.269401	-0.877148	M7exp2
CATMA1A14230	AT1G15230	_	expressed protein	_	ATP binding	_	No classification	_	No classification	_	-0.381919	0.59189	0.0503344	-0.80377	M7exp2
CATMA1A14830	AT1G15790	_	expressed protein /expressed protein Kix domain of CrebBP containing protein /CREB binding protein (Rubinstein-Taybi syndrome)	_	molecular_function unknown	_	mitochondrion	_	No classification	_	-0.352174	0.458713	0.122844	-1.07482	M7exp2
CATMA1A15190	AT1G16210	_	expressed protein	_	molecular_function unknown	_	No classification	_	No classification	_	-0.162015	0.488922	-0.386654	-0.969442	M7exp2
CATMA1A16510	AT1G17460	_	myb family transcription factor	_	transcription factor activity	_	nucleus	_	No classification	_	0.0469781	0.531381	0.13639	-0.94216	M7exp2
CATMA1A18090	AT1G19050	_	two-component responsive regulator / response regulator 7 (ARR7) contains REC signal receiver domain	_	two-component response regulator activity	_	No classification	_	two-component signal transduction system (phosphorelay)	_	0.0167617	0.580802	0.108579	-0.958717	M7exp2
CATMA1A45760	AT1G54660	_	pseudogene, similar to vetispiradiene synthase	_	No classification	_	No classification	_	No classification	_	-0.132296	0.475314	-0.093178	-1.19525	M7exp2
CATMA1A56560	AT1G67250	_	proteasome maturation factor UMP1 family protein / chaperone	_	chaperone activity	_	No classification	_	No classification	_	-0.146275	0.520359	-0.27758	-0.998423	M7exp2
CATMA1A58820	AT1G69510	_	expressed protein	_	DNA binding	_	chromatin	_	chromosome organization and biogenesis (sensu Eukarya)	_	-0.271579	0.440893	-0.307684	-0.994374	M7exp2
CATMA1A63980	AT1G74590	_	glutathione S-transferase, putative	_	glutathione transferase activity	_	cytoplasm	_	aromatic amino acid family metabolism	_	-0.458128	0.406759	-0.0382234	-1.03787	M7exp2
CATMA1A67240	AT1G78120	_	tetratricopeptide repeat (TPR)-containing protein	_	molecular_function unknown	_	cellular_component unknown	_	biological_process unknown	_	-0.440878	0.420451	0.016894	-0.983873	M7exp2
CATMA2A00210	AT2G01100	_	expressed protein	_	molecular_function unknown	_	No classification	_	No classification	_	-0.283425	0.554561	-0.25013	-1.18909	M7exp2
CATMA2A01080	AT2G02020	_	proton-dependent oligopeptide transport (POT) family protein	_	transporter activity	_	membrane	_	oligopeptide transport	_	-0.435875	0.477841	-0.0143569	-1.18962	M7exp2
CATMA2A06090	AT2G07340	_	prefoldin-related KE2 family protein/ chaperone	_	molecular_function unknown	_	No classification	_	biological_process unknown	_	-0.250278	0.435107	-0.237951	-0.911902	M7exp2
CATMA2A20830	AT2G22300	_	ethylene-responsive calmodulin-binding protein, putative (SR1)	_	calmodulin binding	_	mitochondrion	_	No classification	_	-0.19437	0.57272	0.0633021	-0.967645	M7exp2
CATMA2A23310	AT2G25000	_	WRKY family transcription factor	_	transcription factor activity	_	cellular_component unknown	_	regulation of transcription, DNA-dependent	_	-0.504565	0.400629	-0.0354557	-1.24162	M7exp2
CATMA2A30540	AT2G32240	_	putative myosin heavy chain	_	molecular_function unknown	_	No classification	_	No classification	_	-0.0151653	0.424999	-0.389576	-0.778839	M7exp2
CATMA2A33020	AT2G34900	_	DNA-binding bromodomain-containing protein IMB1	_	DNA binding	_	No classification	_	positive regulation of seed germination	_	-0.392928	0.475047	-0.265702	-1.09759	M7exp2
CATMA2A39655	AT2G41310	_	ARR8 Type-A Arabidopsis (Arabidopsis thaliana) response regulators (ARRs)	_	two-component response regulator activity	_	No classification	_	regulation of transcription, DNA-dependent	_	-0.12725	0.562403	-0.0843782	-0.802306	M7exp2
CATMA2A39795	AT2G41430	_	dehydration-induced protein (ERD15)	_	molecular_function unknown	_	mitochondrion	_	No classification	_	-0.572726	0.43636	-0.294258	-1.02995	M7exp2
CATMA2A41890	AT2G43480	_	peroxidase, putative	_	peroxidase activity	_	endomembrane system	_	response to oxidative stress	_	-0.116592	0.565711	-0.381996	-1.0555	M7exp2
CATMA3A01780	AT3G02860	_	expressed protein	_	molecular_function unknown	_	No classification	_	No classification	_	-0.146551	0.460767	-0.139949	-0.775657	M7exp2
CATMA3A09440	AT3G10440	_	AtSgo1-like	_	molecular_function unknown	_	No classification	_	No classification	_	-0.0533451	0.454805	0.0104123	-0.81561	M7exp2
CATMA3A12115	AT3G13080	_	ABC transporter family protein	_	ATP-binding cassette (ABC) transporter activity	_	inner membrane	_	amino acid transport	_	-0.250464	0.520884	0.168331	-1.08509	M7exp2
CATMA3A14960	AT3G15540	_	early auxin-induced protein, IAA19	_	transcription factor activity	_	intracellular	_	response to auxin stimulus	_	0.00605145	0.482855	-0.340669	-0.832834	M7exp2
CATMA3A17140	AT3G17690	_	CNGC-like, cyclic nucleotide-binding transporter 2 / CNBT2 (CNGC19)	_	cyclic nucleotide binding	_	chloroplast	_	ion transport	_	-0.0080374	0.567145	-0.0461892	-0.88516	M7exp2
CATMA3A18980	AT3G19370	_	expressed protein	_	molecular_function unknown	_	chloroplast	_	No classification	_	-0.508921	0.507553	-0.102083	-1.20542	M7exp2
CATMA3A39680	AT3G46600	_	scarecrow transcription factor family protein	_	transcription factor activity	_	cellular_component unknown	_	regulation of transcription	_	-0.0793229	0.448163	-0.0138888	-0.879312	M7exp2
CATMA3A40540	AT3G47540	_	endochitinase-like protein	_	chitinase activity	_	endomembrane system	_	cell wall catabolism	_	-0.371046	0.438426	-0.0400464	-1.05554	M7exp2
CATMA3A42110	AT3G49110	_	peroxidase 33 (PER33) (P33) (PRXCA) / neutral peroxidase C (PERC)	_	peroxidase activity	_	endomembrane system	_	No classification	_	0.00311466	0.583575	0.0872042	-0.782559	M7exp2
CATMA3A43910	AT3G50900	_	expressed protein	_	molecular_function unknown	_	No classification	_	No classification	_	-0.203917	0.429483	-0.418178	-0.836407	M7exp2
CATMA3A44795	AT3G51880	_	high mobility group protein alpha (HMGalpha) / HMG protein alpha	_	structural constituent of chromatin	_	chromatin	_	chromatin assembly/disassembly	_	-0.377057	0.474603	-0.238349	-1.0445	M7exp2
CATMA3A46080	AT3G53110	_	DEAD/DEAH box helicase, putative	_	ATP dependent helicase activity	_	No classification	_	DNA metabolism	_	-0.231105	0.487147	-0.128963	-0.841503	M7exp2
CATMA3A48380	AT3G55410	_	2-oxoglutarate dehydrogenase E1 component, putative / oxoglutarate decarboxylase, putative / alpha-ketoglutaric dehydrogenase, putative	_	oxoglutarate dehydrogenase (succinyl-transferring) activity	_	mitochondrion	_	metabolism	_	0.153039	0.452723	-0.471937	-0.966991	M7exp2
CATMA3A50390	AT3G57390	_	MADS-box protein (AGL18) Agamous-like 18	_	transcription factor activity	_	nucleus	_	regulation of transcription, DNA-dependent	_	-0.140519	0.568257	-0.00508072	-0.866594	M7exp2
CATMA4A11220	AT4G11140	_	AP2 domain-containing transcription factor, putative	_	transcription factor activity	_	nucleus	_	regulation of transcription, DNA-dependent	_	-0.266346	0.575046	-0.0913345	-0.994054	M7exp2
CATMA4A28030	AT4G26470	_	calcium-binding EF hand family protein	_	calcium ion binding	_	No classification	_	N-terminal protein myristoylation	_	-0.145496	0.5946	-0.193811	-1.02037	M7exp2
CATMA4A31540	AT4G29900	_	Ca2+-ATPase, putative (ACA10) calcium-transporting ATPase, plasma membrane-type, putative /	_	calmodulin binding	_	integral to membrane	_	calcium ion transport	_	-0.0463904	0.459697	-0.00620569	-0.780583	M7exp2
CATMA5A07660	AT5G08380	_	alpha-galactosidase, putative / melibiase, putative / alpha-D-galactoside galactohydrolase, putative	_	alpha-galactosidase activity	_	endomembrane system	_	carbohydrate metabolism	_	-0.249544	0.567798	0.236168	-0.790839	M7exp2
CATMA5A09740	AT5G10980	_	histone H3	_	DNA binding	_	chloroplast	_	chromosome organization and biogenesis (sensu Eukarya)	_	-0.233763	0.539098	-0.0549528	-0.816623	M7exp2
CATMA5A19520	AT5G20970	_	small heat shock protein -like heat shock family protein /legume lectin signature IPR001220 Legume lectin, beta domain and IPR004238 Late embryogenesis abundant protein (alpha cristallin HSPs in NCBI)	_	heat shock protein activity	_	No classification	_	response to heat	_	-0.310879	0.551144	-0.0593805	-0.872493	M7exp2
CATMA5A28920	AT5G33300	_	chromosome-associated kinesin-related	_	molecular_function unknown	_	No classification	_	No classification	_	-0.435029	0.429045	-0.052207	-1.06281	M7exp2
CATMA5A32840	AT5G37500	_	guard cell outward rectifying K+ channel (GORK)	_	outward rectifier potassium channel activity	_	membrane	_	electron transport	_	-0.251694	0.480247	-0.0679631	-0.907239	M7exp2
CATMA5A36110	AT5G40450	_	expressed protein	_	molecular_function unknown	_	No classification	_	No classification	_	-0.276603	0.494978	0.0997876	-1.33413	M7exp2
CATMA5A40950	AT5G45100	_	expressed protein	_	molecular_function unknown	_	No classification	_	No classification	_	-0.0651563	0.531354	-0.0469705	-0.797547	M7exp2
CATMA5A42273	AT5G46280	_	DNA replication licensing factor, MCM3	_	DNA dependent ATPase activity	_	No classification	_	DNA replication initiation	_	-0.309279	0.521113	0.0893608	-0.79689	M7exp2
CATMA5A43215	AT5G47230	_	ethylene-responsive element-binding factor 5 (ERF5)	_	DNA binding	_	chloroplast	_	regulation of transcription, DNA-dependent	_	-0.268174	0.545603	-0.0786489	-0.929109	M7exp2
CATMA5A44240	AT5G48290	_	ATFP5 heavy-metal-associated domain-containing protein /heavy-metal-associated domain-containing protein, strong similarity to farnesylated proteins ATFP4 (GI:4097549) and ATFP5 (GI:4097551); contains Pfam profile PF00403: Heavy-metal-associated domain in TAIR/	_	metal ion binding	_	cellular_component unknown	_	metal ion transport	_	-0.169132	0.522243	-0.425228	-1.08369	M7exp2
CATMA5A44600	AT5G48610	_	expressed protein ribosomal S6 in TAIR	_	molecular_function unknown	_	No classification	_	No classification	_	-0.129347	0.536275	0.0984066	-0.999217	M7exp2
CATMA5A45050	AT5G49110	_	expressed protein	_	molecular_function unknown	_	No classification	_	No classification	_	-0.0834435	0.476061	0.0378555	-0.802376	M7exp2
CATMA5A50230	AT5G54370	_	late embryogenesis abundant protein-related / LEA protein-related	_	defense/immunity protein activity	_	endomembrane system	_	defense response	_	-0.16262	0.477745	-0.375032	-0.863531	M7exp2
CATMA5A55950	AT5G60190	_	Ulp1 protease family protein sentrin protease in homologene	_	cysteine-type peptidase activity	_	No classification	_	proteolysis and peptidolysis	_	0.0530028	0.44194	-0.117974	-0.80585	M7exp2
CATMA1A07796	AT1G08930	_	early-responsive to dehydration stress protein (ERD6) / sugar transporter family protein	_	carbohydrate transporter activity	_	membrane	_	carbohydrate transport	_	-0.213575	0.230761	-0.108915	-0.809031	M7exp2
CATMA1A14270	AT1G15270	_	expressed protein	_	molecular_function unknown	_	No classification	_	No classification	_	-0.159196	0.195306	-0.279955	-0.8429	M7exp2
CATMA1A51910	AT1G62770	_	invertase/pectin methylesterase inhibitor family protein	_	pectinesterase inhibitor activity	_	endomembrane system	_	No classification	_	-0.258059	0.256504	-0.513749	-1.2344	M7exp2
CATMA1A51920	AT1G62790	_	protease inhibitor/seed storage/lipid transfer protein (LTP) family protein	_	lipid binding	_	endomembrane system	_	lipid transport	_	-0.0432455	0.0926292	-0.293906	-0.818762	M7exp2
CATMA1A57520	AT1G68150	_	WRKY family transcription factor	_	transcription factor activity	_	cellular_component unknown	_	regulation of transcription, DNA-dependent	_	-0.386458	0.209153	-0.174961	-0.818257	M7exp2
CATMA1A62800	AT1G73490	_	RNA recognition motif (RRM)-containing protein	_	RNA binding	_	No classification	_	No classification	_	-0.271352	0.406399	-0.0363266	-0.828891	M7exp2
CATMA1A67720	AT1G78650	_	weak similarity to DNA polymerase delta subunit 3 (DNA polymerase delta subunit p66)	_	molecular_function unknown	_	No classification	_	No classification	_	0.0190459	0.339567	-0.0941478	-0.788478	M7exp2
CATMA1A69600	AT1G80420	_	DNA repair protein, putative (XRCC1)	_	transcription coactivator activity	_	intracellular	_	DNA repair	_	-0.321557	0.476693	0.00412175	-0.867844	M7exp2
CATMA1A70110	AT1G80890	_	expressed protein	_	molecular_function unknown	_	No classification	_	No classification	_	-0.313815	0.352961	-0.16264	-0.863488	M7exp2
CATMA2A01460	AT2G02570	_	expressed protein	_	molecular_function unknown	_	No classification	_	No classification	_	-0.251342	0.385887	-0.0414401	-0.922889	M7exp2
CATMA2A05200	AT2G06530	_	SNF7 family protein	_	molecular_function unknown	_	No classification	_	No classification	_	-0.190105	0.291296	-0.230155	-0.834727	M7exp2
CATMA2A15520	AT2G16860	_	GCIP-interacting family protein	_	molecular_function unknown	_	No classification	_	No classification	_	-0.145841	0.365156	-0.236801	-0.998379	M7exp2
CATMA2A21620	AT2G23120	_	expressed protein	_	molecular_function unknown	_	No classification	_	No classification	_	-0.179427	0.133048	-0.596316	-0.785579	M7exp2
CATMA2A29730	AT2G31490	_	expressed protein	_	molecular_function unknown	_	No classification	_	No classification	_	-0.339721	0.340079	-0.325646	-0.926031	M7exp2
CATMA2A31870	AT2G33710	_	AP2 domain-containing transcription factor family protein	_	transcription factor activity	_	nucleus	_	regulation of transcription, DNA-dependent	_	-0.261674	0.322241	0.014088	-0.788458	M7exp2
CATMA2A35170	AT2G36890	_	myb family transcription factor (MYB38)	_	transcription factor activity	_	nucleus	_	regulation of transcription, DNA-dependent	_	-0.247599	0.395286	0.0908039	-0.802296	M7exp2
CATMA2A36920	AT2G38640	_	expressed protein	_	molecular_function unknown	_	cellular_component unknown	_	biological_process unknown	_	-0.291865	0.222582	-0.281617	-0.891281	M7exp2
CATMA2A40030	AT2G41650	_	expressed protein	_	molecular_function unknown	_	No classification	_	No classification	_	-0.38476	0.224308	-0.0859136	-0.78917	M7exp2
CATMA3A05500	AT3G06420	_	autophagy 8h (APG8h)	_	microtubule binding	_	No classification	_	autophagy	_	0.0944837	0.306328	-0.394221	-0.779171	M7exp2
CATMA3A10645	AT3G11710	_	lysyl-tRNA synthetase, putative / lysine--tRNA ligase, putative	_	ATP binding	_	cytoplasm	_	lysyl-tRNA aminoacylation	_	-0.0643675	0.323353	-0.219854	-0.817839	M7exp2
CATMA3A10655	AT3G11730	_	Ras-related GTP-binding protein, putative	_	GTP binding	_	endomembrane system	_	small GTPase mediated signal transduction	_	-0.211268	0.296522	-0.147434	-0.860479	M7exp2
CATMA3A15360	AT3G15950	_	DNA topoisomerase-related	_	molecular_function unknown	_	endomembrane system	_	No classification	_	-0.306615	0.40976	-0.382707	-0.859538	M7exp2
CATMA3A17720	AT3G18200	_	nodulin MtN21 family protein	_	molecular_function unknown	_	endomembrane system	_	No classification	_	-0.287839	0.216131	-0.258855	-0.809779	M7exp2
CATMA3A19290	AT3G19650	_	cyclin-related	_	molecular_function unknown	_	No classification	_	No classification	_	-0.0074236	0.295067	-0.0279793	-0.835884	M7exp2
CATMA3A24060	AT3G24120	_	myb family transcription factor	_	transcription factor activity	_	nucleus	_	regulation of transcription	_	-0.302331	0.390573	-0.156482	-0.808474	M7exp2
CATMA3A40510	AT3G47510	_	expressed protein	_	molecular_function unknown	_	endomembrane system	_	No classification	_	-0.302711	0.248807	-0.204415	-0.858993	M7exp2
CATMA3A46950	AT3G53990	_	universal stress protein (USP) family protein	_	molecular_function unknown	_	No classification	_	response to stress	_	0.00852666	0.239306	-0.393292	-0.795641	M7exp2
CATMA3A49950	AT3G56970	_	basic helix-loop-helix (bHLH) family protein	_	transcription factor activity	_	cellular_component unknown	_	regulation of transcription	_	-0.30492	0.324899	-0.272523	-0.849522	M7exp2
CATMA3A49960	AT3G56980	_	basic helix-loop-helix (bHLH) family protein	_	transcription factor activity	_	cellular_component unknown	_	regulation of transcription	_	-0.163821	0.339711	-0.0242295	-0.827395	M7exp2
CATMA3A52920	AT3G59900	_	expressed protein	_	molecular_function unknown	_	No classification	_	No classification	_	-0.0565384	0.382393	-0.55282	-0.861678	M7exp2
CATMA4A07530	AT4G08032	_	pseudogene, similar to putative transposable element	_	No classification	_	No classification	_	No classification	_	-0.26352	0.271707	-0.0196632	-0.870427	M7exp2
CATMA4A11010	AT4G10910	_	expressed protein	_	molecular_function unknown	_	chloroplast	_	No classification	_	-0.378109	0.267606	-0.289471	-0.845946	M7exp2
CATMA4A28940	AT4G27370	_	myosin family protein	_	motor activity	_	myosin	_	No classification	_	-0.0612441	0.209986	-0.548754	-0.845067	M7exp2
CATMA4A38590	AT4G37010	_	AtCEN2 caltractin, putative / centrin, putative	_	calcium ion binding	_	flagellum (sensu Bacteria)	_	ciliary/flagellar motility	_	-0.276879	0.00114774	-0.451067	-0.90287	M7exp2
CATMA5A02510	AT5G03380	_	heavy-metal-associated domain-containing protein	_	metal ion binding	_	No classification	_	No classification	_	-0.135556	0.334554	-0.298413	-0.777603	M7exp2
CATMA5A13410	AT5G15130	_	WRKY family transcription factor	_	transcription factor activity	_	cellular_component unknown	_	regulation of transcription, DNA-dependent	_	-0.388008	0.247235	-0.306892	-0.786381	M7exp2
CATMA5A24115	AT5G26660	_	myb family transcription factor (MYB4) (MYB86)	_	transcriptional repressor activity	_	nucleus	_	response to UV	_	-0.319005	0.270627	-0.197738	-0.892192	M7exp2
CATMA5A25290	AT5G27860	_	expressed protein	_	molecular_function unknown	_	chloroplast	_	No classification	_	-0.355837	0.368437	-0.0575946	-1.01397	M7exp2
CATMA5A30990	AT5G35690	_	expressed protein	_	metallopeptidase activity	_	No classification	_	proteolysis and peptidolysis	_	-0.281846	0.250203	0.320107	-0.841077	M7exp2
CATMA5A36990	AT5G41350	_	zinc finger (C3HC4-type RING finger) family protein	_	zinc ion binding	_	mitochondrion	_	regulation of transcription, DNA-dependent	_	0.0285454	0.37942	-0.261811	-0.903123	M7exp2
CATMA5A38813	AT5G42980	_	thioredoxin H-type 3 (TRX-H-3) (GIF1)	_	oxidoreductase activity, acting on sulfur group of donors, disulfide as acceptor	_	cytosol	_	response to hydrogen peroxide	_	-0.208611	0.30556	-0.196879	-0.977034	M7exp2
CATMA5A40150	AT5G44380	_	FAD-binding domain-containing protein	_	electron carrier activity	_	endomembrane system	_	electron transport	_	-0.317331	0.057541	-0.437561	-0.822783	M7exp2
CATMA5A42020	AT5G46030	_	expressed protein	_	molecular_function unknown	_	No classification	_	No classification	_	-0.335589	0.307466	0.0138624	-0.948329	M7exp2
CATMA5A42720	AT5G46710	_	zinc-binding family protein	_	binding	_	No classification	_	No classification	_	-0.177621	0.368992	0.0291584	-0.856837	M7exp2
CATMA5A54330	AT5G58575	_	expressed protein	_	molecular_function unknown	_	No classification	_	No classification	_	-0.204669	0.214839	-0.206788	-0.797928	M7exp2
CATMA5A54460	AT5G58740	_	nuclear movement family protein	_	molecular_function unknown	_	No classification	_	No classification	_	-0.267881	0.279587	-0.369244	-0.844781	M7exp2
CATMA1A07650	AT1G08730	_	myosin heavy chain (PCR43) ATXIC	_	protein binding	_	myosin	_	No classification	_	-0.143967	0	0.0498531	-1.56184	M7exp2
CATMA4A36560	AT4G34770	_	auxin-responsive family protein	_	No classification	_	mitochondrion	_	response to auxin stimulus	_	-0.378708	0.091251	-0.298025	-1.15317	M7exp2
CATMA5A20450	AT5G22950	_	SNF7 family protein	_	molecular_function unknown	_	No classification	_	No classification	_	-0.278243	0	-0.16819	-0.7933	M7exp2
CATMA1A07920	AT1G09100	AT1G09090	26S protease regulatory subunit 6A, putative	respiratory burst oxidase protein B (RbohB) / NADPH oxidase	ATPase activity	superoxide-generating NADPH oxidase activity	cytoplasm	membrane	DNA recombination	defense response	-0.353329	0.241679	-0.280394	-0.918901	M7Mexp2
CATMA1A45790	AT1G54690	AT1G54680	histone H2A, putative	expressed protein	DNA binding	molecular_function unknown	chloroplast	chloroplast	chromosome organization and biogenesis (sensu Eukarya)	No classification	-0.0564957	0.327419	0.0202921	-0.82945	M7Mexp2
CATMA1A70145	AT1G80920	AT1G80910	DNAJ heat shock N-terminal domain-containing protein	expressed protein	chaperone activity	thioglucosidase activity	chloroplast	No classification	protein folding	No classification	-0.380907	-0.0011079	-0.302023	-0.793245	M7Mexp2
CATMA3A45150	AT3G52220	AT3G52210	expressed protein	mRNA capping enzyme family protein	molecular_function unknown	molecular_function unknown	No classification	No classification	No classification	mRNA capping	-0.198611	0.360514	-0.306196	-0.827097	M7Mexp2
CATMA4A30050	AT4G28405	AT4G28400	Expressed protein	protein phosphatase 2C, putative / PP2C, putative	molecular_function unknown	protein phosphatase type 2C activity	No classification	No classification	No classification	No classification	-0.0701631	0.351439	0.0354932	-0.840587	M7Mexp2
CATMA2A02600	AT2G03720	_	universal stress protein (USP) family protein	_	metallopeptidase activity	_	No classification	_	proteolysis and peptidolysis	_	0.26758	-0.532276	-0.790425	0.201944	M8exp2
CATMA3A20880	AT3G21055	_	photosystem II 5 kD protein, putative	_	molecular_function unknown	_	photosystem II (sensu Viridiplantae)	_	No classification	_	1.28522	-0.415621	-0.751877	1.03032	M8exp2
CATMA4A28920	AT4G27350	_	expressed protein	_	molecular_function unknown	_	mitochondrion	_	No classification	_	0.445207	-0.495607	-0.692173	0.579633	M8exp2
CATMA1A41325	AT1G50250	_	cell division protein ftsH homolog 1, chloroplast (FTSH1) (FTSH)	_	ATPase activity	_	thylakoid membrane (sensu Viridiplantae)	_	ATP-dependent proteolysis	_	0.68797	0.284901	-0.470205	0.128966	M8exp2
CATMA1A42490	AT1G51400	_	photosystem II 5 kD protein	_	molecular_function unknown	_	photosystem II (sensu Viridiplantae)	_	response to wounding	_	0.958589	-0.116763	-0.461108	0.549808	M8exp2
CATMA2A23470	AT2G25150	_	transferase family protein	_	transferase activity	_	No classification	_	biological_process unknown	_	0.686556	0.284105	-0.423939	0.0400029	M8exp2
CATMA4A36980	AT4G35250	_	vestitone reductase-related	_	3-beta-hydroxy-delta5-steroid dehydrogenase activity	_	chloroplast	_	galactose metabolism	_	0.761992	0.0811174	-0.459041	0.241894	M8exp2
CATMA5A03300	AT5G04120	_	phosphoglycerate/bisphosphoglycerate mutase family protein	_	catalytic activity	_	No classification	_	metabolism	_	0.799932	0.226963	-0.556962	0.0260451	M8exp2
CATMA1A23070	AT1G24180	_	pyruvate dehydrogenase E1 component alpha subunit, mitochondrial, putative	_	pyruvate dehydrogenase (acetyl-transferring) activity	_	mitochondrion	_	metabolism	_	0.114767	0.173798	-0.69588	-0.284807	M8exp2
CATMA1A33863	AT1G35670	_	calcium-dependent protein kinase 2 (CDPK2)	_	kinase activity	_	phosphorylase kinase complex	_	protein amino acid phosphorylation	_	0.140238	0.0327494	-0.659251	-0.3068	M8exp2
CATMA1A45550	AT1G54410	_	dehydrin family protein	_	No classification	_	No classification	_	response to water	_	-0.106996	0.608461	-0.649599	-1.40184	M8exp2
CATMA2A29130	AT2G30930	_	expressed protein	_	molecular_function unknown	_	chloroplast	_	No classification	_	-0.0185122	-0.0998709	-0.664555	-0.133801	M8exp2
CATMA2A43610	AT2G45220	_	pectinesterase family protein	_	pectinesterase activity	_	cell wall (sensu Magnoliophyta)	_	cell wall modification	_	0.517882	-0.0658893	-0.725361	-0.298873	M8exp2
CATMA3A21990	AT3G22060	_	receptor protein kinase-related	_	molecular_function unknown	_	endomembrane system	_	No classification	_	0.835574	0.119488	-0.553071	-0.0611184	M8exp2
CATMA3A43010	AT3G49960	_	peroxidase, putative	_	peroxidase activity	_	endomembrane system	_	response to oxidative stress	_	0.720102	-0.374428	-0.73494	0.773083	M8exp2
CATMA3A46940	AT3G53980	_	protease inhibitor/seed storage/lipid transfer protein (LTP) family protein	_	lipid binding	_	endomembrane system	_	lipid transport	_	-0.702353	0.116361	-0.698012	-1.3892	M8exp2
CATMA4A01890	AT4G01700	_	chitinase, putative	_	chitinase activity	_	endomembrane system	_	cell wall catabolism	_	0.504915	0.105189	-0.650397	-0.576643	M8exp2
CATMA4A26020	AT4G24275	_	expressed protein	_	molecular_function unknown	_	No classification	_	No classification	_	-0.272853	0.019415	-0.671202	-0.728553	M8exp2
CATMA4A28680	AT4G27080	_	thioredoxin family protein	_	electron transporter activity	_	endoplasmic reticulum	_	electron transport	_	0.0861796	-0.176506	-0.670376	-0.156128	M8exp2
CATMA4A37425	AT4G35770	_	senescence-associated protein (SEN1)	_	molecular_function unknown	_	chloroplast	_	aging	_	0.467021	0.0250453	-0.831833	0.126678	M8exp2
CATMA4A38470	AT4G36880	_	cysteine proteinase, putative	_	cysteine-type peptidase activity	_	endomembrane system	_	proteolysis and peptidolysis	_	2.40513	0.1539	-1.18661	1.32613	M8exp2
CATMA4A38880	AT4G37300	_	expressed protein	_	molecular_function unknown	_	No classification	_	No classification	_	0.133916	-0.0818673	-0.682855	-0.401291	M8exp2
CATMA5A01840	AT5G02760	_	protein phosphatase 2C family protein / PP2C family protein	_	protein phosphatase type 2C activity	_	protein serine/threonine phosphatase complex	_	protein amino acid dephosphorylation	_	0.801914	0.108879	-0.648194	-0.184078	M8exp2
CATMA5A45350	AT5G49360	_	glycosyl hydrolase family 3 protein	_	hydrolase activity\, hydrolyzing O-glycosyl compounds	_	endomembrane system	_	carbohydrate metabolism	_	0.745649	-0.110329	-0.82688	0.271247	M8exp2

## Sheet: Table S2.3 expt ATR ROOT
	Table S2.3. Radiomodulation of transcripts in WT and atr roots. Data from one experiment performed as described in Fig. 5- D) were treated as for Tables S2.1. Cluster R1 contained non radiomodulated genes but showing different levels in atr before irradiation (ratio E = ratio H). Clusters R2 contained genes whose IR-upregulation is similar in wt and atr (ratio F = ratio G). Cluster R3 contained g…
					ratio scale				-2.5	-1.5	-1	non diff	1	1.5	2.5
					(Bonf. p-val. <=0.05)							0
ATR ROOT										E	F	G	H
										atr NIR	WT IR	atr IR	atr IR
										WT NIR	WT NIR	atr NIR	WT IR
										Rat	Rat	Rat	Rat	cluster
ID	At1	At2	1fonction	2fonction	1Mol FoGO	2Mol FoGO	1CellCompGO	1BioProcGO	2BioProcGO	1.31197	-0.643581	-0.716276	1.14707	R1
CATMA1A07360	AT1G08380	_	expressed protein	_	molecular_function unknown	_	chloroplast	No classification	_	0.742042	-0.283129	-0.575212	0.369617	R1
CATMA1A07860	AT1G09030	_	histone-like transcription factor (CBF/NF-Y) family protein	_	transcription factor activity	_	nucleus	regulation of transcription	_	1.28211	-0.723193	-0.641859	1.21502	R1
CATMA1A19333	AT1G20340	_	plastocyanin	_	copper ion binding	_	thylakoid lumen (sensu Viridiplantae)	response to chemical substance	_	0.797632	0.097049	0.0630805	-0.05757	R1
CATMA1A19970	AT1G20910	_	ARID/BRIGHT DNA-binding domain-containing protein	_	transcription factor activity	_	intracellular	regulation of transcription	_	0.826642	-0.0336998	0.0182771	-0.000281022	R1
CATMA1A20540	AT1G21475	_	hypothetical protein	_	molecular_function unknown	_	mitochondrion	No classification	_	1.23533	-0.242101	-0.84028	0.517368	R1
CATMA1A22190	AT1G23130	_	Bet v I allergen family protein	_	molecular_function unknown	_	No classification	No classification	_	0.833211	0.0926249	-0.223576	0.615372	R1
CATMA1A22460	AT1G23390	_	kelch repeat-containing F-box family protein	_	molecular_function unknown	_	cellular_component unknown	biological_process unknown	_	0.832897	0.0306314	0.0704709	0.761497	R1
CATMA1A26515	AT1G28330	_	dormancy-associated protein, putative (DRM1)	_	molecular_function unknown	_	No classification	physiological process	_	1.01253	-0.444725	-0.643646	0.820435	R1
CATMA1A28386	AT1G30380	_	photosystem I reaction center subunit psaK, chloroplast, putative / photosystem I subunit X, putative / PSI-K, putative (PSAK)	_	molecular_function unknown	_	membrane	photosynthesis	_	1.1125	-0.283071	-0.958853	0.582298	R1
CATMA1A29555	AT1G31330	_	photosystem I reaction center subunit III family protein	_	molecular_function unknown	_	photosystem I reaction center	photosynthesis	_	0.754612	0.175893	0.1262	0.410372	R1
CATMA1A31370	AT1G33055	_	expressed protein	_	molecular_function unknown	_	endomembrane system	No classification	_	1.30385	-0.300981	-0.621709	0.54378	R1
CATMA1A36300	AT1G42970	_	glyceraldehyde-3-phosphate dehydrogenase B, chloroplast (GAPB) / NADP-dependent glyceraldehydephosphate dehydrogenase subunit B	_	glyceraldehyde-3-phosphate dehydrogenase activity	_	chloroplast	glycolysis	_	1.10143	-0.452294	-0.756624	0.828396	R1
CATMA1A50605	AT1G61520	_	chlorophyll A-B binding protein / LHCI type III (LHCA3.1)	_	chlorophyll binding	_	light-harvesting complex	photosynthesis	_	0.769761	-0.443785	-0.831809	0.297073	R1
CATMA1A54080	AT1G64770	_	expressed protein	_	molecular_function unknown	_	chloroplast	No classification	_	0.914367	-0.663587	-0.772784	0.647532	R1
CATMA1A56260	AT1G66970	_	glycerophosphoryl diester phosphodiesterase family protein	_	kinase activity	_	endomembrane system	glycerol metabolism	_	0.892324	-0.34419	-0.465472	0.525844	R1
CATMA1A64680	AT1G75350	_	ribosomal protein L31 family protein	_	structural constituent of ribosome	_	ribosome	ribosome biogenesis	_	0.787076	-0.574262	-0.602013	0.622865	R1
CATMA1A65320	AT1G76100	_	plastocyanin	_	copper ion binding	_	thylakoid lumen (sensu Viridiplantae)	electron transport	_	0.856768	0.518814	0.174359	0.515021	R1
CATMA1A67930	AT1G78830	_	curculin-like (mannose-binding) lectin family protein	_	sugar binding	_	endomembrane system	No classification	_	1.11916	-0.443963	-0.626023	0.707809	R1
CATMA1A68150	AT1G79040	_	photosystem II 10 kDa polypeptide	_	molecular_function unknown	_	photosystem II	photosynthesis	_	1.45288	0.729221	-0.249162	0.479806	R1
CATMA1A69620	AT1G80440	_	kelch repeat-containing F-box family protein	_	molecular_function unknown	_	cellular_component unknown	biological_process unknown	_	1.11874	0.513661	0.205264	0.716995	R1
CATMA2A14770	AT2G15890	_	expressed protein	_	molecular_function unknown	_	chloroplast	No classification	_	1.12249	0.186782	-0.109272	0.907952	R1
CATMA2A14850	AT2G16005	_	MD-2-related lipid recognition domain-containing protein / ML domain-containing protein	_	molecular_function unknown	_	endomembrane system	biological_process unknown	_	0.741507	-0.561597	-0.067799	0.134538	R1
CATMA2A19980	AT2G21280	_	expressed protein	_	3-beta-hydroxy-delta5-steroid dehydrogenase activity	_	chloroplast	nucleotide-sugar metabolism	_	0.790582	-0.23581	-0.699575	0.525537	R1
CATMA2A28010	AT2G29630	_	thiamine biosynthesis family protein / thiC family protein	_	catalytic activity	_	chloroplast	thiamin biosynthesis	_	1.3593	-0.624946	-0.88903	0.938412	R1
CATMA2A30090	AT2G31860	_	putative poly(ADP-ribose) glycohydrolase in MAtDB pseudogene, poly (ADP-ribose) glycohydrolase, putative	_	poly(ADP-ribose) glycohydrolase activity	_	endomembrane system	No classification	_	0.899678	-0.744767	-0.614304	1.00187	R1
CATMA2A32570	AT2G34420	_	chlorophyll A-B binding protein / LHCII type I (LHB1B2)	_	chlorophyll binding	_	thylakoid membrane	photosynthesis light harvesting in photosystem II	_	1.10678	-0.33739	-0.681252	0.798493	R1
CATMA2A37967	AT2G39730	_	ribulose bisphosphate carboxylase/oxygenase activase / RuBisCO activase	_	enzyme regulator activity	_	chloroplast	response to light	_	0.786693	-0.200256	-0.436932	0.682024	R1
CATMA2A45860	AT2G47400	_	CP12 domain-containing protein	_	molecular_function unknown	_	chloroplast	No classification	_	0.740809	-0.399719	-0.500631	0.442225	R1
CATMA3A00470	AT3G01480	_	peptidyl-prolyl cis-trans isomerase, putative / cyclophilin, putative / rotamase, putative	_	peptidyl-prolyl cis-trans isomerase activity	_	thylakoid lumen (sensu Viridiplantae)	protein folding	_	1.04263	-0.520451	-0.715295	0.759517	R1
CATMA3A09220	AT3G10260	_	reticulon family protein in reticulum	_	molecular_function unknown	_	endoplasmic reticulum	biological_process unknown	_	1.06617	0.290591	0.388707	1.17135	R1
CATMA3A15030	AT3G15630	_	expressed protein	_	molecular_function unknown	_	chloroplast	No classification	_	0.85085	-0.450325	-0.722608	0.938685	R1
CATMA3A20880	AT3G21055	_	photosystem II 5 kD protein, putative	_	molecular_function unknown	_	photosystem II (sensu Viridiplantae)	No classification	_	0.805631	-0.584038	-0.615672	0.597107	R1
CATMA3A39870	AT3G46780	_	expressed protein	_	molecular_function unknown	_	chloroplast	No classification	_	0.856724	0.0150575	-0.82731	0.404494	R1
CATMA3A40350	AT3G47340	_	asparagine synthetase 1 (glutamine-hydrolyzing) / glutamine-dependent asparagine synthetase 1 (ASN1)	_	asparagine synthase (glutamine-hydrolyzing) activity	_	cytoplasm	aging	_	1.0559	0.0228119	-0.627611	0.630868	R1
CATMA3A48240	AT3G55240	_	expressed protein	_	molecular_function unknown	_	endomembrane system	biological_process unknown	_	0.752275	-0.695647	-0.664788	0.651994	R1
CATMA3A55020	AT3G61870	_	expressed protein	_	molecular_function unknown	_	chloroplast inner membrane	No classification	_	0.685531	-0.660161	-0.714246	1.01843	R1
CATMA3A56330	AT3G63140	_	mRNA-binding protein, putative	_	mRNA binding	_	chloroplast	galactose metabolism	_	0.471273	-0.293881	-0.00267623	0.792127	R1
CATMA4A01510	AT4G01310	_	ribosomal protein L5 family protein	_	structural constituent of ribosome	_	cytosolic large ribosomal subunit (sensu Eukarya)	protein biosynthesis	_	0.86746	-0.229305	-0.409505	0.14286	R1
CATMA4A22880	AT4G21280	_	oxygen-evolving enhancer protein 3, chloroplast, putative (PSBQ1) (PSBQ)	_	No classification	_	thylakoid lumen (sensu Viridiplantae)	No classification	_	0.528765	-0.427384	-0.361485	0.921559	R1
CATMA4A28100	AT4G26530	_	fructose-bisphosphate aldolase, putative	_	fructose-bisphosphate aldolase activity	_	No classification	glycolysis	_	1.24832	-0.686737	-0.790604	1.43408	R1
CATMA4A30435	AT4G28750	_	photosystem I reaction center subunit IV, chloroplast, putative / PSI-E, putative (PSAE1)	_	molecular_function unknown	_	photosystem I reaction center	electron transport	_	0.861576	0.347827	-0.143455	0.16876	R1
CATMA4A34220	AT4G32480	_	expressed protein	_	molecular_function unknown	_	cellular_component unknown	biological_process unknown	_	0.929349	-0.305168	-0.399792	0.715776	R1
CATMA4A35680	AT4G33890	_	expressed protein	_	molecular_function unknown	_	No classification	No classification	_	0.696505	0.000421722	0.196304	0.841729	R1
CATMA4A38220	AT4G36670	_	mannitol transporter, putative	_	carbohydrate transporter activity	_	membrane	carbohydrate transport	_	1.13208	-0.234224	-0.965783	0.3416	R1
CATMA5A01840	AT5G02760	_	protein phosphatase 2C family protein / PP2C family protein	_	protein phosphatase type 2C activity	_	protein serine/threonine phosphatase complex	protein amino acid dephosphorylation	_	0.908485	-0.694257	-0.839682	0.34212	R1
CATMA5A03320	AT5G04140	_	glutamate synthase (GLU1) / ferredoxin-dependent glutamate synthase (Fd-GOGAT 1)	_	glutamate synthase (ferredoxin) activity	_	chloroplast	photorespiration	_	0.915449	-0.451851	-0.642519	0.721804	R1
CATMA5A08485	AT5G09660	_	malate dehydrogenase, glyoxysomal	_	malate dehydrogenase activity	_	No classification	metabolism	_	0.774284	-0.591859	-0.786105	0.569845	R1
CATMA5A11600	AT5G13400	_	proton-dependent oligopeptide transport (POT) family protein	_	transporter activity	_	membrane	oligopeptide transport	_	0.592663	-0.383514	-0.543531	0.754142	R1
CATMA5A16990	AT5G18660	_	isoflavone reductase-related	_	actin binding	_	chloroplast	No classification	_	0.883287	0.513301	0.464581	0.749716	R1
CATMA5A18690	AT5G20250	_	raffinose synthase family protein / seed imbibition protein, putative (din10)	_	hydrolase activity\, hydrolyzing O-glycosyl compounds	_	chloroplast	aging	_	0.81445	-0.0272321	-0.135609	0.738129	R1
CATMA5A20420	AT5G22920	_	zinc finger (C3HC4-type RING finger) family protein	_	zinc ion binding	_	No classification	electron transport	_	0.954899	-0.595417	-0.858581	0.6541	R1
CATMA5A32030	AT5G36790	_	phosphoglycolate phosphatase, putative	_	phosphoglycolate phosphatase activity	_	chloroplast	No classification	_	0.799775	-0.56375	-0.821218	0.606645	R1
CATMA5A40380	AT5G44580	_	expressed protein	_	molecular_function unknown	_	endomembrane system	No classification	_	0.776759	-0.610732	-0.417623	0.441703	R1
CATMA5A47040	AT5G51110	_	expressed protein contains IPR001533 Transcriptional coactivator/pterin dehydratase and IPR008669 Lsm interaction	_	molecular_function unknown	_	chloroplast	No classification	_	0.841163	-0.599672	-0.586097	0.449206	R1
CATMA5A48640	AT5G52780	_	expressed protein contains COG 4214 XylH. ABC-type xylose transport system, permease component [Carbohydrate transport and metabolism	_	molecular_function unknown	_	mitochondrion	No classification	_	1.12879	-0.507122	-0.727629	0.79367	R1
CATMA5A49390	AT5G53490	_	thylakoid lumenal 17.4 kDa protein, chloroplast	_	No classification	_	thylakoid lumen (sensu Viridiplantae)	No classification	_	1.15656	0.67595	-0.00172565	0.388208	R1
CATMA5A57190	AT5G61590	_	AP2 domain-containing transcription factor family protein	_	transcription factor activity	_	nucleus	regulation of transcription, DNA-dependent	_	1.18068	-0.433357	-0.721875	0.8745	R1
CATMA5A59535	AT5G64040	_	photosystem I reaction center subunit PSI-N, chloroplast, putative / PSI-N, putative (PSAN)	_	calmodulin binding	_	photosystem I	No classification	_	1.31892	-0.675664	-0.750605	1.24974	R1M
CATMA1A14860	AT1G15820	AT1G15810	chlorophyll A-B binding protein, chloroplast (LHCB6)	ribosomal protein S15 family protein	chlorophyll binding	structural constituent of ribosome	photosystem II antenna complex	photosynthesis	protein biosynthesis	1.10111	-0.655895	-0.823602	0.69143	R1M
CATMA1A64090	AT1G74740	AT1G74730	calcium-dependent protein kinase, putative / CDPK, putative	expressed protein	kinase activity	molecular_function unknown	No classification	protein amino acid phosphorylation	No classification	0.815583	-0.68	-0.557242	0.915363	R1M
CATMA2A37740	AT2G39480	AT2G39470	ABC transporter family protein	photosystem II reaction center PsbP family protein	ATP-binding cassette (ABC) transporter activity	No classification	inner membrane	amino acid transport	No classification	1.48595	0.684739	0.111097	0.822094	R1M
CATMA3A14870	AT3G15460	AT3G15450	brix domain-containing protein (ribosomal biogenesis pathway)	AtGUT expressed protein	molecular_function unknown	ATP binding	No classification	biological_process unknown	biological_process unknown	0.786691	-0.637582	-0.705198	0.955733	R1M
CATMA3A40485	AT3G47470	AT3G47460	chlorophyll A-B binding protein 4, chloroplast / LHCI type III CAB-4 (CAB4)	SMC2-like condensin, putative	chlorophyll binding	transporter activity	light-harvesting complex	photosynthesis	chromosome segregation	1.11854	-0.638659	$	0.941569	R1M
CATMA5A50147	AT5G54280	AT5G54270	myosin heavy chain, putative	chlorophyll A-B binding protein / LHCII type III (LHCB3)	motor activity	structural molecule activity	myosin	No classification	photosynthesis	0.163461	1.50657	1.45883	-0.180111	R2
CATMA1A02310	AT1G03440	_	leucine-rich repeat family protein extracellular	_	protein binding	_	endomembrane system	signal transduction	_	0.0848168	0.677936	1.02628	0.148415	R2
CATMA1A06190	AT1G07135	_	glycine-rich protein	_	molecular_function unknown	_	mitochondrion	No classification	_	-0.283266	2.96005	2.95211	-0.690808	R2
CATMA1A06580	AT1G07500	_	expressed protein inhibited by Phytochrome A	_	molecular_function unknown	_	No classification	No classification	_	-0.123137	1.88257	1.04977	-0.380244	R2
CATMA1A07650	AT1G08730	_	myosin heavy chain (PCR43) ATXIC	_	protein binding	_	myosin	No classification	_	-0.161061	2.06253	2.1559	-0.18972	R2
CATMA1A08670	AT1G09815	_	DNA polymerase delta subunit 4 family	_	delta DNA polymerase activity	_	No classification	DNA replication	_	0.185863	1.00877	1.32272	0.425696	R2
CATMA1A28380	AT1G30370	_	lipase class 3 family protein	_	triacylglycerol lipase activity	_	mitochondrion	lipid metabolism	_	0.52231	2.03514	1.24245	-0.166459	R2
CATMA1A65395	AT1G76180	_	dehydrin (ERD14)	_	molecular_function unknown	_	No classification	response to water	_	-0.153402	3.58732	3.08035	-0.639985	R2
CATMA2A16860	AT2G18193	_	AAA-type ATPase family protein	_	ATPase activity	_	cytoplasm	protein catabolism	_	-0.0905094	1.30106	1.03039	-0.268456	R2
CATMA2A17260	AT2G18600	_	RUB1-conjugating enzyme,putative ubiquitin-conjugating enzyme E2	_	ubiquitin-like conjugating enzyme activity	_	No classification	protein modification	_	0.133758	2.17734	1.77442	-0.503839	R2
CATMA2A20405	AT2G21790	_	RNR1 ribonucleoside-diphosphate reductase small chain, putative / ribonucleotide reductase, putative	_	ribonucleoside-diphosphate reductase activity	_	ribonucleoside-diphosphate reductase complex	DNA replication	_	0.127664	1.81602	1.91927	-0.115202	R2
CATMA2A28650	AT2G30360	_	CBL-interacting protein kinase 11 (CIPK11) contains a NAF domain (PF03822)	_	kinase activity	_	No classification	protein amino acid phosphorylation	_	-0.215531	0.843808	1.21636	0.177987	R2
CATMA2A35700	AT2G37430	_	zinc finger (C2H2 type) family protein (ZAT11)	_	zinc ion binding	_	cellular_component unknown	regulation of transcription	_	-0.0574653	1.38423	1.36844	-0.508216	R2
CATMA3A00600	AT3G01600	_	no apical meristem (NAM) family protein ANAC044	_	transcription factor activity	_	mitochondrion	development	_	0.256487	4.9559	4.17108	-0.405917	R2
CATMA3A07070	AT3G07800	_	thymidine kinase, putative	_	thymidine kinase activity	_	No classification	anaerobic respiration	_	0.201174	1.20423	1.21343	-0.102948	R2
CATMA3A07860	AT3G09020	_	alpha 1,4-glycosyltransferase family protein / glycosyltransferase sugar-binding DXD motif-containing protein	_	transferase activity, transferring glycosyl groups	_	No classification	biological_process unknown	_	-0.00562337	1.96	1.20146	-0.582045	R2
CATMA3A20200	AT3G20490	_	expressed protein	_	molecular_function unknown	_	No classification	No classification	_	0.277913	1.47831	1.02374	-0.357204	R2
CATMA3A21480	AT3G21610	_	expressed protein contains a Divergent PAP2 family domain	_	DNA binding	_	nucleosome	chromosome organization and biogenesis (sensu Eukarya)	_	0.182625	0.74717	1.04394	0.00124142	R2
CATMA3A23245	AT3G23250	_	myb family transcription factor (MYB15) contains a 'SWI3, ADA2, N-CoR and TFIIIB' DNA-binding domains	_	transcription factor activity	_	nucleus	regulation of transcription, DNA-dependent	_	-0.171321	1.90555	1.7154	-0.712628	R2
CATMA3A25100	AT3G25250	_	OXI1 kinase OXIDATIVE SIGNAL-INDUCIBLE1. protein kinase family protein	_	kinase activity	_	No classification	protein amino acid phosphorylation	_	-0.00910684	3.90644	3.73759	-0.124663	R2
CATMA3A26860	AT3G27060	_	RNR R2 non catalytic sub unitribonucleoside-diphosphate reductase small chain, putative / ribonucleotide reductase, putative	_	ribonucleoside-diphosphate reductase activity	_	No classification	deoxyribonucleoside diphosphate metabolism	_	0.195007	4.34263	4.29957	-0.169914	R2
CATMA3A27510	AT3G27630	_	hypothetical protein	_	molecular_function unknown	_	No classification	No classification	_	-0.105879	1.71479	1.19629	-0.540659	R2
CATMA3A35130	AT3G42860	_	zinc knuckle (CCHC-type) family protein (4 domains) and 2 Zn-GRF domain	_	nucleic acid binding	_	No classification	No classification	_	0.168242	1.64328	1.09523	-0.501193	R2
CATMA3A50545	AT3G57550	_	guanylate kinase 2 (GK-2)	_	guanylate kinase activity	_	No classification	nucleotide metabolism	_	-0.208747	3.52741	3.36077	-0.573092	R2
CATMA3A51270	AT3G58270	_	meprin and TRAF homology domain-containing protein	_	molecular_function unknown	_	cellular_component unknown	biological_process unknown	_	-0.27618	1.37612	1.05964	-0.41498	R2
CATMA4A01650	AT4G01450	_	nodulin MtN21 family protein Integral membrane protein DUF6	_	molecular_function unknown	_	endomembrane system	electron transport	_	-0.382906	2.33003	1.89043	-0.641357	R2
CATMA4A39065	AT4G37490	_	G2/mitotic-specific cyclin (CYC1) / B-like cyclin (CYC1)	_	cyclin-dependent protein kinase regulator activity	_	nucleus	regulation of cell cycle	_	-0.109507	2.18389	1.7836	-0.552095	R2
CATMA5A01290	AT5G02220	_	expressed protein similarity to FtsJ cell division protein-like Q6YZE3_ORYSA	_	molecular_function unknown	_	No classification	No classification	_	0.15521	2.66676	1.6698	-0.643583	R2
CATMA5A06830	AT5G07610	_	F-box family protein FBOX	_	molecular_function unknown	_	chloroplast	No classification	_	-0.0800899	2.2601	1.97888	-0.253782	R2
CATMA5A10230	AT5G11460	_	senescence-associated protein-related / Protein of unknown function (DUF581)/ similar to SAG102 upregulated by leaf senescence	_	molecular_function unknown	_	No classification	No classification	_	0.211145	2.65889	1.98588	-0.685383	R2
CATMA5A13640	AT5G15380	_	cytosine methyltransferase, putative Cytosine-C5 specific DNA methylases	_	DNA (cytosine-5-)-methyltransferase activity	_	cellular_component unknown	methylation-dependent chromatin silencing	_	-0.0546362	1.6307	1.5106	-0.661371	R2
CATMA5A21390	AT5G23910	_	kinesin motor protein-related	_	microtubule motor activity	_	integral to membrane	establishment of competence for transformation	_	-0.140608	1.41932	1.39122	-0.283153	R2
CATMA5A25170	AT5G27760	_	hypoxia-responsive family protein	_	molecular_function unknown	_	No classification	response to hypoxia	_	-0.238047	1.17629	1.13024	-0.519447	R2
CATMA5A44707	AT5G48720	_	expressed protein	_	ATP binding	_	No classification	No classification	_	0.0671453	1.33417	1.2215	-0.222739	R2
CATMA5A45465	AT5G49480	_	sodium-inducible calcium-binding protein (ACP1) / sodium-responsive calcium-binding protein (ACP1)	_	calcium ion binding	_	cytosol	hyperosmotic salinity response	_	-0.0352521	1.34044	1.17014	-0.355348	R2
CATMA5A53830	AT5G58070	_	Bacterial lipocalin containing domain COG3040, putative	_	transporter activity	_	No classification	transport	_	-0.123934	1.80693	1.06828	-0.545703	R2
CATMA5A56010	AT5G60250	_	zinc finger (C3HC4-type RING finger) family protein	_	molecular_function unknown	_	No classification	biological_process unknown	_	0.0500691	1.63848	1.07062	-0.0956343	R2
CATMA5A61710	AT5G66360	_	dimethyladenosine transferase-like protein/ ribosomal RNA adenine dimethylase family protein /rRNA processing	_	rRNA methyltransferase activity	_	mitochondrion	rRNA modification	_	0.0172388	1.38221	1.14884	-0.179275	R2
CATMA5A62810	AT5G67360	_	cucumisin-like serine protease (ARA12)	_	serine-type endopeptidase activity	_	extracellular	proteolysis and peptidolysis	_	0.277301	0.770809	0.455385	-0.149111	R2
CATMA1A03830	AT1G04990	_	zinc finger (CCCH-type) family protein	_	nucleic acid binding	_	No classification	No classification	_	-0.0167431	0.925236	0.41345	-0.544651	R2
CATMA1A11220	AT1G12210	_	disease resistance protein (CC-NBS-LRR class), putative	_	ATP binding	_	cellular_component unknown	N-terminal protein myristoylation	_	-0.143036	1.06513	0.914116	-0.581545	R2
CATMA1A12330	AT1G13330	_	AHP2 expressed protein	_	molecular_function unknown	_	No classification	No classification	_	-0.0852988	0.813024	0.806853	0.0338373	R2
CATMA1A20570	AT1G21520	_	expressed protein	_	molecular_function unknown	_	No classification	No classification	_	0.0670184	0.789903	0.881702	-0.490972	R2
CATMA1A20590	AT1E22190	_	eugene prediction	_	molecular_function unknown	_	No classification	No classification	_	0.0398488	1.22013	0.534609	-0.255145	R2
CATMA1A28650	AT1G30600	_	subtilase family protein	_	subtilase activity	_	endomembrane system	proteolysis and peptidolysis	_	-0.0712056	1.25767	0.904189	-0.386866	R2
CATMA1A42200	AT1G51130	_	expressed protein	_	molecular_function unknown	_	No classification	No classification	_	-0.15989	0.772415	0.595033	-0.20222	R2
CATMA1A53930	AT1G64620	_	Dof-type zinc finger domain-containing protein	_	transcription factor activity	_	cellular_component unknown	regulation of transcription	_	0.270937	0.953459	0.418547	-0.35906	R2
CATMA1A53970	AT1G64650	_	expressed protein	_	hydrogen:sugar symporter-transporter activity	_	endomembrane system	transport	_	0.0712239	2.04561	1.15045	-0.940087	R2
CATMA1A57620	AT1G68240	_	hypothetical protein /putative bHLH transcription factor (bHLH109)	_	molecular_function unknown	_	No classification	No classification	_	0.0564211	0.939551	0.466462	-0.456956	R2
CATMA1A65550	AT1G76340	_	integral membrane family protein	_	molecular_function unknown	_	membrane	No classification	_	-0.0708238	0.982513	0.942416	0.0910251	R2
CATMA1A67270	AT1G78150	_	expressed protein	_	molecular_function unknown	_	chloroplast	No classification	_	0.293911	0.928964	0.88638	-0.100629	R2
CATMA1A70060	AT1G80840	_	AtWRKY40 Transcription Factor; Group II-a family transcription factor	_	transcription factor activity	_	cellular_component unknown	regulation of transcription, DNA-dependent	_	0.0196196	0.929434	0.505365	-0.278081	R2
CATMA2A01080	AT2G02020	_	proton-dependent oligopeptide transport (POT) family protein	_	transporter activity	_	membrane	oligopeptide transport	_	0.208375	0.962625	0.523614	-0.400286	R2
CATMA2A01260	AT2G02180	_	tobamovirus multiplication protein 3 (TOM3)	_	protein binding	_	endomembrane system	viral replication complex formation and maintenance	_	-0.0211548	1.39145	0.852618	-0.591716	R2
CATMA2A05180	AT2G06510	_	replication protein, putative	_	DNA binding	_	nucleus	DNA replication	_	0.225557	1.02335	0.438419	-0.318554	R2
CATMA2A08346	AT2G10410	_	expressed protein	_	No classification	_	No classification	No classification	_	0.0348735	1.03375	0.611512	-0.371576	R2
CATMA2A14420	AT2G15490	_	UDP-glucoronosyl/UDP-glucosyl transferase family protein	_	transferase activity, transferring glycosyl groups	_	mitochondrion	metabolism	_	-0.0694659	1.92025	1.22439	-0.790164	R2
CATMA2A21655	AT2G23150	_	NRAMP metal ion transporter 3 (NRAMP3) Natural resistance-associated macrophage protein	_	metal ion transporter activity	_	cellular_component unknown	metal ion transport	_	0.154697	1.22453	0.809463	-0.351294	R2
CATMA2A28530	AT2G30250	_	AtWRKY25 family transcription factor	_	transcription factor activity	_	cellular_component unknown	regulation of transcription, DNA-dependent	_	0.0898232	1.065	0.69072	-0.637406	R2
CATMA2A29350	AT2G31130	_	expressed protein	_	molecular_function unknown	_	No classification	No classification	_	-0.179249	1.08029	0.953848	-0.386191	R2
CATMA2A32780	AT2G34670	_	proline-rich family protein	_	molecular_function unknown	_	cellular_component unknown	N-terminal protein myristoylation	_	0.200471	0.900528	0.540701	-0.165411	R2
CATMA2A35200	AT2G36910	_	multidrug resistance P-glycoprotein (PGP1)	_	calmodulin binding	_	plasma membrane	amino acid transport	_	0.349994	1.07215	0.971428	-0.348995	R2
CATMA2A36520	AT2G38210	_	ethylene-responsive protein, putative	_	molecular_function unknown	_	No classification	response to ethylene stimulus	_	-0.205514	1.2332	0.988216	-0.556778	R2
CATMA2A38620	AT2G40340	_	AP2 domain-containing transcription factor, putative (DRE2B)	_	transcription factor activity	_	nucleus	regulation of transcription, DNA-dependent	_	-0.0353813	1.34004	0.972967	-0.128467	R2
CATMA2A40015	AT2G41630	_	transcription initiation factor IIB-1 / general transcription factor TFIIB-1 (AtTFIIB1) see TFIIB_A_thal.pdf also homologue of hsGTFB2 by iHOP lonk to cell cycle	_	RNA polymerase II transcription factor activity	_	nucleus	regulation of transcription, DNA-dependent	_	0.0165227	0.958579	0.540997	-0.478284	R2
CATMA2A41890	AT2G43480	_	peroxidase, putative	_	peroxidase activity	_	endomembrane system	response to oxidative stress	_	-0.026737	3.43078	2.28484	-1.41183	R2
CATMA2A43860	AT2G45460	_	forkhead-associated domain-containing protein / FHA domain-containing protein contains a myosin tail PF01576	_	molecular_function unknown	_	chloroplast	No classification	_	-0.368814	2.62112	2.45417	-0.766643	R2
CATMA2A46110	AT2G47680	_	zinc finger (CCCH type) helicase family protein /putative ATP-dependent RNA helicase A in MIPS /similar to SP|Q28141 ATP-dependent RNA helicase A (Nuclear DNA helicase II) (DEAD-box protein 9) {Bos taurus}	_	helicase activity	_	chloroplast	nucleobase, nucleoside, nucleotide and nucleic acid metabolism	_	-0.0287265	1.38355	0.781155	-0.615424	R2
CATMA2B21655	AT2G23150	_	NRAMP metal ion transporter 3 (NRAMP3) see cluster 12 for interesting comparison of CATMA probes E1,E2	_	metal ion transporter activity	_	cellular_component unknown	metal ion transport	_	0.256519	1.07328	0.721401	-0.0462198	R2
CATMA3A00270	AT3G01290	_	band 7 family protein	_	molecular_function unknown	_	membrane	N-terminal protein myristoylation	_	0.378878	1.01815	0.573436	-0.277036	R2
CATMA3A00460	AT3G01470	_	homeobox-leucine zipper protein 5 (HAT5) / HD-ZIP protein 5 / HD-ZIP protein (HB-1)	_	transcriptional activator activity	_	nucleus	leaf morphogenesis	_	0.0158796	0.938754	0.706235	-0.349364	R2
CATMA3A00590	AT3G01590	_	aldose 1-epimerase family protein similar to apospory-associated protein C; APOC [Chlamydomonas reinhardtii] GI:6970044	_	aldose 1-epimerase activity	_	No classification	galactose metabolism	_	-0.149392	1.52066	0.868737	-0.665702	R2
CATMA3A07080	AT3G07810	_	heterogeneous nuclear ribonucleoprotein, putative / hnRNP, putative	_	RNA binding	_	No classification	protein folding	_	-0.0505492	0.811442	0.611559	-0.114891	R2
CATMA3A07440	AT3G08620	_	KH domain-containing protein	_	nucleic acid binding	_	mitochondrion	No classification	_	-0.156317	1.72353	1.4515	-0.752489	R2
CATMA3A09980	AT3G10930	_	expressed protein	_	molecular_function unknown	_	mitochondrion	No classification	_	0.266283	1.44494	0.800281	-0.423343	R2
CATMA3A11570	AT3G12610	_	DNA-damage-repair/toleration protein, putative (DRT100) contains LRR repeats	_	molecular_function unknown	_	chloroplast	response to drug	_	-0.100548	0.96381	0.919238	-0.241301	R2
CATMA3A12360	AT3G13235	_	DDI1 homologene group 80207 ubiquitin family protein	_	aspartic-type endopeptidase activity	_	nucleus	ubiquitin cycle	_	0.39552	0.820032	0.407682	0.381312	R2
CATMA3A14725	AT3G15356	_	legume lectin family protein	_	carbohydrate binding	_	endomembrane system	No classification	_	-0.256472	0.788567	0.523814	-0.524902	R2
CATMA3A14850	AT3G15430	_	regulator of chromosome condensation (RCC1) family protein	_	RAN protein binding	_	No classification	No classification	_	0.225475	1.23814	0.407302	-0.340016	R2
CATMA3A15990	AT3G16560	_	protein phosphatase 2C-related / PP2C-related	_	protein phosphatase type 2C activity	_	No classification	No classification	_	-0.0192597	1.32339	0.60917	-0.512841	R2
CATMA3A18785	AT3G19150	_	kip-related protein 6 (KRP6) / cyclin-dependent kinase inhibitor	_	cyclin binding	_	cellular_component unknown	negative regulation of CDK activity	_	-0.0381034	0.975213	0.815164	-0.23852	R2
CATMA3A18870	AT3G19220	_	expressed protein	_	molecular_function unknown	_	mitochondrion	No classification	_	-0.0876591	0.844616	0.478732	-0.233243	R2
CATMA3A20020	AT3G20340	_	expressed protein	_	molecular_function unknown	_	No classification	N-terminal protein myristoylation	_	0.210105	0.914497	0.710144	-0.0916985	R2
CATMA3A26780	AT3G27010	_	TCP family transcription factor, putative	_	transcription factor activity	_	cellular_component unknown	morphogenesis	_	0.252095	1.48983	0.772729	-0.48259	R2
CATMA3A31275	AT3G30775	_	proline oxidase, mitochondrial / osmotic stress-responsive proline dehydrogenase (POX) (PRO1) (ERD5)	_	proline dehydrogenase activity	_	mitochondrion	proline catabolism	_	-0.0508395	2.00015	1.19659	-0.743641	R2
CATMA3A43940	AT3G50930	_	AAA-type ATPase family protein contains cd00009 AAA-superfamily of ATPases	_	ATPase activity	_	cytoplasm	protein catabolism	_	-0.106548	0.964435	0.712236	-0.623682	R2
CATMA3A44800	AT3G51890	_	expressed protein	_	molecular_function unknown	_	No classification	No classification	_	0.149498	0.869916	0.582278	-0.432982	R2
CATMA3A48060	AT3G55050	_	serine/threonine protein phosphatase 2C (PP2C6)	_	protein phosphatase type 2C activity	_	protein serine/threonine phosphatase complex	protein amino acid dephosphorylation	_	0.191244	0.868298	0.468175	-0.37679	R2
CATMA3A49190	AT3G56250	_	expressed protein	_	molecular_function unknown	_	chloroplast	No classification	_	0.168662	0.804565	0.491022	-0.313578	R2
CATMA3A50295	AT3G57290	_	eukaryotic translation initiation factor 3E / eIF3e (TIF3E1)	_	translation initiation factor activity	_	cytoplasm	No classification	_	0.0217432	0.819494	0.744521	-0.0741667	R2
CATMA3A54760	AT3G61630	_	AP2 domain-containing transcription factor, putative	_	transcription factor activity	_	mitochondrion	regulation of transcription, DNA-dependent	_	-0.0013358	1.06888	0.854665	-0.142089	R2
CATMA3B40540	AT3G47540	_	similar to basic endochitinase CHB4 precursor SP:Q06209 from [Brassica napus] chitinase, putative	_	chitinase activity	_	endomembrane system	cell wall catabolism	_	-0.309478	3.00274	2.04284	-1.23723	R2
CATMA4A02390	AT4G02110	_	BRCT domain-containing protein	_	transcription coactivator activity	_	intracellular	No classification	_	-0.216685	0.85519	0.669206	-0.373081	R2
CATMA4A11890	AT4G11740	_	ara4-interacting protein, putative (SAY1)	_	molecular_function unknown	_	cellular_component unknown	vesicle-mediated transport	_	0.0728372	1.1833	0.917994	-0.248461	R2
CATMA4A18940	AT4G17910	_	zinc finger (C3HC4-type RING finger) family protein / pentatricopeptide (PPR) repeat-containing protein	_	molecular_function unknown	_	mitochondrion	No classification	_	0.0805414	3.09059	1.77251	-1.0318	R2
CATMA4A22630	AT4G21070	_	BRCT domain-containing protein / zinc finger (C3HC4-type RING finger) family protein (BRCA1)	_	damaged DNA binding	_	intracellular	DNA repair	_	0.322848	0.894936	0.422044	-0.123795	R2
CATMA4A23450	AT4G21790	_	transmembrane protein-related (TOM1)	_	protein binding	_	vacuolar membrane	viral replication complex formation and maintenance	_	-0.218956	0.868656	0.804175	-0.297206	R2
CATMA4A23960	AT4G22250	_	zinc finger (C3HC4-type RING finger) family protein	_	zinc ion binding	_	No classification	No classification	_	-0.148743	1.0685	0.735739	-0.134857	R2
CATMA4A24570	AT4G22790	_	MATE efflux family protein	_	antiporter activity	_	membrane	multidrug transport	_	0.00965967	0.897232	0.436611	-0.307943	R2
CATMA4A24670	AT4G22910	_	WD-40 repeat family protein	_	signal transducer activity	_	heterotrimeric G-protein complex	signal transduction	_	0.0461212	1.80779	0.972157	-0.609674	R2
CATMA4A24700	AT4G22960	_	hypothetical protein DUF544 containing	_	molecular_function unknown	_	cellular_component unknown	biological_process unknown	_	-0.160889	1.31273	0.663188	-0.52007	R2
CATMA4A27040	AT4G25330	_	expressed protein	_	molecular_function unknown	_	No classification	No classification	_	0.164763	2.962	2.06875	-0.859082	R2
CATMA4A30653	AT4G28950	_	Rac-like GTP-binding protein (ARAC7)	_	GTP binding	_	No classification	small GTPase mediated signal transduction	_	-0.107271	1.49156	0.533003	-0.429938	R2
CATMA4A30820	AT4G29170	_	Mnd1 family protein	_	molecular_function unknown	_	No classification	No classification	_	-0.0544091	1.21494	0.689597	-0.142062	R2
CATMA4A35820	AT4G33990	_	pentatricopeptide (PPR) repeat-containing protein	_	electron transporter activity	_	mitochondrion	electron transport	_	0.304351	0.971305	0.504185	-0.274635	R2
CATMA4A35835	AT4G34030	_	methylcrotonyl-CoA carboxylase beta chain, mitochondrial / 3-methylcrotonyl-CoA carboxylase 2 (MCCB)	_	methylcrotonoyl-CoA carboxylase activity	_	mitochondrion	leucine catabolism	_	0.0732568	0.804964	0.511156	-0.202885	R2
CATMA4A36120	AT4G34290	_	SWIB complex BAF60b domain-containing protein	_	molecular_function unknown	_	chloroplast	biological_process unknown	_	-0.0291634	0.827384	0.816528	-0.147158	R2
CATMA4A38280	AT4G36710	_	scarecrow transcription factor family protein	_	transcription factor activity	_	cellular_component unknown	regulation of transcription	_	0.0185206	1.61082	0.945854	-0.56852	R2
CATMA4A38610	AT4E39940	_	eugene prediction	_	molecular_function unknown	_	No classification	No classification	_	0.195748	0.919949	0.778377	-0.132186	R2
CATMA4A39740	AT4G38225	_	expressed protein	_	molecular_function unknown	_	chloroplast	No classification	_	0.144195	0.843089	0.533342	-0.285461	R2
CATMA4B02145	AT4G01900	_	P II nitrogen sensing protein (GLB I)	_	enzyme regulator activity	_	chloroplast	anthocyanin biosynthesis	_	-0.0936277	3.51656	2.37815	-1.03606	R2
CATMA5A02970	AT5G03780	_	TRFL10 TRFL family2 do not bind minimum telomere expressed protein	_	DNA binding	_	nucleus	regulation of transcription, DNA-dependent	_	-0.0835918	0.824262	0.586641	-0.131429	R2
CATMA5A05390	AT5G06190	_	expressed protein	_	molecular_function unknown	_	mitochondrion	No classification	_	-0.044829	1.66407	0.928113	-0.350237	R2
CATMA5A06840	AT5G07620	_	RLK/Pelle subfamily LRR-III groupJB protein kinase family protein	_	kinase activity	_	endomembrane system	protein amino acid phosphorylation	_	0.140971	0.801126	0.578543	-0.0170078	R2
CATMA5A11290	AT5G13080	_	WRKY family transcription factor	_	transcription factor activity	_	cellular_component unknown	regulation of transcription, DNA-dependent	_	-0.0152383	1.71351	0.971249	-0.656991	R2
CATMA5A13200	AT5G14930	_	leaf senescence-associated protein (SAG101)	_	_	_	_	_	_	0.228222	1.43585	0.723888	-0.517039	R2
CATMA5A13790	AT5G15540	_	expressed protein contains HEAT repeat	_	molecular_function unknown	_	chloroplast	No classification	_	0.187565	0.963551	0.46316	-0.478245	R2
CATMA5A13890	AT5G15640	_	mitochondrial substrate carrier family protein	_	binding	_	mitochondrial inner membrane	mitochondrial transport	_	0.363154	1.85213	0.778186	-0.69652	R2
CATMA5A18430	AT5G19990	_	26S proteasome AAA-ATPase subunit (RPT6a)	_	ATPase activity	_	proteasome regulatory particle, base subcomplex (sensu Eukarya)	ubiquitin-dependent protein catabolism	_	-0.172486	0.810847	0.643157	-0.255024	R2
CATMA5A18440	AT5G20000	_	AtRpt6b 26S proteasome AAA-ATPase subunit, putative	_	ATPase activity	_	proteasome regulatory particle, base subcomplex (sensu Eukarya)	ubiquitin-dependent protein catabolism	_	-0.0371527	4.60413	3.61646	-0.928382	R2
CATMA5A19380	AT5G20850	_	DNA repair protein RAD51, putative	_	damaged DNA binding	_	No classification	DNA repair	_	0.199383	0.998744	0.504027	-0.209422	R2
CATMA5A34490	AT5G38895	_	zinc finger (C3HC4-type RING finger) family protein	_	zinc ion binding	_	endomembrane system	No classification	_	-0.0554239	2.8726	2.29526	-0.760646	R2
CATMA5A36500	AT5G40840	_	RAD21;1 cohesion family protein SYN2 (SYN2)	_	molecular_function unknown	_	nucleus	mitosis	_	0.327996	0.8244	0.528455	-0.146652	R2
CATMA5A36740	AT5G41080	_	glycerophosphoryl diester phosphodiesterase family protein	_	glycerophosphodiester phosphodiesterase activity	_	No classification	glycerol metabolism	_	-0.338144	0.837092	0.632579	-0.36582	R2
CATMA5A44770	AT5G48850	_	male sterility MS5 family protein	_	molecular_function unknown	_	cellular_component unknown	biological_process unknown	_	-0.266495	0.871676	0.54411	-0.522489	R2
CATMA5A45500	AT5G49520	_	AtWRKY48 family transcription factor member of WRKY Transcription Factor; Group II-c	_	transcription factor activity	_	cellular_component unknown	regulation of transcription, DNA-dependent	_	-0.152766	0.888163	0.887651	-0.238833	R2
CATMA5A45910	AT5G49990	_	xanthine/uracil permease family protein	_	permease activity	_	membrane	transport	_	-0.246029	0.819245	0.609404	-0.232554	R2
CATMA5A47120	AT5G51190	_	ATERF-2 AP2 domain-containing transcription factor	_	transcription factor activity	_	nucleus	regulation of transcription, DNA-dependent	_	0.0235513	0.952533	0.891101	-0.216609	R2
CATMA5A47670	AT5G51740	_	peptidase M48 family protein	_	metalloendopeptidase activity	_	membrane	proteolysis and peptidolysis	_	0.198377	0.839721	0.425681	-0.351435	R2
CATMA5A49880	AT5G53970	_	aminotransferase, putative	_	transaminase activity	_	No classification	biosynthesis	_	-0.134986	1.5614	0.727149	-0.494191	R2
CATMA5A51230	AT5G55490	_	AtGEX1	_	molecular_function unknown	_	endomembrane system	No classification	_	-0.0518046	0.847056	0.475732	-0.137824	R2
CATMA5A56000	AT5G60250	_	zinc finger (C3HC4-type RING finger) family protein	_	molecular_function unknown	_	No classification	biological_process unknown	_	-0.0668447	2.21193	0.600643	-0.333701	R2
CATMA5A61513	AT5G66130	_	AtRAD17 cell cycle checkpoint protein-related	_	ATP binding	_	chloroplast	cell cycle	_	-0.286972	0.956136	0.855831	-0.0866239	R2
CATMA5A61516	AT5G66140	_	20S proteasome alpha subunit D2 (PAD2) (PRS1) (PRC6)	_	peptidase activity	_	proteasome core complex (sensu Eukarya)	ubiquitin-dependent protein catabolism	_	0.0982667	1.96262	0.658092	-1.25659	R2
CATMA1A16390	AT1G17360	_	COP1-interacting protein 7	_	molecular_function unknown	_	No classification	No classification	_	0.10286	1.50472	0.665317	-1.05194	R2
CATMA1A43370	AT1G52315	_	expressed protein	_	molecular_function unknown	_	No classification	No classification	_	-0.509032	1.26221	0.763848	-0.895814	R2
CATMA2A20300	AT2G21640	_	expressed protein	_	molecular_function unknown	_	No classification	No classification	_	-0.0224202	0.668669	0.749169	-0.770587	R2
CATMA2A22580	AT2G24255	_	hypothetical protein	_	molecular_function unknown	_	No classification	No classification	_	-0.0131053	1.7007	0.723208	-1.10649	R2
CATMA2A44570	AT2G46180	_	intracellular protein transport protein USO1-related	_	molecular_function unknown	_	No classification	No classification	_	-0.0151194	1.76865	0.531903	-1.51656	R2
CATMA3A01360	AT3G02400	_	forkhead-associated domain-containing protein / FHA domain-containing protein / AT hook motif-containing protein	_	DNA binding	_	nucleus	regulation of transcription, DNA-dependent	_	-0.24335	1.54957	0.96816	-1.03339	R2
CATMA3A28035	AT3G28210	_	zinc finger (AN1-like) family protein	_	molecular_function unknown	_	No classification	No classification	_	-0.075822	1.58091	0.805711	-0.735919	R2
[truncated: 290 more rows]
