# Supplementary material for: ATM-Mediated Transcriptional and Developmental Responses to γ-rays in Arabidopsis
Source: PLoS One. 2007 May 9;2(5):e430. doi: 10.1371/journal.pone.0000430 (PMC1855986; doi:10.1371/journal.pone.0000430)
Supplement: Table S3 — Complete list and expression characteristics of radiomodulated genes in Arabidopsis WT, atm, and atr roots and seedlings. (0.64 MB XLS) [file pone.0000430.s009.xls]

## Sheet: Table S3-A complete list
	Table S3-A. Complete list and expression characteristics of radiomodulated genes in Arabidopsis WT, atm and atr roots and seedlings. Expression clusters in WT and atm2 seedlings (Clusters K); and WT and either atm roots (clusters M) or atr roots (clusters R) were compiled from Tables S1 and S2. Gene description and functional categories are according to Material and methods (Fig. S3). Characteris…
AGI	description	function category	clusters K	K Up and down	K7-K8	Clusters M unique genes	clusters M3M7 and M4 (venn diagrams)	M5-M6-M8	clusters R unique genes	clusters R (Table S2.3)	clusters M (2experiments) exp1/exp2 (Tables S2)	LED number (a)	cell cycle phase peaking (b)
AT2G28740	histone H4	1	K5	K4K6K8								4	S
AT3G53730	histone H4	1	K5	K4K6K8								4	S
AT5G22880	histone H2B, putative	1	K5	K4K6K8								4	S
AT5G59690	histone H4	1	K5	K4K6K8								4	S
AT4G11790	Ran-binding protein 1 domain-containing protein	1	K8	K4K6K8	K7K8	M5	M5M6M8	M5M6M8			M5exp1
AT5G59870	histone H2A, putative	1	K4	K4K6K8								4	S
AT1G07820	histone H4	1	K5	K4K6K8								8	S
AT2G32080	PUR alpha-1 protein	1	K2	K1K3K7								7
AT2G35270	ESCAROLA-like/ DNA-binding protein-related (MP search score 857 in Uniprot)	1	K2	K1K3K7								7
AT3G61260	DNA-binding family protein / remorin family protein	1	K3	K1K3K7								7
AT1G48610	DNA binding AT hook motif-containing protein	1	K3	K1K3K7								8
AT1G14410	DNA-binding protein-related	1	K5	K4K6K8								8
AT2G16440	MCM4 DNA replication licensing factor, putative, similar to SP|P49717 DNA replication licensing factor MCM4 (CDC21 homolog)	1	K5	K4K6K8								8	M
AT3G27060	RNR R2 non catalytic subunit ribonucleoside-diphosphate reductase small chain, putative	1	K1	K1K3K7		M3	M3M7		R2-R4	R2	M3exp1;M3exp2	4
AT1G04990	zinc finger (CCCH-type) family protein	1				M5	M5M6M8	M5M6M8	R2-R4	R2	M5exp1	7
AT2G37470	histone H2B, putative	1	K5	K4K6K8								8	S
AT3G15950	TONSOKU (TSK)-associating protein 1 (TSA1-like) DNA topoisomerase-related	1	K2	K1K3K7		M7	M3M7		R2-R4	R3	M7exp2	4
AT2G19480	nucleosome assembly protein (NAP), putative	1	K3	K1K3K7
AT3G54560	histone H2A.F/Zvariant / ScHtz1p	1	K5	K4K6K8								8	S
AT5G08020	replication protein, putative RFA1/RPA70N	1	K5	K4K6K8								8	S
AT3G43590	zinc knuckle (CCHC-type) family protein, hexamer-binding protein HEXBP	1	K3	K1K3K7
AT1G07790	histone H2B, putative	1	K4	K4K6K8		M4	M4				M4exp1;M4exp2	8	S
AT5G10390	histone H3 hHIST1H3I-like	1	K4	K4K6K8		M4	M4		R5	R5	M4exp1;M4exp2	8	S
AT4G26450	HMG-like, non histone component	1	K3	K1K3K7
AT3G57550	guanylate kinase 2 (GK-2)	1	K2	K1K3K7		M3	M3M7		R2-R4	R2	M3exp1;M3exp2	5
AT1G06230	DNA-binding bromodomain-containing protein, chromatin associated protein	1	K8	K4K6K8	K7K8
AT1G30480	DNA-damage-repair/toleration protein, chloroplast (DRT111), methyltransferase	1	K2	K1K3K7
AT1G32070	nuclear shuttle interacting protein NSI/ GCN5-related N-acetyltransferase (GNAT) family protein	1	K2	K1K3K7
AT1G54930	zinc knuckle (CCHC-type) family protein, GRF zinc finger	1	K8	K4K6K8	K7K8
AT1G67240	Mutator-like transposase family	1	K5	K4K6K8
AT1G77180	chromatin protein family	1	K2	K1K3K7
AT5G46280	DNA replication licensing factor, MCM3	1				M7	M3M7				M7exp2	8
AT5G33300	chromosome-associated kinesin-related, similarity to chromosome-associated kinesin KIF4A (Chromokinesin) (Swiss-Prot:P33174) (Mus musculus)	1				M7	M3M7		R2-R4	R3	M7exp2	8	M
AT1G76710	SET domain-containing protein (ASHH1) a SET (Su(var)3-9, Enhancer-of-zeste, Trithorax) domain containing protein, low similarity to huntingtin-interacting protein 1	1				M3	M3M7		R2-R4	R3	M3exp1
AT2G05935	non-LTR retrotransposon family (LINE)	1	K6	K4K6K8
AT1G20750	BACH1-like similar to BRCA1 interacting protein C-terminal helicase 1	1				M3	M3M7		R2-R4	R4	M3exp1
AT3G15430	regulator of chromosome condensation (RCC1) family protein	1	K2	K1K3K7					R2-R4	R2		7
AT2G12020	gypsy-like retrotransposon family	1	K6	K4K6K8
AT3G19210	DNA repair protein RAD54, Homologene 48227	1				M3	M3M7				M3exp1
AT2G25650	DNA-binding storekeeper protein-related	1	K8	K4K6K8	K7K8
AT3G02300	regulator of chromosome condensation (RCC1) family protein	1	K2	K1K3K7
AT3G15140	exonuclease family protein / EXOIII	1	K2	K1K3K7
AT3G46590	TRFL1 telomere repeat-binding protein	1	K8	K4K6K8	K7K8
AT1G13330	ARABIDOPSIS HOMOLOGOUS PAIRING AHP2, Tat binding protein 1(TBP-1)-interacting protein (TBPIP)	1				M3	M3M7		R2-R4	R2	M3exp1;M3exp2
AT1G51130	expressed protein with homology with ScRAD62/Nse4 in SGD DB/YOGY, member of Smc5-6 complex, non SMC subunit, MP search score 186 and Pred no 5.73e-18 with non-SMC element 4 DNA repair protein rad62 from Spombe Q6BDR8, other fungi, and mosquito.	1				M3	M3M7		R2-R4	R2	M3exp1;M3exp2
AT5G15540	DELANGIN homolog HEAT repeat containing, contains (KOG1020 Sister chromatid cohesion protein SCC2/Nipped-B)	1				M3	M3M7		R2-R4	R2	M3exp1;M3exp2
AT3G51120	zinc finger (CCCH-type) family protein	1	K2	K1K3K7
AT4G07516	non-LTR retrotransposon family (LINE)	1	K2	K1K3K7
AT4G35390	DNA-binding protein-related	1	K2	K1K3K7
AT5G23420	HMGB6 high mobility group (HMG1/2) family protein	1	K5	K4K6K8									S
AT5G42140	regulator of chromosome condensation (RCC1) family protein / zinc finger protein, putative	1	K2	K1K3K7
AT5G55600	RNA/ DNA binding /agenet domain-containing protein / bromo-adjacent homology (BAH) domain-containing protein	1	K2	K1K3K7
AT2G21790	RNR1 ribonucleoside-diphosphate reductase small chain, putative / ribonucleotide reductase, putative	1	K1	K1K3K7		M3	M3M7		R2-R4	R2	M3exp1;M3exp2	8
AT5G59970	histone H4	1	K5	K4K6K8
AT5G64610	HAG4 histone acetyltransferase, HAT of the GNAT-MYST family, Tip60-like, (NCBI homologene 4657).	1	K8	K4K6K8	K7K8
AT1G30680	mitochondrial DNA primase topoisomerase/primase and GP4d_helicase domain (contains WALKER A and WALKER B motifs)	1	K2	K1K3K7
AT1G68720	cytidine/deoxycytidylate deaminase family protein	1	K2	K1K3K7
AT5G48720	expressed protein ATP and NLS domains	1	K1	K1K3K7		M3	M3M7		R2-R4	R2	M3exp1;M3exp2	8
AT5G21140	EMB1379 Nse1-like non-SMC component of SMC5-6 complex	1				M3	M3M7				M3exp1;M3exp2
AT5G66130	AtRAD17 cell cycle checkpoint protein	1	K2	K1K3K7		M3	M3M7		R2-R4	R2	M3exp1;M3exp2	8
AT5G40942	RNR R2 ribonucleoside-diphosphate reductase small chain, putative / ribonucleotide reductase, putative	1				M3	M3M7				M3exp1;M3exp2
AT2G39340	SAC3/GANP family protein	1				M3	M3M7		R2-R4	R3	M3exp2
AT1G49980	AtPOLK /UMUC-like DNA repair family protein	1				M3	M3M7				M3exp2
AT2G27120	DNA-directed DNA polymerase epsilon catalytic subunit, putative	1				M3	M3M7				M3exp2
AT2G31870	poly (ADP-ribose) glycohydrolase (PARG) family protein	1				M3	M3M7				M3exp2
AT4G34290	SWIB complex BAF60b domain-containing protein, chloroplastic (Predotar v 1,03, score 0,73)	1	K3	K1K3K7		M5	M5M6M8	M5M6M8	R2-R4	R2	M5exp1	8
AT3G51880	HMGB1 (HIGH MOBILITY GROUP B 1)- high mobility group protein alpha (HMGalpha) / HMG protein alpha (HomoloGene55511)	1				M7	M3M7				M7exp2
AT4G14970	Fanconi anemia complementation group D2 isoform (FANCD2)	1				M3	M3M7				M3exp2
AT2G47680	zinc finger (CCCH type) helicase family protein /similar to SP|Q28141 ATP-dependent RNA helicase A (Nuclear DNA helicase II)	1	K1	K1K3K7		M3	M3M7		R2-R4	R2	M3exp1;M3exp2	8
AT5G10980	histone H3 hHIST1H3J-like	1				M7	M3M7				M7exp2
AT3G02400	forkhead-associated domain-containing protein / FHA domain-containing protein / AT hook motif-containing protein	1	K2	K1K3K7		M3	M3M7		R2-R4	R2	M3exp1;M3exp2
AT1G09815	DNA polymerase delta subunit 4 family (contains similarity to Swiss-Prot:Q9HCU8 DNA polymerase delta subunit 4 (DNA polymerase delta subunit p12) (Homo sapiens))	1	K1	K1K3K7		M3	M3M7		R2-R4	R2	M3exp1;M3exp2
AT4G37010	AtCEN2 caltractin, putative / centrin, putative	1				M7	M3M7				M7exp2	3
AT5G40340	PWWP domain-containing protein	1				M3	M3M7				M3exp2
AT1G16210	HMG-box like superfamily	1				M7	M3M7				M7exp2
AT4G00670	DNA binding remorin family protein	1									M3Mexp2
AT2G06510	replication protein, putative, OB-fold nucleic acid binding domain homologous to human RPA1	1	K2	K1K3K7		M3	M3M7		R2-R4	R2	M3exp1;M3exp2
AT3G10440	SHUGOSHIN1-like protein	1				M7	M3M7		R2-R4	R3	M7exp2
AT2G31320	poly (ADP-ribose) polymerase, putative PARP1 / NAD(+) ADP-ribosyltransferase, putative / poly(ADP-ribose) synthetase, putative	1							R2-R4	R3
AT3G15970	Ran-binding protein 1 domain-containing protein / RanBP1 domain-containing protein	1							R2-R4	R3
AT1G04020	BARD1-like zinc finger (C3HC4-type RING finger) family protein / BRCT domain-containing protein	1							R5	R5		4	S
AT5G22650	HDT2/AtHD2B putative histone deacetylase (HD2B)	1	K3	K1K3K7		M4	M4		R2-R4	R4	M4exp1	8
AT1G26760	SET domain-containing protein contains SET. SET (Su(var)3-9, Enhancer-of-zeste, Trithorax) domain, TPR and DUF377 domains, histone H3Lys methylase	1	K3	K1K3K7					R5	R5	M4exp1;M1exp2;M4exp2		M
AT3G12410	3'5'exonucleasec domain protein	1	K1	K1K3K7		M3	M3M7				M3exp1;M3exp2
AT1G18450	actin-related protein 4 (ARP4), chromatin remodeling complex protein	1				M5	M5M6M8	M5M6M8	R2-R4	R4	M5exp1
AT2G02180	TOBAMOVIRUS MULTIPLICATION PROTEIN 3/(TOM3), binding tobamovirus-encoded replication proteins	1				M5	M5M6M8	M5M6M8	R2-R4	R2	M5exp1
AT3G42860	Topoisomerase 1A related /zinc knuckle (CCHC-type) family protein (4 domains) and 2 Zn-GRF domain	1	K2	K1K3K7		M3	M3M7		R2-R4	R2	M3exp1;M3exp2
AT4G02110	BRCT domain-containing protein	1	K1	K1K3K7		M3	M3M7		R2-R4	R2	M3exp1;M3exp2		S
AT4G21070	AtBRCA1	1	K1	K1K3K7		M3	M3M7		R2-R4	R2	M3exp1;M3exp2		S
AT5G03780	TRFL10 TRFL family2	1	K1	K1K3K7		M3	M3M7		R2-R4	R2	M3exp1;M3exp2
AT1G80420	DNA repair protein, putative (XRCC1)	1				M7	M3M7				M7exp2
AT3G07800	thymidine kinase (TK), putative	1				M3	M3M7		R2-R4	R2	M3exp2
AT1G17460	TRFL3 telomere repeat factor like 3	1				M7	M3M7				M7exp2
AT5G15380	(DOMAINS REARRANGED METHYLASE) DRM1/Cytosine-C5 specific DNA methylases	1	K1	K1K3K7		M3	M3M7		R2-R4	R2	M3exp1;M3exp2
AT5G20850	DNA repair protein RAD51	1	K1	K1K3K7		M3	M3M7		R2-R4	R2	M3exp1;M3exp2
AT5G40840	RAD21;1 cohesion family protein SYN2 (SYN2)	1	K2	K1K3K7		M3	M3M7		R2-R4	R2	M3exp1;M3exp2
AT4G21790	TOBAMOVIRUS MULTIPLICATION 1) / interacting with a tobamovirus helicase	1	K2	K1K3K7		M5	M5M6M8	M5M6M8	R2-R4	R2	M5exp1
AT2G06530	hchromatin modifying protein 2A (hCHMP2A) (ScDID4)/ SNF7 family protein (HomoloGene 6382)	1	K2	K1K3K7		M7	M3M7		R2-R4	R4	M7exp2
AT4G29170	Mnd1 family protein, prophase meiotic chromatin protein	1	K2	K1K3K7		M3	M3M7		R2-R4	R2	M3exp1;M3exp2
AT2G14880	SWIB complex BAF60b domain-containing protein	1				M1					M1exp2	8
AT1G74560	nucleosome assembly protein (NAP) family protein	1										8
AT2G27840	HDT4 histone deacetylase (HD2-type) / HD-related	1				M4	M4		R5	R5	M4exp2	8
AT3G44750	AtHD2A /HDT1 histone deacetylase, putative (HD2A)	1				M4	M4				M4exp1;M4exp2	8
AT1G54690	histone H2A, putative	1									M7Mexp2
AT1G78650	DNA polymerase delta subunit 3-like (DNA polymerase delta subunit p66), similar to DNA polymerase delta subunit p66) (Swiss-Prot:Q15054) (Homo sapiens)	1				M7	M3M7				M7exp2	8	G1
AT1G03790	zinc finger (CCCH-type) family protein	1				M6	M5M6M8	M5M6M8			M6exp2
AT2G31860	putative poly(ADP-ribose) glycohydrolase in MAtDB pseudogene, PARG	1				M1			R1	R1	M1exp2
AT5G01570	hypothetical protein COG0419 chromosome segregation ATPase homolog	1				M1					M1exp2
AT1G20390	gypsy-like retrotransposon family	1							R5	R5
AT3G03590	SWIB complex BAF60b domain-containing protein	1							R5	R5
AT3G46320	histone H4 hHIST1H4F-like	1	K5	K4K6K8		M4	M4				M4exp2
AT5G56120	histone H2A domain containing protein	1	K8	K4K6K8	K7K8	M4	M4		R5	R5	M4exp2
AT2G17033	DNA binding/ small MutS-related and pentatricopeptide (PPR) repeat-containing protein	1	K2	K1K3K7		M6	M5M6M8	M5M6M8			M6exp2
AT4G08032	pseudogene, similar to putative transposable element similar to transposase	1				M7	M3M7				M7exp2
AT1G04510	hPSO4/ScPRP19-like nucleotide binding / ubiquitin-protein ligase/ transducin family protein (HomoloGene:6421)	1	K7	K1K3K7	K7K8
AT2G18000	YEATS family protein	1				M3	M3M7		R2-R4	R4	M3exp2
AT5G35970	DNA-binding protein, putative, similar to SWISS-PROT:Q60560 DNA-binding protein SMUBP-2 (Immunoglobulin MU binding protein 2) HomoloGene:1642	1	K5	K4K6K8
AT2G40770	SNF2 domain-containing protein / helicase domain-containing protein / zinc finger (C3HC4 type RING finger) family protein	1
AT4G37120	SWELLMAP2 splicing factor Zinc finger, CCHC-type protein SMP2	2							R2-R4	R3
AT1G31970	DEAD/DEAH box helicase, similar to SpRNA helicase p68, belonging to replication, recombination and repair group COG0513	2				M2					M2exp1	8	M
AT1G67325	zinc finger (Ran-binding) family protein	2	K2	K1K3K7
AT1G48570	zinc finger (Ran-binding) family protein	2	K2	K1K3K7		M2					M2exp1	8
AT1G29400	AML5 MEI2-like protein 5 RNA recognition motif (RRM)-containing protein	2				M5	M5M6M8	M5M6M8			M5exp1	6
AT3G17330	splicing factor like contains YTH YT521-B-like family.	2	K5	K4K6K8								8
AT5G47210	nuclear RNA-binding protein, putative	2	K3	K1K3K7		M5	M5M6M8	M5M6M8			M5exp1	8
AT2G15690	pentatricopeptide (PPR) repeat-containing protein	2	K3	K1K3K7		M5	M5M6M8	M5M6M8			M5exp1
AT1G31660	ScENP1-like bystin family, (homologene 2991)	2	K3	K1K3K7		M5	M5M6M8	M5M6M8			M5exp1	8
AT1G48410	argonaute protein (AGO1)Argonaute (AGO) protein, which has a single-stranded RNA binding PAZ domain and an RNa- seH-like PIWI domain, which catalyzes either mRNA cleavage or translation repression, disturbs a proper functioning of the miRNA pathway.	2	K3	K1K3K7		M5	M5M6M8	M5M6M8			M5exp1
AT1G51510	dTsunagi-like /RNA-binding protein, putative fly Tsunagi homologous (homologene 3744)	2	K3	K1K3K7		M5	M5M6M8	M5M6M8			M5exp1
AT3G19130	ATRBP47B hnRNP RNA-binding protein, putative	2	K5	K4K6K8								8
AT5G46730	glycine-rich protein, contains KOG0331 (ATP-dependent RNA helicase)	2	K3	K1K3K7		M2					M2exp1	1
AT5G14580	hPNP1ase-like polyribonucleotide nucleotidyltransferase, hsPNP1ase homologue	2	K5	K4K6K8								8
AT5G42820	AtU2AF35a/AUSb U2 snRNP auxiliary factor small subunit, putative	2	K5	K4K6K8								8
AT5G25757	RNA polymerase I-associated factor - PAF67-like	2	K3	K1K3K7		M5	M5M6M8	M5M6M8			M5exp1
AT5G46250	RNA recognition motif (RRM)-containing protein homologene hLARP6 La ribonucleoprotein domain family, member 6	2	K8	K4K6K8	K7K8	M5	M5M6M8	M5M6M8			M5exp1
AT1G02140	mago nashi family protein , proliferation associated	2	K3	K1K3K7		M5	M5M6M8	M5M6M8			M5exp1
AT3G02650	pentatricopeptide (PPR) repeat-containing protein	2	K3	K1K3K7								4
AT5G08610	DEAD box RNA helicase (RH26)	2	K3	K1K3K7								8
AT5G54910	hDDX10/ScHCA4 like DEAD/DEAH box helicase, putative	2	K5	K4K6K8								8
AT1G70070	PIGMENT DEFECTIVE 317/ScSKI2-like yeast antiviral helicase /DEAD/DEAH box helicase, putative	2	K3	K1K3K7
AT3G05990	leucine-rich repeat family protein, ribonuclease inhibitor (RI)-like subfamily	2							R6	R6		7
AT5G61330	hAATF/ScBRF2-like apoptosis antagonizing transcription factor rRNA processing protein-related	2	K5	K4K6K8								8
AT3G19320	leucine-rich repeat family protein	2	K2	K1K3K7								7
AT5G23340	LRR_RI Leucine-rich repeats (LRRs), ribonuclease inhibitor (RI)-like subfamily.	2	K2	K1K3K7								7
AT1G02370	pentatricopeptide (PPR) repeat-containing protein	2	K8	K4K6K8	K7K8							8
AT1G78260	RNA recognition motif (RRM)-containing protein	2	K7	K1K3K7	K7K8							1
AT1G49760	class II polyadenylate-binding protein PAB8	2	K2	K1K3K7								8
AT1G60770	pentatricopeptide (PPR) repeat-containing protein	2	K2	K1K3K7								8
AT1G21190	AtLSM3a Sm core splicing related small nuclear ribonucleoprotein, putative / snRNP, putative / Sm protein, putative	2	K5	K4K6K8								8
AT2G03820	NMD3 /nonsense-mediated mRNA decay family protein	2	K2	K1K3K7								8
AT3G02660	tRNA synthetase class I (W and Y) family protein	2	K2	K1K3K7								8
AT1G56110	nucleolar protein Nop56, putative Putative snoRNA binding domain.	2	K5	K4K6K8								8
AT2G23930	AtSmG-a (Sm core protein splicing related small nuclear ribonucleoprotein G, putative / snRNP-G, putative / Sm protein G, putative	2	K5	K4K6K8								8
AT3G22320	DNA-directed RNA polymerase II, RNA polymerase I, II and III 24.3 kDa subunit (AtRPABC24.3) putative	2	K2	K1K3K7								8
AT3G05060	SAR DNA-binding protein, putative NOP58	2	K5	K4K6K8								8
AT2G24590	AtRSZp22a splicing factor, putative	2	K3	K1K3K7
AT4G36690	AtU2AF65a/AULb, U2 snRNP auxiliary factor large subunit, putative	2	K3	K1K3K7
AT4G30220	AtSmF (Sm core) small nuclear ribonucleoprotein F, putative / snRNP-F, putative / Sm protein F, putative	2	K5	K4K6K8								8
AT3G51280	male sterility MS5, putative contains ribonuclease P and a TPR domain	2	K4	K4K6K8		M4	M4		R5	R5	M4exp1;M4exp2	8	M
AT4G25630	fibrillarin 2 (FIB2)	2	K5	K4K6K8		M4	M4				M4exp1;M4exp2	8	G1
AT4G37510	ribonuclease III family protein / possibly chloroplastic	2	K3	K1K3K7
AT5G55670	hCPSF6-like cleavage and polyadenylation specific factor 6 RNA recognition motif (RRM)-containing protein	2	K3	K1K3K7
AT5G62190	DEAD box RNA helicase (PRH75)	2	K2	K1K3K7								8
AT1G48920	nucleolin, putative	2	K2	K1K3K7								8
AT3G52150	RNA recognition motif (RRM)-containing protein	2	K3	K1K3K7		M1					M1exp2	8
AT4G20440	AtSmB-b (SM core) small nuclear ribonucleoprotein associated protein B, putative / snRNP-B, putative / Sm protein B, putative	2							R6	R6		8
AT1G10270	GLUTAMINE-RICH PROTEIN23 (GRP23) /pentatricopeptide (PPR) repeat-containing protein, embryo defective	2	K7	K1K3K7	K7K8							8
AT1G02150	pentatricopeptide (PPR) repeat-containing protein	2	K2	K1K3K7
AT1G11475	DNA-directed RNA polymerase II, putative	2	K5	K4K6K8
AT1G12770	EMB1586 DEAD/DEAH box helicase family protein similar to eukaryotic translation initiation factor 4A	2	K2	K1K3K7
AT1G21570	zinc finger (CCCH-type) family protein /YTH1 domain family protein contains a YTH1 motif Cleavage and polyadenylation specificity factor (CPSF)	2	K3	K1K3K7
AT4G24770	31 kDa ribonucleoprotein, chloroplast, putative / RNA-binding protein RNP-T, putative / RNA-binding protein 1/2/3, putative / RNA-binding protein cp31, putative	2	K3	K1K3K7		M1					M1exp2	8
AT1G70200	RNA recognition motif (RRM)-containing protein	2	K8	K4K6K8	K7K8
AT3G23700	S1 RNA-binding domain-containing protein Ribosomal protein S1-like RNA-binding domain	2	K3	K1K3K7		M1					M1exp2		M
AT2G29200	pumilio/Puf RNA-binding domain-containing protein	2	K2	K1K3K7
AT3G52380	33 kDa ribonucleoprotein, chloroplast, putative / RNA-binding protein cp33, putative	2	K3	K1K3K7		M1					M1exp2
AT2G42520	DEAD box RNA helicase, putative	2	K2	K1K3K7
AT3G04480	endoribonuclease L-PSP family protein	2	K2	K1K3K7
AT3G04760	pentatricopeptide (PPR) repeat-containing protein	2	K2	K1K3K7
AT3G06455	splicing factor-related	2	K2	K1K3K7
AT3G16610	pentatricopeptide (PPR) repeat-containing protein	2	K8	K4K6K8	K7K8
AT3G26560	hDHX8/ScPRP2-like ATP-dependent RNA helicase, putative (homologene 3628)	2	K2	K1K3K7
AT3G29290	pentatricopeptide (PPR) repeat-containing protein	2	K2	K1K3K7									M
AT3G58140	phenylalanyl-tRNA synthetase class IIc family protein	2	K2	K1K3K7
AT4G01400	pentatricopeptide (PPR) repeat-containing protein	2	K2	K1K3K7
AT4G11130	RDR2 (RNA-DEPENDENT RNA POLYMERASE 2)	2	K5	K4K6K8
AT4G13780	methionine-tRNA ligase, putative / methionyl-tRNA synthetase, putative / MetRS, putative	2	K2	K1K3K7
AT4G26650	AtRNPA/B_4, hnRNP A/B family RNA recognition motif (RRM)-containing protein putative	2	K2	K1K3K7
AT4G37380	pentatricopeptide (PPR) repeat-containing protein	2	K2	K1K3K7
AT1G07350	AtTra/SFRS1 (hTra-2/SFRS10) xtransformer serine/arginine-rich ribonucleoprotein, putative	2	K2	K1K3K7
AT5G06540	pentatricopeptide (PPR) repeat-containing protein	2	K8	K4K6K8	K7K8
AT5G09920	RNA polymerase II 15.9 kDa subunit (RPB15.9)	2	K5	K4K6K8
AT5G22800	aminoacyl-tRNA synthetase family protein	2	K2	K1K3K7
AT1G42440	protein required for pre-rRNA processing in yeast TSR1	2	K2	K1K3K7
AT1G43190	polypyrimidine tract-binding protein, putative / heterogeneous nuclear ribonucleoprotein, putative	2	K2	K1K3K7
AT1G50200	aminoacyl-tRNA synthetase family protein	2	K2	K1K3K7
AT5G59950	RNA and export factor-binding protein, putative	2	K5	K4K6K8
AT1G10150	ATPP2-A10 phloem protein 2	2	K5	K4K6K8
AT3G29764	pseudogene, DNA-directed RNA polymerase Beta chain (fragment)	2	K6	K4K6K8
AT2G44200	Spcwf 25-like pre-mRNA splicing factor (homologene 9811)	2				M3	M3M7				M3exp2	4
AT3G08620	KH domain-containing protein	2				M3	M3M7		R2-R4	R2	M3exp1	8
AT5G17930	MA3 domain-containing protein /nucleolar protein, similar to nucleolar protein with MIF4G domain 1 [Homo sapiens] RNA binding	2							R2-R4	R3		8
AT1G73490	RNA recognition motif (RRM)-containing protein	2				M7	M3M7				M7exp2	8
AT4G17910	Ubiquitin protein ligase (zinc finger (C3HC4-type RING finger) family protein) pentatricopeptide (PPR) repeat-and COG5062 containing protein	2				M3	M3M7		R2-R4	R2	M3exp1;M3exp2
AT5G39680	EMB 2744 class DYW pentatricopeptide (PPR) repeat-containing protein	2					M3M7			R2M	M3Mexp1;M3Mexp2
AT1G50300	dRNA-binding protein cabeza-like zinc finger (Ran-binding) family protein / RNA recognition motif (RRM)-containing protein, similar to SP|Q27294 RNA-binding protein cabeza {Drosophila melanogaster}	2				M3	M3M7				M3exp2
AT4G33990	pentatricopeptide (PPR) repeat-containing protein	2				M3	M3M7		R2-R4	R2	M3exp2
AT2G16860	AtGCIPp29 GCIP(Grap2 cyclin-D interacting protein)-interacting family protein/ splicing factor( HomoloGene 5993)	2				M7	M3M7		R2-R4	R3	M7exp2
AT5G58040	fip1 motif-containing protein, pre-mRNA polyadenylation factor	2							R2-R4	R3
AT2G43650	Sas10/U3 ribonucleoprotein (Utp) family protein	2							R2-R4	R3
AT5G66360	dimethyladenosine transferase-like protein/ ribosomal RNA adenine dimethylase family protein /rRNA processing	2				M3	M3M7		R2-R4	R2	M3exp1;M3exp2
AT5G48850	male sterility MS5 family protein	2				M5	M5M6M8	M5M6M8	R2-R4	R2	M5exp1
AT2G03870	AtLSM7 small nuclear ribonucleoprotein, putative / snRNP, putative / Sm protein, putative	2	K2	K1K3K7		M3	M3M7				M3exp2	4
AT1G09620	tRNA synthetase class I (I, L, M and V) family protein	2	K3	K1K3K7		M5	M5M6M8	M5M6M8	R2-R4	R4	M5exp1	8
AT3G07810	AtRNPA/B_5, hn RNP A/B family heterogeneous nuclear ribonucleoprotein, putative / hnRNP, putative contains in TAIR several domains	2	K3	K1K3K7		M3	M3M7		R2-R4	R2	M3exp2
AT3G53110	LOS4 DEAD/DEAH box helicase, putative, has RNA-dependent ATPase activity	2	K3	K1K3K7		M7	M3M7				M7exp2
AT5G13010	RNA helicase, putative , EMB3011	2	K2	K1K3K7					R2-R4	R4
AT3G47160	RNA-binding protein-like protein	2				M2					M2exp2	7
AT1G09760	AtU2A U2 small nuclear ribonucleoprotein A, putative	2								R6M	M1Mexp2	8
AT1G12800	S1 RNA-binding domain-containing protein	2	K2	K1K3K7		M1					M1exp2	8
AT3G13230	ScScPNO1-like /RNA-binding protein (contains KH domains) (HomoloGene 6961)	2				M4	M4				M4exp1	8
AT5G49030	tRNA synthetase class I (I, L, M and V) family protein	2				M6	M5M6M8	M5M6M8			M6exp2	8
AT5G54180	mitochondrial transcription termination factor-related / mTERF-related	2				M6	M5M6M8	M5M6M8			M6exp2	8
AT2G04842	threonyl-tRNA synthetase, putative / threonine--tRNA ligase, putative	2				M1					M1exp2
AT2G35130	pentatricopeptide (PPR) repeat-containing protein	2				M1					M1exp2
AT3G10360	pumilio/Puf RNA-binding domain-containing protein	2				M1			R5	R5	M1exp2
AT1G74850	pentatricopeptide (PPR) repeat-containing protein	2				M6	M5M6M8	M5M6M8			M6exp2
AT3G14730	pentatricopeptide (PPR) repeat-containing protein	2				M1					M1exp2
AT2G36000	mitochondrial transcription termination factor-related / mTERF-related	2				M6	M5M6M8	M5M6M8			M6exp2
AT4G38160	mitochondrial transcription termination factor-related / mTERF-related	2				M1					M1exp2
AT5G02830	pentatricopeptide (PPR) repeat-containing protein	2									M1Mexp2
AT5G13730	RNA polymerase sigma subunit SigD (sigD) / sigma-like factor (SIG4)	2									M1Mexp2
AT3G63140	mRNA-binding protein, putative	2							R1	R1	M1exp1;M3Mexp1;M1exp2
AT4G16390	chloroplastic RNA-binding protein P67, putative	2				M4	M4				M4exp2
AT4G26370	antitermination NusB domain-containing protein	2				M6	M5M6M8	M5M6M8			M6exp2
AT4G31200	SWAP (Suppressor-of-White-APricot)/surp domain-containing protein, related to DAN26 (Homo sapiens)/ splicing regulator, contains RPR (domain present in proteins, which are involved in regulation of nuclear pre-mRNA ) and SWAP (Suppressor-of-White-APricot) domain	2							R5	R5
AT2G35410	33 kDa ribonucleoprotein, chloroplast, putative / RNA-binding protein cp33, putative	2	K2	K1K3K7		M1					M1exp2
AT5G46580	Muts2-like pentatricopeptide (PPR) repeat-containing protein	2	K2	K1K3K7		M6	M5M6M8	M5M6M8			M6exp2
AT3G11710	lysyl-tRNA synthetase, putative / lysine-tRNA ligase, putative	2				M7	M3M7				M7exp2
AT2G02570	AtSPF30 nucleic acid binding hsurvival motor neuron domain containig protein 1 SMNDC1	2				M7	M3M7				M7exp2
AT4G34110	polyadenylate-binding protein 2 (PABP2)	2	K8	K4K6K8	K7K8	M1					M1exp2
AT2G37220	29 kDa ribonucleoprotein, chloroplast, putative / RNA-binding protein cp29, putative	2	K3	K1K3K7
AT3G13460	ECT2 CIPK1-associated protein, nuclear YT521-B-like family/ splicing factor-like	2	K2	K1K3K7
AT4G01000	ubiquitin family protein DUF1168 and SAP (SAF-A/B, Acinus and PIAS) motif chromosomal organisation protein	3	K3	K1K3K7
AT3G17611	rhomboid family protein / zinc finger protein-related Zinc finger domain, autophagy protein, atypical serine protease	3	K2	K1K3K7		M3	M3M7				M3exp2
AT5G08260	serine carboxypeptidase S10 family protein	3				M6	M5M6M8	M5M6M8			M6exp2	2
AT2G40010	60S acidic ribosomal protein P0 (RPP0A)	3	K2	K1K3K7		M5	M5M6M8	M5M6M8			M5exp1	4	G1
AT1G15100	zinc finger (C3HC4-type RING finger) family protein	3				M5	M5M6M8	M5M6M8			M5exp1	7
AT2G42710	ribosomal protein L1 family protein	3	K2	K1K3K7		M5	M5M6M8	M5M6M8			M5exp1	8
AT3G61820	aspartyl protease family protein Arabidopsis pepsin-like aspartic proteases (A1 family)	3	K5	K4K6K8		M4	M4		R5	R5	M4exp1;M4exp2	2	G1
AT5G51750	AtSBT1.3 subtilase family protein	3	K5	K4K6K8		M4	M4		R5	R5	M4exp2	2
AT2G25240	serpin, putative / serine protease inhibitor, putative	3				M1					M1exp1;M1exp2	1
AT1G70660	ubiquitin-conjugating enzyme family protein ( HomoloGene 81888) ubiquitin-conjugating enzyme E2 variant 1	3	K4	K4K6K8								3
AT1G11480	eukaryotic translation initiation factor-related eIF-4B domain	3				M5	M5M6M8	M5M6M8			M5exp1
AT1G54270	eukaryotic translation initiation factor 4A-2 / eIF-4A-2	3				M5	M5M6M8	M5M6M8			M5exp1
AT1G72370	40S ribosomal protein SA (RPSaA)	3	K2	K1K3K7		M5	M5M6M8	M5M6M8			M5exp1
AT1G23390	kelch repeat-containing F-box family protein	3	K4	K4K6K8					R1	R1		6
AT1G73330	protease inhibitor, putative (DR4)	3	K5	K4K6K8								7
AT4G13100	zinc finger (C3HC4-type RING finger) family protein	3	K5	K4K6K8								7
AT2G34970	eIF4-gamma/eIF5/eIF2-epsilon domain-containing protein	3				M5	M5M6M8	M5M6M8			M5exp1		S
AT1G01100	60S acidic ribosomal protein P1 (RPP1A)	3	K5	K4K6K8								8
AT1G07830	ribosomal protein L29 family protein	3	K6	K4K6K8								8
AT3G07300	eukaryotic translation initiation factor 2B family protein / eIF-2B family protein	3				M5	M5M6M8	M5M6M8			M5exp1
AT1G14980	10 kDa chaperonin (CPN10)	3	K5	K4K6K8								8
AT3G57890	tubulin-specific chaperone C-related	3	K2	K1K3K7		M5	M5M6M8	M5M6M8			M5exp1
AT5G20920	eukaryotic translation initiation factor 2 subunit 2, putative / eIF-2-beta, putative	3	K2	K1K3K7		M5	M5M6M8	M5M6M8			M5exp1
AT5G55200	co-chaperone grpE protein, putative	3				M5	M5M6M8	M5M6M8			M5exp1
AT2G27530	60S ribosomal protein L10A (RPL10aB)	3	K3	K1K3K7		M5	M5M6M8	M5M6M8			M5exp1
AT1G43690	ubiquitin interaction motif-containing protein	3	K3	K1K3K7		M5	M5M6M8	M5M6M8			M5exp1
AT2G44650	chloroplast chaperonin 10 (cpn10)	3	K5	K4K6K8		M1					M1exp2	4
AT3G45310	cysteine proteinase, putative	3	K3	K1K3K7		M5	M5M6M8	M5M6M8			M5exp1
AT2G18400	ribosomal protein L6 family protein	3										4
AT1G26880	60S ribosomal protein L34 (RPL34A)	3	K5	K4K6K8								8
AT1G25280	F-box family protein / tubby family protein	3				M5	M5M6M8	M5M6M8			M5exp1
AT2G38140	chloroplast 30S ribosomal protein S31 (PSRP4)	3				M1					M1exp2	4
AT1G27400	60S ribosomal protein L17 (RPL17A)	3	K5	K4K6K8								8
AT4G02450	contains p23 cd00237 homolog to co-chaperone p23	3	K3	K1K3K7								4
AT1G74510	kelch repeat-containing F-box family protein	3				M5	M5M6M8	M5M6M8			M5exp1
AT1G20850	cysteine endopeptidase, papain-type (XCP2)	3	K2	K1K3K7								1
AT2G02870	kelch repeat-containing F-box family protein	3	K2	K1K3K7		M5	M5M6M8	M5M6M8			M5exp1
AT4G35350	(XCP1) XYLEM CYSTEINE PEPTIDASE 1 endopeptidase, papain-type	3	K2	K1K3K7								1
AT3G16150	L-asparaginase, putative / L-asparagine amidohydrolase, putative	3	K4	K4K6K8							M4exp1;M6exp2	5
AT2G16920	ubiquitin-conjugating enzyme family protein	3	K2	K1K3K7		M5	M5M6M8	M5M6M8			M5exp1
AT2G16600	peptidyl-prolyl cis-trans isomerase, cytosolic / cyclophilin / rotamase (ROC3)	3	K2	K1K3K7								4
AT3G02090	mitochondrial processing peptidase beta subunit, putative	3	K2	K1K3K7		M5	M5M6M8	M5M6M8			M5exp1
AT3G59990	methionyl aminopeptidase, putative / methionine aminopeptidase, putative / peptidase M, putative	3	K3	K1K3K7		M5	M5M6M8	M5M6M8			M5exp1
AT5G35620	LSP1/ eukaryotic translation initiation factor 4E 2 / eIF-4E2 / mRNA cap-binding protein 2 (EIF4E2) EIF(ISO)4E, LOSS OF SUSCEPTIBILITY TO POTYVIRUSES, LSP,	3	K3	K1K3K7								4
AT4G34960	peptidyl-prolyl cis-trans isomerase, putative / cyclophilin, putative / rotamase, putative	3	K8	K4K6K8	K7K8							4
AT5G02480	expressed protein	3	K3	K1K3K7								7	G1
AT5G48180	kelch repeat-containing protein	3	K5	K4K6K8		M6	M5M6M8	M5M6M8			M6exp2	5
AT4G38600	KAKTUS Ubiquitin-protein ligase 3	3	K3	K1K3K7		M5	M5M6M8	M5M6M8			M5exp1
AT1G74270	60S ribosomal protein L35a (RPL35aC)	3	K5	K4K6K8								8
AT5G17710	co-chaperone grpE family protein	3	K3	K1K3K7								8
AT1G80750	60S ribosomal protein L7 (RPL7A)	3	K5	K4K6K8								8
AT3G66654	peptidyl-prolyl cis-trans isomerase cyclophilin-type family protein	3				M5	M5M6M8	M5M6M8			M5exp1
AT2G19740	60S ribosomal protein L31 (RPL31A)	3	K5	K4K6K8								8
AT4G33160	F-box family protein (FBX13)	3	K2	K1K3K7								6
AT2G32060	40S ribosomal protein S12 (RPS12C)	3	K5	K4K6K8								8
AT1G50380	prolyl oligopeptidase family protein	3	K3	K1K3K7								8
AT5G56340	zinc finger (C3HC4-type RING finger) family protein	3	K2	K1K3K7								6
AT3G62030	ROC4 peptidyl-prolyl cis-trans isomerase, chloroplast / cyclophilin / rotamase / cyclosporin A-binding protein	3	K3	K1K3K7								8
AT4G32420	peptidyl-prolyl cis-trans isomerase cyclophilin-type family protein	3	K3	K1K3K7								8
AT1G73260	trypsin and protease inhibitor family protein / Kunitz family protein	3	K2	K1K3K7								7
AT4G04910	vesicular fusion protein NSF AAA-type ATPase family protein contains CDC48 Nter	3	K8	K4K6K8	K7K8	M5	M5M6M8	M5M6M8			M5exp1
AT4G36760	aminopeptidase P	3	K8	K4K6K8	K7K8	M5	M5M6M8	M5M6M8			M5exp1
AT2G36160	40S ribosomal protein S14 (RPS14A)	3	K5	K4K6K8								8
AT1G76900	F-box family protein / tubby family protein	3	K2	K1K3K7								7
AT3G02190	60S ribosomal protein L39 (RPL39B)	3	K5	K4K6K8								8
AT3G23390	60S ribosomal protein L36a/L44 (RPL36aA)	3	K5	K4K6K8								8
AT3G33002	pseudogene, ribosomal protein S2p family	3	K3	K1K3K7
AT4G17100	serine protease protein -related, expressed pseudogene	3	K2	K1K3K7								7
AT5G43060	cysteine proteinase, putative / thiol protease, putative	3	K2	K1K3K7								7
AT5G51070	ATP-dependent Clp protease ATP-binding subunit (ClpD), (ERD1)	3	K2	K1K3K7								7
AT3G44590	60S acidic ribosomal protein P2 (RPP2D)	3	K5	K4K6K8								8
AT5G02500	heat shock cognate 70 kDa protein 1 (HSC70-1) (HSP70-1)	3	K3	K1K3K7		M5	M5M6M8	M5M6M8			M5exp1		M
AT3G47370	40S ribosomal protein S20 (RPS20B)	3	K5	K4K6K8								8
AT3G53430	60S ribosomal protein L12 (RPL12B)	3	K5	K4K6K8								8
AT3G53740	60S ribosomal protein L36 (RPL36B)	3	K5	K4K6K8								8
AT3G55280	60S ribosomal protein L23A (RPL23aB)	3	K5	K4K6K8								8
AT5G47550	cysteine protease inhibitor, putative / cystatin, putative	3				M1					M1exp2	4
AT3G59650	mitochondrial ribosomal protein L51/S25/CI-B8 family protein	3	K5	K4K6K8								8
AT4G00810	60S acidic ribosomal protein P1 (RPP1B)	3	K5	K4K6K8								8
AT1G64880	ribosomal protein S5 family protein	3	K2	K1K3K7								8
AT4G12600	ribosomal protein L7Ae/L30e/S12e/Gadd45 family protein	3	K6	K4K6K8								8
AT4G29410	60S ribosomal protein L28 (RPL28C)	3	K5	K4K6K8								8
AT4G34555	40S ribosomal protein S25, putative	3	K5	K4K6K8								8
AT2G24060	translation initiation factor 3 (IF-3) family protein	3	K2	K1K3K7								8
AT5G02450	60S ribosomal protein L36 (RPL36C)	3	K5	K4K6K8								8
AT5G08180	ribosomal protein L7Ae/L30e/S12e/Gadd45 family protein	3	K5	K4K6K8								8
AT5G09510	40S ribosomal protein S15 (RPS15D)	3	K5	K4K6K8								8
AT3G10610	40S ribosomal protein S17 (RPS17C)	3	K1	K1K3K7								8
AT5G23740	40S ribosomal protein S11 (RPS11C)	3	K5	K4K6K8								8
AT5G59850	40S ribosomal protein S15A (RPS15aF)	3	K5	K4K6K8								8
AT5G23140	ATP-dependent Clp protease proteolytic subunit, putative	3				M5	M5M6M8	M5M6M8			M5exp1
AT2G25490	F-box family protein (FBL6) (EIN3-BINDING F BOX PROTEIN 1); ubiquitin-protein ligase interacts with SKP1	3	K8	K4K6K8	K7K8	M3	M3M7				M3exp2	6
AT3G48350	cysteine proteinase, putative	3				M1					M1exp1	5
AT5G63530	copper chaperone (CCH)-related	3	K5	K4K6K8								8
AT1G62290	aspartyl protease family protein (HomoloGene 55616)	3				M1					M1exp1;M1exp2	6
AT4G38740	peptidyl-prolyl cis-trans isomerase / cyclophilin / rotamase / cyclosporin A-binding protein (ROC1)	3	K5	K4K6K8								8	M
AT3G04770	ScRPSOB-like /40S ribosomal protein SA (RPSaB)	3	K5	K4K6K8		M4	M4				M4exp2	8	M
AT3G13470	chaperonin, putative	3	K5	K4K6K8		M6	M5M6M8	M5M6M8			M6exp2	8
AT3G58660	60S ribosomal protein-related	3	K2	K1K3K7								8
AT2G31780	zinc finger (C3HC4-type RING finger) family protein, IBR domain	3	K2	K1K3K7		M5	M5M6M8	M5M6M8			M5exp1
AT5G20720	20 kDa chaperonin, chloroplast (CPN21) (CHCPN10) (CPN20)	3	K5	K4K6K8		M6	M5M6M8	M5M6M8			M6exp2	8
AT3G02340	zinc finger (C3HC4-type RING finger) family protein	3	K8	K4K6K8	K7K8	M5	M5M6M8	M5M6M8			M5exp1
AT5G06360	ribosomal protein S8e family protein	3	K2	K1K3K7								8
AT2G28820	ribosomal protein L16 family protein	3	K3	K1K3K7
AT5G19370	rhodanese-like domain-containing protein / PPIC-type PPIASE domain-containing protein	3	K3	K1K3K7								8
AT3G27150	kelch repeat-containing F-box family protein	3				M2			R2-R4	R4	M2exp1	2
AT1G43910	AAA-type ATPase family protein	3				M3	M3M7				M3exp2	2
AT1G67250	proteasome maturation factor UMP1 family protein / chaperone	3				M7	M3M7				M7exp2	4
AT4G22250	Ubiquitin ligase zinc finger (C3HC4-type RING finger) family protein	3				M3	M3M7		R2-R4	R2	M3exp2	4
AT1G66180	aspartyl protease family protein	3				M3	M3M7				M3exp1	7	S
AT5G44170	expressed protein, contains Ribosomal protein L11 methyltransferase (PrmA) domain	3	K3	K1K3K7
AT5G55970	zinc finger (C3HC4-type RING finger) family protein	3				M5	M5M6M8	M5M6M8	R2-R4	R4	M5exp1	7
AT2G07340	prefoldin-related KE2 family protein/ chaperone	3				M7	M3M7				M7exp2	8
AT1G79560	FtsH protease, putative	3	K2	K1K3K7								8
AT2G47940	DegP2 protease (DEGP2)	3	K2	K1K3K7								8	M
AT3G18490	aspartyl protease family protein	3	K8	K4K6K8	K7K8							8	G1
AT3G56070	peptidyl-prolyl cis-trans isomerase, putative / cyclophilin, putative / rotamase, putative	3	K1	K1K3K7								8
AT5G55220	trigger factor type chaperone family protein Peptidylprolyl isomerase, FKBP-type containing	3	K3	K1K3K7
AT4G30910	cytosol aminopeptidase family protein	3	K7	K1K3K7	K7K8							8
AT1G29150	26S proteasome regulatory subunit, putative (RPN6)	3	K3	K1K3K7
AT3G62940	OTU-like cysteine protease family protein	3	K2	K1K3K7								8
AT4G24690	ubiquitin-associated (UBA)/TS-N domain-containing protein / octicosapeptide/Phox/Bemp1 (PB1) domain-containing protein (PB1 present in signalling proteins) and ZnF_ZZ. Zinc-binding domain (SMARt 0029)	3	K2	K1K3K7		M3	M3M7				M3exp2	7
AT5G08540	Translation initiation factor 5 (eIF-5) contains KOG2767)	3				M3	M3M7				M3exp2	8
AT1G30600	subtilase family protein	3				M3	M3M7		R2-R4	R2	M3exp2	8
AT2G39720	RING-H2 FINGER PROTEIN RHC2A	3	K3	K1K3K7
AT1G15930	40S ribosomal protein S12 (RPS12A)	3	K5	K4K6K8
AT3G25230	peptidyl-prolyl cis-trans isomerase / FK506-binding protein (ROF1)	3				M5	M5M6M8	M5M6M8	R2-R4	R3	M5exp1	8
AT1G52300	60S ribosomal protein L37 (RPL37B)	3	K5	K4K6K8
AT1G64790	translational activator family protein	3	K2	K1K3K7
AT1G58270	ZW9/UBC12 /meprin and TRAF homology domain-containing protein / MATH domain-containing protein similar to ubiquitin-specific protease 12	3	K3	K1K3K7		M5	M5M6M8	M5M6M8	R2-R4	R4	M5exp1	4
AT1G69410	eukaryotic translation initiation factor 5A, putative / eIF-5A, putative	3	K5	K4K6K8
AT4G25340	immunophilin-related / FKBP-type peptidyl-prolyl cis-trans isomerase-related FKBP-type peptidylprolyl isomerases (EC:5.2.1.8)	3							R2-R4	R3		8
AT1G70600	60S ribosomal protein L27A (RPL27aC)	3	K2	K1K3K7
AT1G76720	eukaryotic translation initiation factor 2 family protein / eIF-2 family protein	3	K2	K1K3K7
AT1G77940	60S ribosomal protein L30 (RPL30B)	3	K5	K4K6K8
AT1G06720	ScBMS1-like	3							R2-R4	R3		8
AT3G25920	50S ribosomal protein L15, chloroplast (CL15)	3	K2	K1K3K7		M3	M3M7				M3exp2	8
AT2G04520	eukaryotic translation initiation factor 1A, putative / eIF-1A, putative / eIF-4C, putative	3	K2	K1K3K7
AT2G24090	ribosomal protein L35 family protein	3	K2	K1K3K7
AT1G78100	F-box family protein	3				M2					M2exp2	7
AT4G05310	ubiquitin family protein	3	K3	K1K3K7
AT2G31610	40S ribosomal protein S3 (RPS3A)	3	K2	K1K3K7
AT2G34860	chaperone protein dnaJ-related	3	K2	K1K3K7
AT3G43960	cysteine proteinase, putative	3				M1					M1exp2	6
AT2G39990	eukaryotic translation initiation factor 3 subunit 5 / eIF-3 epsilon / eIF3f (TIF3F1)	3	K2	K1K3K7
AT4G39090	cysteine proteinase RD19a (RD19A) / thiol protease	3										7	M
AT3G05590	60S ribosomal protein L18 (RPL18B)	3	K5	K4K6K8
AT3G06320	ribosomal protein L33 family protein	3	K5	K4K6K8
AT2G17450	zinc finger (C3HC4-type RING finger) family protein	3							R5	R5		7
AT1G47570	CHFR, checkpoint with forkhead and ring finger domains, zinc finger (C3HC4-type RING finger) family protein (HomoloGene10078)	3				M3	M3M7				M3exp2	8
AT1G24510	T-complex protein 1 epsilon subunit, putative / TCP-1-epsilon, putative / chaperonin, putative	3				M5	M5M6M8	M5M6M8	R2-R4	R4	M5exp1	8
AT3G26400	eukaryotic translation initiation factor 4B, putative/ eIF-4B, putative	3	K2	K1K3K7
AT3G56150	eukaryotic translation initiation factor 3 subunit 8 / eIF3 p110 / eIF3c / p105 (TIF3C1), contains PCI (Proteasome, COP9, Initiation factor 3) domain	3	K2	K1K3K7
AT4G11175	translation initiation factor IF-1, chloroplast, putative	3	K2	K1K3K7
AT4G31700	40S ribosomal protein S6 (RPS6A)	3	K5	K4K6K8
AT2G33800	ribosomal protein S5 family protein	3	K3	K1K3K7		M1					M1exp2	8
AT5G02870	60S ribosomal protein L4/L1 (RPL4D)	3	K6	K4K6K8
AT5G02960	40S ribosomal protein S23 (RPS23B)	3	K5	K4K6K8
AT5G03850	40S ribosomal protein S28 (RPS28B)	3	K5	K4K6K8
AT5G10360	40S ribosomal protein S6 (RPS6B)	3	K5	K4K6K8
AT5G13410	immunophilin / FKBP-type peptidyl-prolyl cis-trans isomerase family protein	3	K2	K1K3K7
AT5G13650	elongation factor family protein	3	K2	K1K3K7
AT5G36170	peptide chain release factor, putative	3	K2	K1K3K7
AT4G20360	elongation factor Tu / EF-Tu (TUFA)	3	K3	K1K3K7		M1					M1exp2	8
AT5G52060	ATBAG1 BCL-2-ASSOCIATED ATHANOGENE 1 BAG domain-containing and ubiquitin domain protein mitochondrial, low similarity to SP|Q99933 BAG-family molecular chaperone regulator-1 cytoplasmic	3	K3	K1K3K7								7	S
AT5G57870	eukaryotic translation initiation factor 4F, putative / eIF-4F, putative	3	K3	K1K3K7
AT1G23400	expressed protein	3	K6	K4K6K8
AT1G02170	LOL3 LSD ONE LIKE 3/metacaspase AtMCP1b Arg/Lys-specific/ latex-abundant family protein (AMC1)	3	K3	K1K3K7
AT1G07510	FtsH protease, putative	3	K2	K1K3K7
AT1G19740	ATP-dependent protease La (LON) domain-containing protein	3	K8	K4K6K8	K7K8
AT1G27750	ubiquitin system component Cue domain-containing protein	3	K2	K1K3K7
AT3G57290	hEIF3S6-LIKE eukaryotic translation initiation factor 3E / eIF3e (TIF3E1) arabidopsis homologue of human p48 (homoloGene 1205)	3							R2-R4	R2		8
AT1G33360	ATP-dependent Clp protease ATP-binding subunit ClpX, putative	3	K8	K4K6K8	K7K8
AT1G56450	20S proteasome beta subunit G1 (PBG1) (PRCH)	3	K2	K1K3K7
AT1G64840	F-box family protein	3	K2	K1K3K7
AT1G73655	immunophilin / FKBP-type peptidyl-prolyl cis-trans isomerase family protein	3	K2	K1K3K7
AT1G76920	F-box family protein (FBX3)	3	K2	K1K3K7
AT3G13235	ScDDI1-like ubiquitin family protein yeast DDI1 DNA damage inducible 1 (homologene80207)	3	K2	K1K3K7		M3	M3M7		R2-R4	R2	M3exp1;M3exp2
AT2G18193	AAA-type ATPase family protein	3	K1	K1K3K7		M3	M3M7		R2-R4	R2	M3exp1;M3exp2
AT1G79110	expressed protein, contains KOG1100 (Predicted E3 ubiquitin ligase)	3	K2	K1K3K7									G2
AT2G24200	cytosol aminopeptidase	3	K5	K4K6K8
AT2G26140	FtsH protease, YMLE1-like putative, mitochondrial	3	K2	K1K3K7
AT2G29080	FtsH protease, putative	3	K2	K1K3K7
AT3G09790	polyubiquitin (UBQ8)	3	K2	K1K3K7
AT3G24590	signal peptidase I family protein contains IPR006198 Peptidase S24, S26A and S26B	3	K2	K1K3K7
AT3G26085	CAAX amino terminal protease family protein	3	K5	K4K6K8
AT1G30090	kelch repeat-containing F-box family protein	3				M2			R2-R4	R4	M2exp1
AT3G50930	AAA-type ATPase family protein contains cd00009 AAA-superfamily of ATPases	3	K2	K1K3K7		M3	M3M7		R2-R4	R2	M3exp1;M3exp2		S
AT3G49340	cysteine proteinase, putative	3	K8	K4K6K8	K7K8								M
AT4G00752	UBX domain-containing protein , Ara4-interacting protein-like	3	K5	K4K6K8
AT1G12410	ATP-dependent Clp protease proteolytic subunit (ClpP2)	3				M3	M3M7				M3exp1
AT3G15180	26S proteasome non-ATPase regulatory subunit 5	3				M3	M3M7				M3exp1;M3exp2
AT5G07610	F-box family protein FBOX, cyclin like Fbox domain	3	K2	K1K3K7		M3	M3M7		R2-R4	R2	M3exp1;M3exp2
AT5G60190	RUB1-specific protease Ulp1 protease family protein (homologene 14084)	3				M7	M3M7				M7exp2
AT4G02570	ATCUL1 cullin family protein	3	K7	K1K3K7	K7K8
AT4G03030	kelch repeat-containing F-box family protein	3	K2	K1K3K7
AT4G12560	F-box family protein	3	K2	K1K3K7									S
AT4G30370	zinc finger (C3HC4-type RING finger) family protein	3	K2	K1K3K7
AT5G01160	mHAKAI-related /E3 ubiquitin ligase /e-cadherin binding protein-related KOG2932	3	K2	K1K3K7
AT5G25760	ubiquitin-conjugating enzyme, putative	3	K2	K1K3K7
AT5G51740	peptidase M48 family protein	3	K2	K1K3K7		M3	M3M7		R2-R4	R2	M3exp1;M3exp2
AT5G66140	20S proteasome alpha subunit D2 (PAD2) (PRS1) (PRC6)	3	K1	K1K3K7		M3	M3M7		R2-R4	R2	M3exp1;M3exp2
AT5G26960	kelch repeat-containing F-box family protein	3	K2	K1K3K7
AT5G42220	ubiquitin family protein	3	K2	K1K3K7
AT5G45390	ATP-dependent Clp protease proteolytic subunit (ClpP4)	3	K2	K1K3K7
AT5G47040	Lon protease homolog 1	3	K8	K4K6K8	K7K8								S
AT1G55760	BTB/POZ domain-containing protein	3				M3	M3M7				M3exp2
AT2G05840	20S proteasome alpha subunit A2 (PAA2)	3				M3	M3M7				M3exp2
AT5G50920	ATP-dependent Clp protease ATP-binding subunit / ClpC	3	K2	K1K3K7
AT5G51540	peptidase M3 family protein / thimet oligopeptidase family protein	3	K2	K1K3K7
AT5G53350	ATP-dependent Clp protease ATP-binding subunit ClpX1 (CLPX)	3	K7	K1K3K7	K7K8
AT5G60750	CAAX amino terminal protease family protein	3	K2	K1K3K7
AT5G67360	AtSBT1.7/ARA12 cucumisin-like serine protease (ARA12)	3	K2	K1K3K7		M3	M3M7		R2-R4	R2	M3exp1;M3exp2
AT5G67385	phototropic-responsive protein, putative contains BTB-POZ domain and NPH3 domain	3	K3	K1K3K7
AT3G61460	BRH1 (BRASSINOSTEROID-RESPONSIVE RING-H2); protein binding / ubiquitin-protein ligase/ zinc ion binding. zinc finger (C3HC4-type RING finger) family protein	3	K5	K4K6K8
AT1G08760	cysteine-type peptidase family / DUF936	3	K2	K1K3K7
AT1G27530	hUFC1-like Ubiquitin-fold modifier conjugating enzyme 1-like	3	K2	K1K3K7
AT1G26800	zinc finger (C3HC4-type RING finger) family protein	3	K5	K4K6K8
AT2G42030	zinc finger (C3HC4-type RING finger) family protein	3	K2	K1K3K7
AT3G18773	zinc finger (C3HC4-type RING finger) family protein	3	K5	K4K6K8
AT5G22920	zinc finger (C3HC4-type RING finger) family protein	3	K6	K4K6K8					R1	R1			G2
AT5G63780	zinc finger (C3HC4-type RING finger) family protein	3	K2	K1K3K7
AT1G34680	pseudogene, ribosomal maturase	3	K4	K4K6K8
AT1G63900	zinc finger (C3HC4-type RING finger) family protein	3	K3	K1K3K7
AT1G65040	zinc finger (C3HC4-type RING finger) family protein	3	K5	K4K6K8
AT3G18777	pseudogene, similar to RING-H2 zinc finger protein	3	K5	K4K6K8
AT5G26360	chaperonin, putative	3	K2	K1K3K7		M5	M5M6M8	M5M6M8	R2-R4	R4	M5exp1	8
AT5G48610	protein ribosomal S6 protein	3	K2	K1K3K7		M7	M3M7				M7exp2
AT5G20000	AtRpt6b 26S proteasome AAA-ATPase subunit, putative	3	K2	K1K3K7		M3	M3M7		R2-R4	R2	M3exp1;M3exp2
AT2G30440	chloroplast thylakoidal processing peptidase	3	K2	K1K3K7		M5	M5M6M8	M5M6M8	R2-R4	R4	M5exp1
AT2G33770	ATUBC24 ubiquitin-conjugating enzyme family protein UBC24 mRNA accumulation is suppressed by miR399f, miR399b and miR399c. Involved in phosphate starvation response	3	K2	K1K3K7		M5	M5M6M8	M5M6M8	R2-R4	R4	M5exp1;M5exp1
AT1G18070	G1 to S phase transition 1 (human GSPT1 homologene 68226) EF-1-alpha-related GTP-binding protein, putative	3	K2	K1K3K7		M5	M5M6M8	M5M6M8	R2-R4	R3	M5exp1
AT2G18600	RUB1-conjugating enzyme RCE2 probable NEDD8-conjugating enzyme Ubc12-like Q9ZU75 /hUBE2M/ScUBC12-like /RUB1-conjugating enzyme,putative	3				M3	M3M7		R2-R4	R2	M3exp2
AT3G15520	peptidyl-prolyl cis-trans isomerase TLP38, chloroplast / thylakoid lumen PPIase of 38 kDa / cyclophilin / rotamase	3				M3	M3M7				M3exp2
AT3G28580	AAA-type ATPase family protein	3				M3	M3M7				M3exp2		S
AT4G24190	SHEPHERD protein (SHD) / clavata formation protein, putative, GRP94, an ER-resident HSP90-like protein	3	K3	K1K3K7					R2-R4	R3			G1
AT3G09440	heat shock cognate 70 kDa protein 3 (HSC70-3) (homoloGene 74294) ScSSA1 gene	3	K3	K1K3K7		M5	M5M6M8	M5M6M8	R2-R4	R3	M5exp1
AT5G45100	ubiquitin-protein ligase/ zinc ion binding	3				M7	M3M7		R2-R4	R4	M7exp2
AT4G05380	AAA-type ATPase family protein	3				M3	M3M7		R2-R4	R3	M3exp1;M3exp2
AT5G38895	zinc finger (C3HC4-type RING finger) family protein	3							R2-R4	R2
AT5G35220	EGY1 peptidase M50 family protein / sterol-regulatory element binding protein (SREBP) site 2 protease family protein	3	K3	K1K3K7		M1					M1exp2
AT1G05190	ribosomal protein L6 family protein	3				M1					M1exp2	8
AT1G06560	NOL1-PCNA /NOP2/sun family protein	3				M1					M1exp2	8
AT1G07320	50S ribosomal protein L4, chloroplast (CL4)	3				M1					M1exp2	8
AT1G29070	ribosomal protein L34 family protein	3				M1					M1exp2	8
AT1G32990	ribosomal protein L11 family protein	3				M1					M1exp1;M1exp2	8
AT1G62750	elongation factor Tu family protein	3									M1Mexp1;M1Mexp2	8
AT1G35680	50S ribosomal protein L21, chloroplast / CL21 (RPL21)	3				M1					M1exp2	8
AT1G73230	nascent polypeptide-associated complex (NAC) domain-containing protein	3										8
AT1G78630	ribosomal protein L13 family protein	3				M1					M1exp1;M1exp2	8
AT1G51980	mitochondrial processing peptidase alpha subunit, putative	3	K3	K1K3K7					R2-R4	R3
AT2G43030	ribosomal protein L3 family protein	3				M1					M1exp2	8
AT3G44890	50S ribosomal protein L9, chloroplast (CL9)	3				M1					M1exp2	8
AT5G56710	60S ribosomal protein L31 (RPL31C)	3				M2					M2exp2	8
AT3G63190	ribosome recycling factor, chloroplast, putative / ribosome releasing factor, chloroplast, putative	3				M1					M1exp2	8
AT4G01310	ribosomal protein L5 family protein	3				M1			R1	R1	M1exp2	8
AT5G14320	30S ribosomal protein S13, chloroplast (CS13)	3	K2	K1K3K7		M1					M1exp2	8
AT5G17870	plastid-specific ribosomal protein-related	3				M1					M1exp2	8
AT5G18790	ribosomal protein L33 family protein	3										8
AT5G40950	50S ribosomal protein L27, chloroplast, putative (RPL27)	3				M1					M1exp2	8
AT1G10780	F-box family protein similar to SKP1 interacting partner 2 (SKIP2)	3				M4	M4		R5	R5	M4exp2	8	M
AT3G14240	AtSBT1.5 subtilase family protein	3							R5	R5		8
AT4G34980	AtSBT1.6 subtilase family protein	3							R5	R5		8	M
AT5G13520	peptidase M1 family protein	3									M1Mexp2	8
AT5G19990	26S proteasome AAA-ATPase subunit (RPT6a)	3	K3	K1K3K7		M3	M3M7		R2-R4	R2	M3exp2
AT1G75690	chaperone protein dnaJ-related, chloroplastic, similar to bundle sheath defective protein 2	3	K2	K1K3K7		M3	M3M7				M3exp1;M3exp2
AT5G60250	contains 2 In Between Ring fingers (IBR) and RING	3	K2	K1K3K7		M3	M3M7		R2-R4	R2	M3exp2
AT1G13270	metallopeptidase M24 family protein	3				M1					M1exp2	8
AT1G17220	translation initiation factor IF-2, chloroplast, putative	3				M1					M1exp2
AT1G35550	elongation factor Tu C-terminal domain-containing protein	3				M6	M5M6M8	M5M6M8			M6exp2
AT1G48350	ribosomal protein L18 family protein	3				M1					M1exp2
AT1G68590	plastid-specific 30S ribosomal protein 3, putative / PSRP-3, putative	3									M1Mexp1;M1Mexp2
AT1G53900	eukaryotic translation initiation factor 2B family protein / eIF-2B family protein	3	K2	K1K3K7		M5	M5M6M8	M5M6M8			M5exp1;M5exp1
AT1G64510	ribosomal protein S6 family protein	3				M1					M1exp2
AT1G74970	ribosomal protein S9 (RPS9)	3				M1					M1exp2
AT1G72730	eukaryotic translation initiation factor 4A, putative / eIF-4A, putative	3	K5	K4K6K8		M4	M4				M4exp1
AT1G75350	ribosomal protein L31 family protein /AtGUT	3				M1			R1	R1	M1exp2
AT1G79850	30S ribosomal protein S17, chloroplast / CS17 (RPS17)	3	K5	K4K6K8		M1					M1exp2
AT2G33450	50S ribosomal protein L28, chloroplast (CL28)	3				M1					M1exp2
AT3G08740	elongation factor P (EF-P) family protein	3				M1					M1exp2
AT3G15190	chloroplast 30S ribosomal protein S20, putative	3				M1					M1exp2
AT3G27160	ribosomal protein S21 family protein	3				M1					M1exp2
AT3G27840	50S ribosomal protein L12-2, chloroplast (CL12-B)	3				M1					M1exp2
AT3G54210	ribosomal protein L17 family protein	3				M1			R5	R5	M1exp2
AT4G17560	ribosomal protein L19 family protein	3				M1					M1exp2
AT4G29060	elongation factor Ts family protein	3				M1					M1exp2
AT4G34620	ribosomal protein S16 family protein	3				M1					M1exp2
AT5G30510	30S ribosomal protein S1, putative	3				M1					M1exp2
AT5G47190	ribosomal protein L19 family protein	3	K2	K1K3K7		M1					M1exp2
AT1G61130	serine carboxypeptidase S10 family protein	3				M2					M2exp2
AT1G06430	FtsH8 protease, putative	3				M1					M1exp2
AT1G74070	peptidyl-prolyl cis-trans isomerase cyclophilin-type family protein	3	K4	K4K6K8		M1					M1exp1;M1exp2
AT2G26390	serpin, putative / serine protease inhibitor, putative	3				M1					M1exp1
AT1G80440	kelch repeat-containing F-box family protein	3	K4	K4K6K8		M8	M5M6M8	M5M6M8	R1	R1	M8exp1
AT2G27420	cysteine proteinase, putative	3	K4	K4K6K8		M1					M1exp1;M1exp2
AT2G32480	membrane-associated zinc metalloprotease, putative	3				M1					M1exp2
AT2G32560	F-box family protein	3	K5	K4K6K8		M1					M1exp2
AT2G34080	cysteine proteinase, putative	3				M1					M1exp1;M1exp2		G1
AT3G01480	peptidyl-prolyl cis-trans isomerase, putative / cyclophilin, putative / rotamase, putative	3				M1			R1	R1	M1exp2
AT3G10450	serine carboxypeptidase S10 family protein	3				M1					M1exp2
AT3G20210	DELTA-VPE vacuolar processing enzyme, putative / asparaginyl endopeptidase, putative	3				M1					M1exp1;M1exp2
AT1G50250	cell division protein ftsH homolog 1, chloroplast (FTSH1) (FTSH) metallopeptidase	3	K8	K4K6K8	K7K8	M8	M5M6M8	M5M6M8			M8exp2
AT4G05500	pseudogene, F-box protein family, AtFBL9/AtFBL23	3							R5	R5
AT4G14800	20S proteasome beta subunit D2 (PBD2) (PRCGA)	3								R5M
AT4G36880	cysteine proteinase, putative	3				M8	M5M6M8	M5M6M8			M8exp2
AT5G02190	PROMOTION OF CELL SURVIVAL1 (PCS1) aspartyl protease family protein	3							R5	R5
AT5G02490	heat shock cognate 70 kDa protein 2 (HSC70-2)	3	K8	K4K6K8	K7K8	M4	M4				M4exp2
AT1G20823	zinc finger (C3HC4-type RING finger) family protein /ring-H2 finger like protein	3							R5	R5
AT3G48340	cysteine proteinase, putative	3	K8	K4K6K8	K7K8	M3	M3M7		R2-R4	R3	M3exp2		G1
AT1G09100	26S protease regulatory subunit 6A, putative	3									M7Mexp2
AT5G41350	zinc finger (C3HC4-type RING finger) family protein /ubiquitin protein ligase	3				M7	M3M7				M7exp2
AT5G05740	peptidase M50 family protein / sterol-regulatory element binding protein (SREBP) site 2 protease family protein	3	K2	K1K3K7		M1					M1exp2		M
AT4G17245	zinc finger (C3HC4-type RING finger) family protein	3				M1					M1exp2
AT4G28270	zinc finger (C3HC4-type RING finger) family protein	3				M1					M1exp2
AT5G47610	zinc finger (C3HC4-type RING finger) family protein	3				M1					M1exp2
AT5G06550	F-box jumonji (jmjC) domain-containing protein	3	K3	K1K3K7		M2					M2exp1	8
AT3G48030	RING-H2 finger protein ATL3I hypoxia-responsive family protein / zinc finger (C3HC4-type RING finger) family protein	3	K5	K4K6K8
AT5G22660	F-box family protein	3
AT5G02220	protein similar to FtsJ cell division protein-like Q6YZE3_ORYSA	3	K2	K1K3K7		M3	M3M7		R2-R4	R2	M3exp1;M3exp2
AT3G26618	eukaryotic release factor 1 family protein / eRF1 family protein	3	K2	K1K3K7
AT5G61500	autophagy 3 (APG3)	3	K2	K1K3K7
AT2G44140	autophagy 4a (APG4a)	3									M1Mexp2
AT3G59950	autophagy 4b (APG4b)	3
AT3G21720	isocitrate lyase, putative	4									M1exp1;M4exp2	2
AT1G05250	peroxidase, putative	4									M1exp1;M5exp1;M1exp2;M1exp2	1
AT1G30870	cationic peroxidase, putative secretory_peroxidase	4									M4exp1;M1exp2	1
AT3G62040	haloacid dehalogenase-like hydrolase family protein	4				M2					M2exp2	1
AT3G49960	peroxidase, putative	4				M8	M5M6M8	M5M6M8			M8exp2	1
AT4G31910	transferase family protein	4				M2					M2exp2	1
AT5G03610	GDSL-motif lipase/hydrolase family protein	4				M4	M4				M4exp1	1
AT4G26010	peroxidase, putative	4				M1					M1exp1;M1exp2	1
AT5G22410	peroxidase, putative	4				M1					M1exp1	1
AT5G67400	peroxidase 73 (PER73) (P73) (PRXR11)	4				M1					M1exp1;M1exp2	1
AT1G06680	photosystem II oxygen-evolving complex 23 (OEC23)	4				M1					M1exp2	2
AT1G10960	ferredoxin, chloroplast, putative	4				M1					M1exp2	2
AT1G20620	catalase 3 (SEN2)	4	K2	K1K3K7		M1					M1exp1;M1exp2	2	M
AT3G16140	photosystem I reaction center subunit VI, chloroplast, putative / PSI-H, putative (PSAH1)	4				M1					M1exp2	2
AT3G21560	UDP-glucosyltransferase, putative	4				M1					M1exp2	2
AT3G26650	glyceraldehyde 3-phosphate dehydrogenase A, chloroplast (GAPA) / NADP-dependent glyceraldehydephosphate dehydrogenase subunit A	4				M1			R5	R5	M1exp1;M1exp2	2
AT3G51240	naringenin 3-dioxygenase / flavanone 3-hydroxylase (F3H)	4	K8	K4K6K8	K7K8	M1					M1exp2	2
AT3G57010	strictosidine synthase family protein	4				M6	M5M6M8	M5M6M8			M6exp2	2
AT4G12800	photosystem I reaction center subunit XI, chloroplast (PSI-L) / PSI subunit V	4							R5	R5		2	M
AT3G55120	chalcone-flavanone isomerase / chalcone isomerase (CHI)	4				M1					M1exp2	2
AT5G08640	flavonol synthase 1 (FLS1)	4				M1					M1exp2	2
AT5G49360	glycosyl hydrolase family 3 protein	4				M8	M5M6M8	M5M6M8			M8exp2	2
AT5G09570	expressed protein	4				M1					M1exp2	2
AT3G44300	nitrilase 2 (NIT2)	4				M2					M2exp2	2
AT1G15820	chlorophyll A-B binding protein, chloroplast (LHCB6)	4								R1M	M1Mexp2	3	G1
AT1G20340	plastocyanin	4				M1			R1	R1	M1exp1;M1exp2	2	G1
AT1G23205	invertase/pectin methylesterase inhibitor family protein	4	K8	K4K6K8	K7K8	M1					M1exp2	3
AT1G31330	photosystem I reaction center subunit III family protein	4	K2	K1K3K7		M1			R1	R1	M1exp2	3
AT1G30380	photosystem I reaction center subunit psaK, chloroplast, putative / photosystem I subunit X, putative / PSI-K, putative (PSAK)	4				M1			R1	R1	M1exp2	3	G1
AT1G55670	photosystem I reaction center subunit V, chloroplast, putative / PSI-G, putative (PSAG)	4				M1			R5	R5	M1exp2	3	M
AT1G61520	chlorophyll A-B binding protein / LHCI type III (LHCA3.1)	4	K2	K1K3K7		M1			R1	R1	M1exp2	3
AT1G74470	geranylgeranyl reductase	4				M1					M1exp2	3	M
AT2G25150	transferase family protein	4									M1exp1;M8exp2	3
AT2G38390	peroxidase, putative	4				M2					M2exp2	3
AT1G79040	photosystem II 10 kDa polypeptide	4				M1			R1	R1	M1exp2	3
AT2G32300	uclacyanin I	4	K8	K4K6K8	K7K8	M1					M1exp2	3
AT2G40890	cytochrome P450 98A3, putative (CYP98A3)	4									M1Mexp2	3	S
AT2G34430	chlorophyll A-B binding protein / LHCII type I (LHB1B1)	4	K7	K1K3K7	K7K8	M1			R5	R5	M1exp2	3	M
AT5G04120	phosphoglycerate/bisphosphoglycerate mutase family protein	4				M8	M5M6M8	M5M6M8			M8exp2	3
AT4G28750	photosystem I reaction center subunit IV, chloroplast, putative / PSI-E, putative (PSAE1)	4				M1			R1	R1	M1exp2	3
AT1G15950	cinnamoyl-CoA reductase, putative	4	K2	K1K3K7		M5	M5M6M8	M5M6M8			M5exp1	1	S
AT3G18000	phosphoethanolamine N-methyltransferase 1 / PEAMT 1 (NMT1)	4				M2					M2exp2	4
AT5G13630	magnesium-chelatase subunit chlH, chloroplast, putative / Mg-protoporphyrin IX chelatase, putative (CHLH)	4				M1					M1exp1;M1exp2	3
AT3G48730	glutamate-1-semialdehyde 2,1-aminomutase 2 (GSA 2) / glutamate-1-semialdehyde aminotransferase 2 (GSA-AT 2)	4				M1					M1exp2	4
AT4G21860	methionine sulfoxide reductase domain-containing protein / SeIR domain-containing protein	4	K2	K1K3K7		M1					M1exp2	4
AT4G25100	superoxide dismutase (Fe), chloroplast (SODB) / iron superoxide dismutase (FSD1)	4				M1					M1exp2	4
AT5G47650	MutT/nudix family protein	4										4
AT5G62530	delta-1-pyrroline-5-carboxylate dehydrogenase (P5CDH)	4										4
AT5G26030	ferrochelatase I Ferrochelatase (EC:4.99.1.1)	4	K2	K1K3K7								2	S
AT5G48000	cytochrome P450 family protein	4				M1					M1exp1	4
AT1G71500	Rieske (2Fe-2S) domain-containing protein	4				M1					M1exp2	5
AT2G45740	peroxisomal biogenesis factor 11 family protein / PEX11 family protein	4				M1					M1exp2	5	G1
AT3G48460	GDSL-motif lipase/hydrolase family protein	4				M6	M5M6M8	M5M6M8			M6exp2	5
AT3G06460	GNS1/SUR4 membrane family protein (Elongation of fatty acids protein 2 (GNS1 protein) (V-SNARE bypass mutant gene 2 protein))	4				M1					M1exp1	5
AT4G39950	cytochrome P450 79B2, putative (CYP79B2)	4							R5	R5		5
AT3G56060	glucose-methanol-choline (GMC) oxidoreductase family protein	4				M1					M1exp1	5
AT1G09560	germin-like protein (GLP4) (GLP5)	4	K7	K1K3K7	K7K8	M2					M2exp2	6	S
AT5G57800	CER1 protein, putative (WAX2)	4				M1					M1exp1;M1exp2	5
AT4G37930	glycine hydroxymethyltransferase / serine hydroxymethyltransferase / serine/threonine aldolase (SHM1)	4	K6	K4K6K8		M3	M3M7				M3exp1	1
AT3G09270	glutathione S-transferase, putative	4				M2					M2exp2	6
AT3G22840	early light-induced protein (ELIP) chlorophyll A-B binding family protein	4	K5	K4K6K8							M1exp1;M4exp2	2
AT1G53680	glutathione S-transferase, putative	4				M1					M1exp1	6
AT5G23010	2-isopropylmalate synthase 3 (IMS3)	4	K4	K4K6K8		M2			R5	R5	M2exp1;M2exp2	3
AT5G01530	chlorophyll A-B binding protein CP29 (LHCB4)	4	K5	K4K6K8		M1			R5	R5	M1exp1;M1exp2	3	M
AT3G50440	hydrolase, alpha/beta fold family protein	4									M1Mexp1;M1Mexp2	6
AT2G16005	MD-2-related lipid recognition domain-containing protein / ML domain-containing protein	4	K5	K4K6K8		M3	M3M7		R1	R1	M3exp2	4
AT4G01700	chitinase, putative	4				M8	M5M6M8	M5M6M8			M8exp2	6	S
AT3G63200	patatin-related	4	K5	K4K6K8		M4	M4		R5	R5	M4exp1	7
AT4G32940	vacuolar processing enzyme gamma / gamma-VPE	4										6
AT3G47420	glycerol-3-phosphate transporter, putative / glycerol 3-phosphate permease, putative	4				M1					M1exp2	6
AT1G75280	isoflavone reductase, putative	4	K5	K4K6K8								1
AT5G40390	raffinose synthase family protein	4									M5exp1;M1exp2	6
AT2G32150	haloacid dehalogenase-like hydrolase family protein	4	K6	K4K6K8								1
AT2G20610	aminotransferase, putative	4	K5	K4K6K8								2
AT1G27980	pyridoxal-dependent decarboxylase family protein	4	K2	K1K3K7		M5	M5M6M8	M5M6M8			M5exp1	2
AT3G22890	sulfate adenylyltransferase 1 / ATP-sulfurylase 1 (APS1)	4	K5	K4K6K8								2	S
AT1G77330	1-aminocyclopropane-1-carboxylate oxidase, putative / ACC oxidase, putative	4	K2	K1K3K7		M5	M5M6M8	M5M6M8			M5exp1	2
AT1G44170	aldehyde dehydrogenase, putative (ALDH)	4				M5	M5M6M8	M5M6M8			M5exp1	3
AT3G23570	dienelactone hydrolase family protein	4	K5	K4K6K8								2
AT1G51680	4-coumarate--CoA ligase 1 / 4-coumaroyl-CoA synthase 1 (4CL1)	4				M5	M5M6M8	M5M6M8			M5exp1	3	S
AT1G52760	esterase/lipase/thioesterase family protein	4				M5	M5M6M8	M5M6M8			M5exp1	3	S
AT2G37130	peroxidase 21 (PER21) (P21) (PRXR5)	4				M2					M2exp2	7
AT2G30490	ATC4H (CINNAMATE-4-HYDROXYLASE)/ cytochrome P450 73 (CYP73) (CYP73A5)	4				M5	M5M6M8	M5M6M8			M5exp1	3	S
AT4G36610	hydrolase, alpha/beta fold family protein	4				M5	M5M6M8	M5M6M8			M5exp1	3
AT2G26250	beta-ketoacyl-CoA synthase family (FIDDLEHEAD) (FDH)	4									M5exp1;M1exp2	7
AT2G30150	UDP-glucoronosyl/UDP-glucosyl transferase family protein	4				M6	M5M6M8	M5M6M8			M6exp2	7	G2
AT2G43590	chitinase, putative	4				M2					M2exp1;M2exp2	7	S
AT5G54160	quercetin 3-O-methyltransferase 1 / flavonol 3-O-methyltransferase 1 / caffeic acid/5-hydroxyferulic acid O-methyltransferase (OMT1)	4	K3	K1K3K7								3	S
AT5G07470	peptide methionine sulfoxide reductase (MSR)	4				M2					M2exp1	7
AT4G26690	glycerophosphoryl diester phosphodiesterase family protein	4	K7	K1K3K7	K7K8	M6	M5M6M8	M5M6M8			M6exp2	7
AT5G17230	phytoene synthase (PSY) / geranylgeranyl-diphosphate geranylgeranyl transferase	4				M1					M1exp2	6
AT2G17420	thioredoxin reductase 2 / NADPH-dependent thioredoxin reductase 2 (NTR2)	4				M5	M5M6M8	M5M6M8			M5exp1	4
AT5G21105	L-ascorbate oxidase, putative	4				M6	M5M6M8	M5M6M8			M6exp2	7
AT3G05020	acyl carrier protein 1, chloroplast (ACP-1)	4				M5	M5M6M8	M5M6M8			M5exp1	4	G1
AT4G37470	hydrolase, alpha/beta fold family protein	4				M1					M1exp2	7
AT5G63600	flavonol synthase, putative	4	K8	K4K6K8	K7K8	M2					M2exp1;M2exp2	7
AT4G03060	2-oxoglutarate-dependent dioxygenase, putative (AOP2)	4	K5	K4K6K8								2
AT5G55050	GDSL-motif lipase/hydrolase family protein	4				M1					M1exp2	7
AT4G22330	alkaline phytoceramidase family / aPHC family	4				M5	M5M6M8	M5M6M8			M5exp1	4
AT4G36250	aldehyde dehydrogenase family protein	4	K2	K1K3K7		M5	M5M6M8	M5M6M8			M5exp1	4
AT2G37040	phenylalanine ammonia-lyase 1 (PAL1)	4	K3	K1K3K7		M5	M5M6M8	M5M6M8			M5exp1	1	S
AT5G40610	glycerol-3-phosphate dehydrogenase (NAD+) / GPDH	4				M5	M5M6M8	M5M6M8			M5exp1	4
AT1G74020	strictosidine synthase family protein	4	K2	K1K3K7		M5	M5M6M8	M5M6M8			M5exp1	6	G1
AT2G47650	NAD-dependent epimerase/dehydratase family protein	4				M5	M5M6M8	M5M6M8			M5exp1	6	G1
AT4G36750	quinone reductase family protein	4				M5	M5M6M8	M5M6M8			M5exp1	6
AT2G45290	transketolase, putative	4	K3	K1K3K7								2	S
AT1G65960	glutamate decarboxylase 2 (GAD 2)	4	K3	K1K3K7		M5	M5M6M8	M5M6M8			M5exp1	1
AT2G16500	arginine decarboxylase 1 (SPE1) (ARGDC)	4	K3	K1K3K7		M5	M5M6M8	M5M6M8			M5exp1	4
AT1G53580	hydroxyacylglutathione hydrolase, putative / glyoxalase II, putative	4				M5	M5M6M8	M5M6M8			M5exp1	7
AT4G04830	methionine sulfoxide reductase domain-containing protein / SeIR domain-containing protein	4	K6	K4K6K8								2
AT5G10160	beta-hydroxyacyl-ACP dehydratase, putative	4	K3	K1K3K7		M5	M5M6M8	M5M6M8			M5exp1	4
AT1G78680	gamma-glutamyl hydrolase (GGH1) / gamma-Glu-X carboxypeptidase / conjugase	4	K3	K1K3K7		M5	M5M6M8	M5M6M8			M5exp1	7
AT1G78370	glutathione S-transferase, putative, ATGSTU20	4	K5	K4K6K8								3
AT2G14750	adenylylsulfate kinase 1 (AKN1)	4	K5	K4K6K8								3	S
AT5G17820	peroxidase 57 (PER57) (P57) (PRXR10)	4	K3	K1K3K7		M5	M5M6M8	M5M6M8			M5exp1	7
AT2G47630	esterase/lipase/thioesterase family protein /Monoacylglycerol Lipase , putative	4	K5	K4K6K8								3
AT5G44020	acid phosphatase class B family protein	4	K3	K1K3K7		M5	M5M6M8	M5M6M8			M5exp1	7
AT1G69240	hydrolase, alpha/beta fold family protein	4	K3	K1K3K7								1
AT1G71695	peroxidase 12 (PER12) (P12) (PRXR6)	4	K3	K1K3K7								1	G1
AT3G19030	similar to phosphoserine aminotransferase	4	K5	K4K6K8								3
AT1G76990	ACT domain containing protein	4	K2	K1K3K7								1
AT4G39940	adenylylsulfate kinase 2 (AKN2)	4	K5	K4K6K8								3
AT1G65980	peroxiredoxin type 2, putative	4	K5	K4K6K8								4
AT3G21770	peroxidase 30 (PER30) (P30) (PRXR9)	4	K2	K1K3K7								1
AT5G51890	peroxidase-related	4	K2	K1K3K7								1
AT1G02500	S-adenosylmethionine synthetase 1 (SAM1)	4	K7	K1K3K7	K7K8							2	S
AT1G14290	acid phosphatase, putative	4	K7	K1K3K7	K7K8							2
AT1G67740	photosystem II core complex proteins psbY, chloroplast (PSBY) / L-arginine metabolising enzyme	4	K2	K1K3K7								2	M
AT1G76490	3-hydroxy-3-methylglutaryl-CoA reductase 1 / HMG-CoA reductase 1 (HMG1)	4	K3	K1K3K7								2
AT1G14810	semialdehyde dehydrogenase family protein	4	K3	K1K3K7		M5	M5M6M8	M5M6M8			M5exp1	8
AT2G30200	expressed protein	4	K5	K4K6K8								4
AT4G29690	type I phosphodiesterase/nucleotide pyrophosphatase family protein	4	K5	K4K6K8								4
AT5G39080	transferase family protein to anthocyanin 5-aromatic acyltransferase	4	K5	K4K6K8								4
AT1G73920	lipase family protein	4	K5	K4K6K8								6
AT2G47730	glutathione S-transferase 6 (GST6)	4	K6	K4K6K8								6	S
AT4G13180	short-chain dehydrogenase/reductase (SDR) family protein	4	K5	K4K6K8								6
AT5G05270	chalcone-flavanone isomerase family protein	4	K3	K1K3K7								2
AT1G58180	carbonic anhydrase family protein / carbonate dehydratase family protein	4	K5	K4K6K8								7
AT4G20870	fatty acid hydroxylase, putative	4	K2	K1K3K7								2
AT1G01120	fatty acid elongase 3-ketoacyl-CoA synthase 1 (KCS1)	4	K3	K1K3K7								3
AT1G20330	COTYLEDON VASCULAR PATTERN1 SMT2.1 S-adenosyl-methionine-sterol-C-methyltransferase /CVP1 sterol synthesis	4	K3	K1K3K7		M5	M5M6M8	M5M6M8			M5exp1	8
AT5G13710	SMT1 sterol 24-C-methyltransferase 1, putative /CEPHALOPOD	4	K7	K1K3K7	K7K8							2
AT1G06570	4-hydroxyphenylpyruvate dioxygenase (HPD)	4	K3	K1K3K7								3
AT1G77670	aminotransferase class I and II family protein	4	K3	K1K3K7		M5	M5M6M8	M5M6M8			M5exp1	8
AT5G35630	glutamine synthetase (GS2)	4	K3	K1K3K7								4
AT1G70290	trehalose-6-phosphate synthase, putative	4	K5	K4K6K8								7
AT3G50300	transferase family protein	4	K5	K4K6K8								7
AT4G15500	UDP-glucoronosyl/UDP-glucosyl transferase family protein	4	K5	K4K6K8								7
AT1G14540	AtPrx04 anionic peroxidase, putative	4				M3	M3M7				M3exp1;M3exp2	3
AT1G30370	lipase class 3 family protein	4				M3	M3M7		R2-R4	R2	M3exp1;M3exp2	3
AT2G39730	ribulose bisphosphate carboxylase/oxygenase activase / RuBisCO activase	4	K3	K1K3K7		M1			R1	R1	M1exp2	2
AT4G35790	phospholipase D delta / PLD delta (PLDDELTA) Mutants are affected in hydrogen peroxide mediated cell death.	4	K8	K4K6K8	K7K8							3
AT5G14780	formate dehydrogenase (FDH)	4	K2	K1K3K7								3	G2
AT1G05010	1-aminocyclopropane-1-carboxylate oxidase / ACC oxidase / ethylene-forming enzyme (ACO) (EAT1)	4	K3	K1K3K7							M5exp1;M1exp2	5	S
AT5G54960	pyruvate decarboxylase, putative	4	K7	K1K3K7	K7K8							3
AT4G35090	catalase 2	4	K4	K4K6K8								7
AT1G16460	mercaptopyruvate sulfurtransferase (MST2) (RDH2)	4	K7	K1K3K7	K7K8							4
AT2G43710	acyl-(acyl-carrier-protein) desaturase / stearoyl-ACP desaturase (SSI2)	4	K3	K1K3K7		M5	M5M6M8	M5M6M8			M5exp1	8
AT1G59900	pyruvate dehydrogenase E1 component alpha subunit, mitochondrial (PDHE1-A)	4	K7	K1K3K7	K7K8							4
AT1G18590	sulfotransferase family protein	4	K5	K4K6K8					R5	R5		8
AT4G39800	inositol-3-phosphate synthase isozyme 1 / myo-inositol-1-phosphate synthase 1 / MI-1-P synthase 1 / IPS 1	4	K5	K4K6K8		M1					M1exp2	8	G1
AT2G38040	acetyl co-enzyme A carboxylase carboxyltransferase alpha subunit family	4	K2	K1K3K7								4
AT3G07320	glycosyl hydrolase family 17 protein	4	K2	K1K3K7								4	M
AT1G55490	LESION INITIATION 1 /RuBisCO subunit binding-protein beta subunit, chloroplast / 60 kDa chaperonin beta subunit / CPN-60 beta	4	K3	K1K3K7							M5exp1;M6exp2	8	M
AT3G23820	NAD-dependent epimerase/dehydratase family protein	4	K8	K4K6K8	K7K8							4	M
AT5G47720	acetyl-CoA C-acyltransferase, putative / 3-ketoacyl-CoA thiolase, putative	4	K5	K4K6K8								7
AT1G80280	hydrolase, alpha/beta fold family protein	4	K5	K4K6K8					R5	R5		8
AT1G19600	pfkB-type carbohydrate kinase family protein	4	K5	K4K6K8								8
AT1G01090	pyruvate dehydrogenase E1 component alpha subunit, chloroplast	4	K3	K1K3K7		M5	M5M6M8	M5M6M8			M5exp1
AT2G22330	CYP79B3 cytochrome P450, putative	4	K5	K4K6K8		M4	M4		R5	R5	M4exp1;M4exp2	8
AT1G55020	lipoxygenase (LOX1)	4	K2	K1K3K7								6
AT2G21660	glycine-rich RNA-binding protein (GRP7)	4	K4	K4K6K8								8
AT2G37970	SOUL heme-binding family protein	4	K3	K1K3K7								6
AT2G44490	glycosyl hydrolase family 1 protein	4	K2	K1K3K7								6
AT2G46740	FAD-binding domain-containing protein	4	K2	K1K3K7								6
AT2G28000	RuBisCO subunit binding-protein alpha subunit, chloroplast / 60 kDa chaperonin alpha subunit / CPN-60 alpha	4	K3	K1K3K7							M5exp1;M6exp2	8
AT2G39795	mitochondrial glycoprotein family protein / MAM33 family protein	4	K5	K4K6K8								8
AT3G57020	strictosidine synthase family protein	4	K8	K4K6K8	K7K8							6
AT4G11600	AtGPX6 glutathione peroxidase, putative	4	K7	K1K3K7	K7K8							6	S
AT1G32900	starch synthase, putative	4	K4	K4K6K8		M1					M1exp1;M1exp2	8
AT2G24180	cytochrome P450 family protein	4	K2	K1K3K7								6	S
AT5G64300	riboflavin biosynthesis protein, putative (RIBA)	4	K2	K1K3K7								6
AT5G65110	acyl-CoA oxidase (ACX2)	4	K2	K1K3K7								6
AT1G25230	purple acid phosphatase family protein	4	K8	K4K6K8	K7K8							7
AT1G45145	thioredoxin H-type 5 (TRX-H-5) (TOUL)	4	K2	K1K3K7								7
AT4G39540	shikimate kinase family protein	4	K5	K4K6K8								8	S
AT2G15620	ferredoxin--nitrite reductase, putative	4	K8	K4K6K8	K7K8							7
AT2G26670	heme oxygenase 1 (HO1) (HY1)	4	K2	K1K3K7								7
AT3G01190	peroxidase 27 (PER27) (P27) (PRXR7), cold regulated	4	K2	K1K3K7								7
AT3G06770	glycoside hydrolase family 28 protein / polygalacturonase (pectinase) family protein	4	K2	K1K3K7								7
AT3G09220	laccase family protein / diphenol oxidase family protein	4	K2	K1K3K7								7
AT5G15490	UDP-glucose 6-dehydrogenase, putative	4	K2	K1K3K7								6	S
AT3G58730	vacuolar ATP synthase subunit D (VATD) / V-ATPase D subunit / vacuolar proton pump D subunit (VATPD)	4	K2	K1K3K7								7
AT3G62660	glycosyl transferase family 8 protein	4	K3	K1K3K7								7
AT4G15093	catalytic LigB subunit of aromatic ring-opening dioxygenase family	4	K2	K1K3K7								7
AT5G39580	peroxidase, putative	4				M3	M3M7				M3exp2	3
AT5G41080	glycerophosphoryl diester phosphodiesterase family protein	4							R2-R4	R2		4
AT2G43480	peroxidase, putative	4				M7	M3M7		R2-R4	R2	M7exp2	5
AT1G74590	glutathione S-transferase, putative	4				M7	M3M7				M7exp2	6
AT3G25900	homocysteine S-methyltransferase 1 (HMT-1)	4				M3	M3M7				M3exp2	6	S
AT5G44380	FAD-binding domain-containing protein	4				M7	M3M7		R2-R4	R3	M7exp2	6
AT2G29330	tropinone reductase, putative / tropine dehydrogenase, putative	4				M2					M2exp2	8
AT1G29900	carbamoyl-phosphate synthase family protein	4	K3	K1K3K7								8
AT4G39640	gamma-glutamyltranspeptidase family protein	4	K8	K4K6K8	K7K8							7
AT5G02050	mitochondrial glycoprotein family protein / MAM33 family protein	4				M5	M5M6M8	M5M6M8			M5exp1	8
AT5G17380	pyruvate decarboxylase family protein	4	K2	K1K3K7								7
AT1G74260	AIR synthase-related family protein	4	K3	K1K3K7								8
AT4G18480	magnesium-chelatase subunit chlI, chloroplast / Mg-protoporphyrin IX chelatase (CHLI) (CS) (CH42)	4	K5	K4K6K8		M1					M1exp2	8
AT1G80600	acetylornithine aminotransferase, mitochondrial, putative / acetylornithine transaminase, putative / AOTA, putative / ACOAT, putative	4	K3	K1K3K7								8
AT1G09570	phytochrome A (PHYA)	4	K2	K1K3K7								8
AT1G08650	phosphoenolpyruvate carboxylase kinase	4	K3	K1K3K7		M5	M5M6M8	M5M6M8			M5exp1
AT5G11450	oxygen-evolving complex-related	4	K3	K1K3K7								8
AT5G63310	nucleotide diphosphate kinase II, chloroplast (NDPK2)	4	K3	K1K3K7								8
AT1G08510	acyl-(acyl carrier protein) thioesterase / acyl-ACP thioesterase / oleoyl-(acyl-carrier protein) hydrolase / S-acyl fatty acid synthase thioesterase	4	K2	K1K3K7		M5	M5M6M8	M5M6M8			M5exp1
AT1G67090	ribulose bisphosphate carboxylase small chain 1A / RuBisCO small subunit 1A (RBCS-1A) (ATS1A)	4				M1			R5	R5	M1exp2	8	M
AT3G06730	thioredoxin family protein	4				M4	M4				M4exp2	8
AT3G11170	omega-3 fatty acid desaturase, chloroplast (FAD7) (FADD)	4				M1					M1exp2	8	G1
AT1G11840	lactoylglutathione lyase, putative / glyoxalase I, putative	4	K3	K1K3K7
AT3G15720	glycoside hydrolase family 28 protein / polygalacturonase (pectinase) family protein enriched in QC cells	4				M1					M1exp1;M1exp2	8	G1
AT3G54090	pfkB-type carbohydrate kinase family protein	4				M6	M5M6M8	M5M6M8			M6exp2	8
AT5G47050	expressed protein Shikimate kinase signature and Zn finger RING	4	K2	K1K3K7		M3	M3M7				M3exp1;M3exp2	6
AT2G40840	glycoside hydrolase family 77 protein	4	K1	K1K3K7								8
AT4G23820	glycoside hydrolase family 28 protein / polygalacturonase (pectinase) family protein	4				M6	M5M6M8	M5M6M8			M6exp2	8	M
AT3G15850	fatty acid desaturase family protein	4	K8	K4K6K8	K7K8							8
AT4G34740	amidophosphoribosyltransferase / glutamine phosphoribosylpyrophosphate amidotransferase / phosphoribosyldiphosphate 5-amidotransferase	4				M6	M5M6M8	M5M6M8	R5	R5	M6exp2	8
AT3G21110	phosphoribosylamidoimidazole-succinocarboxamide synthase / SAICAR synthetase (PUR7)	4	K2	K1K3K7								8
AT1G15140	oxidoreductase NAD-binding domain-containing protein	4	K3	K1K3K7
AT5G03860	malate synthase, putative	4				M6	M5M6M8	M5M6M8			M6exp2	8
AT3G61640	arabinogalactan-protein (AGP20)	4	K7	K1K3K7	K7K8							8	G1
AT4G29840	threonine synthase, chloroplast	4	K2	K1K3K7								8
AT5G52920	pyruvate kinase, putative	4				M2					M2exp1	8
AT1G35420	dienelactone hydrolase family protein	4	K3	K1K3K7									M
AT5G42100	glycosyl hydrolase family 17 protein	4				M6	M5M6M8	M5M6M8			M6exp2	8	M
AT5G51820	phosphoglucomutase, chloroplast (PGM) (PGMP) / glucose phosphomutase	4				M6	M5M6M8	M5M6M8			M6exp2	8
AT5G13000	glycosyl transferase family 48 protein	4	K2	K1K3K7								8
AT5G25900	ent-kaurene oxidase, putative (GA3) / cytochrome P450	4	K2	K1K3K7								8
AT4G02130	glycosyl transferase family 8 protein	4							R2-R4	R4		6
AT1G14550	anionic peroxidase, putative	4				M3	M3M7				M3exp2	7
AT1G06550	enoyl-CoA hydratase/isomerase family protein	4	K2	K1K3K7		M5	M5M6M8	M5M6M8	R2-R4	R3	M5exp1	3	S
AT2G15490	UDP-glucoronosyl/UDP-glucosyl transferase family protein	4	K2	K1K3K7		M3	M3M7		R2-R4	R2	M3exp1;M3exp2	4
AT5G26570	glycoside hydrolase starch-binding domain-containing protein	4	K1	K1K3K7								8
AT5G07440	glutamate dehydrogenase 2 (GDH2)	4	K2	K1K3K7		M5	M5M6M8	M5M6M8	R2-R4	R4	M5exp1	4	G2
AT5G57655	xylose isomerase family protein	4	K2	K1K3K7								8
AT1G52340	short-chain dehydrogenase/reductase (SDR) family protein	4	K3	K1K3K7
AT2G37390	heavy-metal-associated domain-containing protein /contains Pfam PF00403: Heavy-metal-associated domain; similar to copper homeostasis factor (CCH) (ATX1)	4				M4	M4				M4exp2	8
AT1G54100	aldehyde dehydrogenase, putative / antiquitin, putative	4	K3	K1K3K7
AT5G67220	nitrogen regulation family protein	4	K2	K1K3K7								8
AT1G01220	GHMP kinase-related	4	K2	K1K3K7
AT1G03310	isoamylase, putative / starch debranching enzyme, putative	4	K8	K4K6K8	K7K8								M
AT1G05350	thiF family protein	4	K2	K1K3K7									S
AT1G07890	L-ascorbate peroxidase 1, cytosolic (APX1)	4	K3	K1K3K7
AT1G62730	trans-isoprenyl diphosphate synthase	4								R2M	M3Mexp1;M3Mexp2	8
AT1G37130	nitrate reductase 2 (NR2)	4	K3	K1K3K7		M5	M5M6M8	M5M6M8	R2-R4	R4	M5exp1	6
AT1G64500	glutaredoxin family protein	4	K3	K1K3K7
AT1G13250	glycosyl transferase family 8 protein	4	K5	K4K6K8
AT1G13700	glucosamine/galactosamine-6-phosphate isomerase family protein	4	K5	K4K6K8
AT1G15120	ubiquinol-cytochrome C reductase complex 7.8 kDa protein, putative / mitochondrial hinge protein, putative	4				M5	M5M6M8	M5M6M8			M5exp1
AT1G64980	expressed protein /Glycosyl transferase, family 8	4	K3	K1K3K7
AT4G25730	FtsJ-like methyltransferase family protein	4							R2-R4	R3		8	M
AT1G16400	cytochrome P450 family protein	4	K5	K4K6K8
AT1G17190	glutathione S-transferase, putative	4	K5	K4K6K8
AT1G17260	ATPase 10, plasma membrane-type, putative / proton pump 10, putative / proton-exporting ATPase, putative	4	K8	K4K6K8	K7K8
AT1G17290	alanine aminotransferase, putative	4	K2	K1K3K7
AT1G18460	lipase family protein	4	K5	K4K6K8
AT1G27450	adenine phosphoribosyltransferase 1 (APT1)	4	K7	K1K3K7	K7K8
AT1G31800	cytochrome P450 family protein	4	K2	K1K3K7
AT1G32550	ferredoxin family protein	4	K2	K1K3K7
AT1G67280	lactoylglutathione lyase, putative / glyoxalase I, putative detoxification	4	K3	K1K3K7
AT1G36180	acetyl-CoA carboxylase 2 (ACC2)	4	K2	K1K3K7
AT1G52400	glycosyl hydrolase family 1 protein / beta-glucosidase, putative (BG1)	4				M3	M3M7		R5	R5	M3exp1
AT3G24503	aldehyde dehydrogenase (ALDH1a)	4	K2	K1K3K7					R2-R4	R3		6
AT1G66430	pfkB-type carbohydrate kinase family protein	4				M3	M3M7				M3exp1;M3exp2
AT4G35000	L-ascorbate peroxidase 3 (APX3)	4				M3	M3M7				M3exp1;M3exp2
AT1G43670	fructose-1,6-bisphosphatase, putative / D-fructose-1,6-bisphosphate 1-phosphohydrolase, putative / FBPase, putative	4	K3	K1K3K7
AT1G48420	desulfhydrase family	4	K8	K4K6K8	K7K8
AT1G49430	long-chain-fatty-acid--CoA ligase / long-chain acyl-CoA synthetase	4	K2	K1K3K7
AT1G73110	ribulose bisphosphate carboxylase/oxygenase activase, putative / RuBisCO activase, putative	4	K3	K1K3K7
AT1G52510	hydrolase, alpha/beta fold family protein	4	K3	K1K3K7
AT1G16880	uridylyltransferase-related	4	K3	K1K3K7		M5	M5M6M8	M5M6M8			M5exp1
AT1G56190	phosphoglycerate kinase, putative	4	K5	K4K6K8
AT1G59820	haloacid dehalogenase-like hydrolase family protein	4	K2	K1K3K7									S
AT1G62560	flavin-containing monooxygenase family protein / FMO family protein	4	K4	K4K6K8
AT1G20050	HYD 1 embryo defective HYDRA1 C-8,7 sterol isomerase	4	K3	K1K3K7		M5	M5M6M8	M5M6M8			M5exp1
AT2G20260	photosystem I reaction center subunit IV, chloroplast, putative / PSI-E, putative (PSAE2)	4	K3	K1K3K7
AT2G25080	phospholipid hydroperoxide glutathione peroxidase, chloroplast / PHGPx (GPX1)	4	K3	K1K3K7
AT1G70820	phosphoglucomutase, putative / glucose phosphomutase, putative	4	K1	K1K3K7
AT1G71100	ribose 5-phosphate isomerase-related	4	K2	K1K3K7
AT2G41680	thioredoxin reductase, putative / NADPH-dependent thioredoxin reductase, putative	4	K3	K1K3K7
AT1G73480	hydrolase, alpha/beta fold family protein	4	K2	K1K3K7
AT1G73600	phosphoethanolamine N-methyltransferase 3, putative (NMT3) homoserine synthesis	4	K5	K4K6K8
AT1G73980	phosphoribulokinase/uridine kinase family protein	4	K7	K1K3K7	K7K8
AT2G42600	phosphoenolpyruvate carboxylase, putative / PEP carboxylase, putative (PPC2)	4	K3	K1K3K7									S
AT1G74540	cytochrome P450, putative	4	K8	K4K6K8	K7K8
AT1G74910	ADP-glucose pyrophosphorylase family protein	4	K7	K1K3K7	K7K8
AT1G76790	COMT-like8 O-methyltransferase family 2 protein /catechol O-methyltransferase	4	K5	K4K6K8
AT1G78660	gamma-glutamyl hydrolase, putative / gamma-Glu-X carboxypeptidase, putative / conjugase, putative	4	K3	K1K3K7		M5	M5M6M8	M5M6M8			M5exp1
AT5G08380	alpha-galactosidase, putative / melibiase, putative / alpha-D-galactoside galactohydrolase, putative	4	K1	K1K3K7		M7	M3M7				M7exp2	8
AT2G03505	glycosyl hydrolase family protein 17	4	K5	K4K6K8
AT2G14890	arabinogalactan-protein (AGP9)	4	K5	K4K6K8					R6	R6
AT1G50430	7-dehydrocholesterol reductase / 7-DHC reductase / sterol delta-7-reductase (ST7R) / dwarf5 protein (DWF5)	4	K2	K1K3K7		M5	M5M6M8	M5M6M8			M5exp1
AT2G18700	ATTPS11 glycosyl transferase family 20 protein / trehalose-phosphatase family protein	4	K4	K4K6K8
AT3G61440	cysteine synthase, putative / O-acetylserine (thiol)-lyase, putative / O-acetylserine sulfhydrylase, putative	4	K3	K1K3K7
AT2G20690	lumazine-binding family protein	4	K2	K1K3K7
AT2G20860	lipoic acid synthase (LIP1)	4	K2	K1K3K7
AT2G21370	xylulose kinase, putative	4	K5	K4K6K8
AT4G11570	haloacid dehalogenase-like hydrolase family protein, similar to genetic modifier (Inhibitor of striate ) (Zea mays) GI:10444400	4	K3	K1K3K7
AT2G26930	4-diphosphocytidyl-2-C-methyl-D-erythritol kinase (CMK) (CDPMEK)	4	K2	K1K3K7
AT1G06130	hydroxyacylglutathione hydrolase, putative / glyoxalase II, putative	4				M7	M3M7				M7exp2
AT4G04610	5prim-adenylylsulfate reductase (APR1) / PAPS reductase homolog (PRH19)	4	K3	K1K3K7		M5	M5M6M8	M5M6M8	R2-R4	R4	M5exp1	7	S
AT2G28190	superoxide dismutase (Cu-Zn), chloroplast (SODCP) / copper/zinc superoxide dismutase (CSD2)	4	K2	K1K3K7
AT2G29340	short-chain dehydrogenase/reductase (SDR) family protein	4	K2	K1K3K7
AT1G54660	pseudogene, similar to vetispiradiene synthase	4				M7	M3M7				M7exp2
AT2G29390	sterol 4-alpha-methyl-oxidase 1 (SMO1)	4	K7	K1K3K7	K7K8
AT2G32920	thioredoxin family protein	4	K5	K4K6K8
AT2G33040	ATP synthase gamma chain, mitochondrial (ATPC)	4	K2	K1K3K7
AT1G67110	cytochrome P450, putative	4				M3	M3M7				M3exp2		G1
AT2G33150	acetyl-CoA C-acyltransferase, putative / 3-ketoacyl-CoA thiolase, putative	4	K2	K1K3K7
AT3G01590	aldose 1-epimerase family protein similar to apospory-associated protein C; APOC [Chlamydomonas reinhardtii] GI:6970044	4	K1	K1K3K7		M3	M3M7		R2-R4	R2	M3exp1;M3exp2
AT4G34030	methylcrotonyl-CoA carboxylase beta chain, mitochondrial / 3-methylcrotonyl-CoA carboxylase 2 (MCCB)	4	K2	K1K3K7		M3	M3M7		R2-R4	R2	M3exp1;M3exp2
AT1G69930	glutathione S-transferase, putative	4				M3	M3M7				M3exp2
AT2G34630	geranyl diphosphate synthase, putative / GPPS, putative / dimethylallyltransferase, putative / prenyl transferase, putative	4	K5	K4K6K8
AT3G09020	alpha 1,4-glycosyltransferase family protein / glycosyltransferase sugar-binding DXD motif-containing protein	4				M3	M3M7		R2-R4	R2	M3exp2
AT2G35840	sucrose-phosphatase 1 (SPP1)	4	K8	K4K6K8	K7K8
AT4G32260	ATP synthase family	4	K3	K1K3K7
AT2G02050	NADH-ubiquinone oxidoreductase B18 subunit, putative	4	K3	K1K3K7		M5	M5M6M8	M5M6M8			M5exp1
AT3G26070	plastid-lipid associated protein PAP / fibrillin family protein	4				M1					M1exp2	8
AT2G44620	acyl carrier protein, mitochondrial / ACP / NADH-ubiquinone oxidoreductase 9.6 kDa subunit	4	K5	K4K6K8
AT5G67460	glycosyl hydrolase family protein 17	4	K2	K1K3K7		M3	M3M7		R2-R4	R4	M3exp1
AT3G61470	chlorophyll A-B binding protein (LHCA2)	4	K2	K1K3K7		M1			R5	R5	M1exp1;M1exp2	2	M
AT1G50480	formate--tetrahydrofolate ligase / 10-formyltetrahydrofolate synthetase (THFS)	4	K3	K1K3K7		M5	M5M6M8	M5M6M8	R2-R4	R4	M5exp1
AT2G45970	cytochrome P450, putative	4	K2	K1K3K7
AT1G74960	3-ketoacyl-ACP synthase, putative, required for cold tolerance	4	K3	K1K3K7		M5	M5M6M8	M5M6M8	R2-R4	R4	M5exp1
AT2G47510	fumarate hydratase, putative / fumarase, putative	4	K7	K1K3K7	K7K8
AT2G47590	photolyase/blue light photoreceptor (PHR2)	4	K2	K1K3K7
AT2G31430	invertase/pectin methylesterase inhibitor family protein	4	K2	K1K3K7		M5	M5M6M8	M5M6M8	R2-R4	R4	M5exp1
AT3G02470	adenosylmethionine decarboxylase family protein	4	K3	K1K3K7					R2-R4	R4
AT5G08530	NADH-ubiquinone oxidoreductase 51 kDa subunit, mitochondrial, putative	4	K3	K1K3K7		M5	M5M6M8	M5M6M8	R2-R4	R4	M5exp1
AT3G26720	glycosyl hydrolase family 38 protein alpha-mannosidase	4				M3	M3M7				M3exp2
AT2G47880	glutaredoxin family protein	4	K5	K4K6K8
AT3G01180	glycogen synthase, putative	4	K8	K4K6K8	K7K8
AT3G02570	phosphomannose isomerase type I family protein	4	K2	K1K3K7
AT3G54890	chlorophyll A-B binding protein / LHCI type I (CAB)	4	K2	K1K3K7					R5	R5		8	M
AT3G55410	2-oxoglutarate dehydrogenase E1 component, putative / oxoglutarate decarboxylase, putative / alpha-ketoglutaric dehydrogenase, putative	4				M7	M3M7				M7exp2
AT3G03780	5-methyltetrahydropteroyltriglutamate--homocysteine methyltransferase, putative	4	K5	K4K6K8
AT5G14590	isocitrate dehydrogenase, putative / NADP+ isocitrate dehydrogenase, putative	4	K2	K1K3K7		M5	M5M6M8	M5M6M8	R2-R4	R4	M5exp1
AT3G04790	ribose 5-phosphate isomerase-related	4	K8	K4K6K8	K7K8
AT3G60120	glycosyl hydrolase family 1 protein	4				M3	M3M7				M3exp2
AT1G63940	monodehydroascorbate reductase, putative	4				M5	M5M6M8	M5M6M8			M5exp1
AT5G42020	luminal binding protein 2 (BiP-2) (BP2)	4	K3	K1K3K7		M5	M5M6M8	M5M6M8	R2-R4	R4	M5exp1
AT3G06550	O-acetyltransferase-related	4	K2	K1K3K7
AT4G34510	fatty acid elongase, putative	4				M3	M3M7				M3exp2
AT3G07330	glycosyl transferase family 2 protein	4	K7	K1K3K7	K7K8
AT1G49670	ARP protein (REF) oxidoreductase, zinc-binding dehydrogenase family	4				M5	M5M6M8	M5M6M8	R2-R4	R4	M5exp1
AT3G07180	GPI transamidase component PIG-S-related	4				M5	M5M6M8	M5M6M8	R2-R4	R4	M5exp1
AT4G24140	hydrolase, alpha/beta fold family protein	4				M5	M5M6M8	M5M6M8	R2-R4	R4	M5exp1
AT3G49110	peroxidase 33 (PER33) (P33) (PRXCA) / neutral peroxidase C (PERC)	4	K2	K1K3K7		M3	M3M7				M3exp1;M7exp2
AT1G68850	peroxidase, putative	4							R2-R4	R3
AT3G49160	pyruvate kinase family protein	4							R2-R4	R4			G1
AT3G10230	lycopene beta cyclase (LYC)	4	K8	K4K6K8	K7K8
AT5G53970	aminotransferase, putative	4							R2-R4	R2
AT3G10970	haloacid dehalogenase-like hydrolase family protein	4	K5	K4K6K8
AT3G11430	phospholipid/glycerol acyltransferase family protein	4	K8	K4K6K8	K7K8
AT3G14140	oxidoreductase, 2OG-Fe(II) oxygenase family protein	4	K8	K4K6K8	K7K8
AT3G16190	isochorismatase hydrolase family protein	4	K3	K1K3K7
AT3G02360	6-phosphogluconate dehydrogenase family protein	4	K2	K1K3K7		M5	M5M6M8	M5M6M8	R2-R4	R4	M5exp1		S
AT3G17770	dihydroxyacetone kinase family protein	4	K2	K1K3K7
AT3G19480	D-3-phosphoglycerate dehydrogenase, putative / 3-PGDH, putative	4	K3	K1K3K7
AT3G23490	cyanate lyase family	4	K2	K1K3K7
AT3G16370	GDSL-motif lipase/hydrolase family protein	4	K3	K1K3K7		M1			R5	R5	M1exp2	4
AT3G25660	glutamyl-tRNA(Gln) amidotransferase, putative	4	K2	K1K3K7
AT3G32990	pseudogene, ATP synthase C subunit	4	K8	K4K6K8	K7K8
AT3G47340	asparagine synthetase 1 (glutamine-hydrolyzing) / glutamine-dependent asparagine synthetase 1 (ASN1)	4							R1	R1
AT3G48720	transferase family protein, similar to hypersensitivity-related hsr201 protein - Nicotiana tabacum	4	K2	K1K3K7
AT1G71010	phosphatidylinositol-4-phosphate 5-kinase family protein	4				M5	M5M6M8	M5M6M8			M5exp1
AT2G16280	very-long-chain fatty acid condensing enzyme, putative	4	K3	K1K3K7		M5	M5M6M8	M5M6M8			M5exp1
AT3G48990	AMP-dependent synthetase and ligase family protein	4	K2	K1K3K7
AT3G50270	transferase family protein	4	K5	K4K6K8
AT1G79550	phosphoglycerate kinase, putative	4				M5	M5M6M8	M5M6M8			M5exp1
AT3G52300	ATP synthase D chain-related	4	K2	K1K3K7
AT3G54470	uridine 5prim-monophosphate synthase / UMP synthase (PYRE-F) (UMPS)	4	K5	K4K6K8
AT4G36810	geranylgeranyl pyrophosphate synthase (GGPS1) / GGPP synthetase / farnesyltranstransferase	4	K3	K1K3K7
AT3G55360	3-oxo-5-alpha-steroid 4-dehydrogenase family protein / steroid 5-alpha-reductase family protein	4	K2	K1K3K7
AT3G55630	dihydrofolate synthetase/folylpolyglutamate synthetase (DHFS/FPGS4)	4	K8	K4K6K8	K7K8
AT3G57560	aspartate/glutamate/uridylate kinase family protein	4	K2	K1K3K7
AT3G58610	ketol-acid reductoisomerase	4	K2	K1K3K7
AT3G60280	uclacyanin 3 (UCC3)	4	K2	K1K3K7
AT2G34770	fatty acid hydroxylase (FAH1)	4	K3	K1K3K7		M5	M5M6M8	M5M6M8			M5exp1		S
AT3G62750	glycosyl hydrolase family 1 protein	4	K7	K1K3K7	K7K8
AT4G03205	coproporphyrinogen III oxidase, putative / coproporphyrinogenase, putative / coprogen oxidase, putative	4	K7	K1K3K7	K7K8
AT4G04810	methionine sulfoxide reductase domain-containing protein / SeIR domain-containing protein contains SelR domain.	4	K6	K4K6K8
AT4G37520	peroxidase 50 (PER50) (P50) (PRXR2)	4	K3	K1K3K7
AT4G13840	transferase family protein	4	K3	K1K3K7
AT4G17770	glycosyl transferase family 20 protein / trehalose-phosphatase family protein	4	K5	K4K6K8									M
AT4G19170	9-cis-epoxycarotenoid dioxygenase, putative / neoxanthin cleavage enzyme, putative / carotenoid cleavage dioxygenase, putative	4	K2	K1K3K7
AT4G25570	cytochrome B561 family protein	4	K2	K1K3K7
AT4G26210	mitochondrial ATP synthase g subunit family protein	4	K5	K4K6K8
AT4G26500	BolA-like family protein / Fe-S metabolism associated domain-containing protein	4	K2	K1K3K7
AT4G30190	ATPase 2, plasma membrane-type, putative / proton pump 2, putative / proton-exporting ATPase, putative	4	K2	K1K3K7
AT4G38970	fructose-bisphosphate aldolase, putative	4	K3	K1K3K7
AT4G33870	peroxidase, putative	4	K4	K4K6K8
AT5G13640	lecithin:cholesterol acyltransferase family protein / LACT family protein	4	K3	K1K3K7
AT5G19220	glucose-1-phosphate adenylyltransferase large subunit 1 (APL1) / ADP-glucose pyrophosphorylase (ADG2)	4	K3	K1K3K7
AT3G02350	glycosyl transferase family 8 protein	4	K3	K1K3K7		M5	M5M6M8	M5M6M8			M5exp1
AT3G07270	GTP cyclohydrolase I	4	K3	K1K3K7		M5	M5M6M8	M5M6M8			M5exp1
AT5G35090	expressed protein	4	K3	K1K3K7
AT5G56260	dimethylmenaquinone methyltransferase family protein	4	K3	K1K3K7
AT5G61410	ribulose-phosphate 3-epimerase, chloroplast, putative / pentose-5-phosphate 3-epimerase, putative /RPE	4	K3	K1K3K7
AT5G02540	short-chain dehydrogenase/reductase (SDR) family protein	4	K6	K4K6K8
AT5G03650	1,4-alpha-glucan branching enzyme / starch branching enzyme class II (SBE2-2)	4	K5	K4K6K8									M
AT1G19150	chlorophyll A-B binding protein, putative / LHCI type II, putative	4	K3	K1K3K7		M1			R5	R5	M1exp2
AT4G14880	cysteine synthase / O-acetylserine (thiol)-lyase / O-acetylserine sulfhydrylase (OAS1)	4	K3	K1K3K7		M5	M5M6M8	M5M6M8			M5exp1
AT5G20630	germin-like protein (GER3)	4	K2	K1K3K7					R5	R5	M5exp1;M4exp2
AT2G44050	COI1 SUPPRESSOR1 COS1 6,7-dimethyl-8-ribityllumazine synthase / DMRL synthase / lumazine synthase / riboflavin synthaset	4	K2	K1K3K7		M5	M5M6M8	M5M6M8			M5exp1
AT5G14760	L-aspartate oxidase family protein	4	K8	K4K6K8	K7K8								G2
AT5G06340	diadenosine 5prim,5primprimprim-P1,P4-tetraphosphate hydrolase, putative	4	K3	K1K3K7		M5	M5M6M8	M5M6M8			M5exp1
AT2G44520	UbiA prenyltransferase family protein	4				M5	M5M6M8	M5M6M8			M5exp1
AT5G19290	esterase/lipase/thioesterase family protein	4	K5	K4K6K8
AT5G19850	hydrolase, alpha/beta fold family protein	4	K2	K1K3K7
AT5G20250	DARK INDUCIBLE 10 raffinose synthase family protein / seed imbibition protein, putative (din10)	4	K7	K1K3K7	K7K8				R1	R1
AT5G64460	expressed protein /Phosphoglycerate mutase family domain	4	K3	K1K3K7		M5	M5M6M8	M5M6M8			M5exp1
AT5G20300	chloroplast outer membrane protein, putative	4	K2	K1K3K7
AT5G23020	2-isopropylmalate synthase 2 (IMS2)	4	K5	K4K6K8
AT5G23630	ATPase E1-E2 type family protein / haloacid dehalogenase-like hydrolase familiy protein	4	K2	K1K3K7
AT5G24160	squalene monooxygenase 1,2 / squalene epoxidase 1,2 (SQP1,2)	4	K8	K4K6K8	K7K8
AT4G09650	ATP synthase delta chain, chloroplast, putative / H(+)-transporting two-sector ATPase, delta (OSCP) subunit, putative	4	K3	K1K3K7		M1			R5	R5	M1exp2
AT5G24420	glucosamine/galactosamine-6-phosphate isomerase-related	4	K5	K4K6K8
AT5G24960	cytochrome P450 71A14, putative (CYP71A14)	4	K5	K4K6K8
AT5G25140	cytochrome P450 family protein	4	K8	K4K6K8	K7K8
AT3G15640	cytochrome c oxidase family protein	4	K3	K1K3K7		M5	M5M6M8	M5M6M8			M5exp1
AT5G27380	glutathione synthetase (GSH2)	4	K2	K1K3K7
AT5G67590	FROSTBITE1 NADH-ubiquinone oxidoreductase-related	4	K3	K1K3K7		M5	M5M6M8	M5M6M8			M5exp1
AT5G35360	acetyl-CoA carboxylase, biotin carboxylase subunit (CAC2)	4	K8	K4K6K8	K7K8
AT5G39050	transferase family protein see another one reversely regulated	4	K2	K1K3K7
AT3G18210	oxidoreductase, 2OG-Fe(II) oxygenase family protein	4				M5	M5M6M8	M5M6M8			M5exp1
AT5G44000	glutathione S-transferase C-terminal domain-containing protein contains also Maleylacetoacetate isomerase domain	4	K2	K1K3K7
AT5G46800	A BOUT DE SOUFFLE mitochondrial carnitine/acyl carrier, putative / a bout de souffle (BOU) / CAC-like protein	4	K2	K1K3K7
AT3G50400	GDSL-motif lipase/hydrolase family protein	4				M5	M5M6M8	M5M6M8			M5exp1
AT5G47030	ATP synthase deltaprim chain, mitochondrial	4	K2	K1K3K7
AT5G49730	ferric reductase-like transmembrane component family protein	4	K5	K4K6K8
AT5G50210	quinolinate synthetase A-related	4	K2	K1K3K7
AT5G50370	adenylate kinase, putative , mitochondrial/ ATP-AMP transphosphorylase 2	4	K6	K4K6K8
AT5G53460	glutamate synthase (NADH), chloroplast, putative	4	K2	K1K3K7
AT5G54810	tryptophan synthase, beta subunit 1 (TSB1)	4	K7	K1K3K7	K7K8
AT1G03630	protochlorophyllide reductase C, chloroplast / PCR C / NADPH-protochlorophyllide oxidoreductase C (PORC)	4	K3	K1K3K7		M1					M1exp2
AT5G57330	aldose 1-epimerase family protein	4	K2	K1K3K7
AT1G42970	glyceraldehyde-3-phosphate dehydrogenase B, chloroplast (GAPB) / NADP-dependent glyceraldehydephosphate dehydrogenase subunit B	4	K3	K1K3K7		M1			R1	R1	M1exp2		M
AT3G51520	diacylglycerol acyltransferase family	4				M5	M5M6M8	M5M6M8			M5exp1
AT5G60600	1-hydroxy-2-methyl-2-(E)-butenyl 4-diphosphate synthase, putative / GcpE family protein	4	K2	K1K3K7
AT1G77490	L-ascorbate peroxidase, thylakoid-bound (tAPX)	4	K3	K1K3K7		M1					M1exp2		M
AT3G52200	dihydrolipoamide S-acetyltransferase, putative	4	K2	K1K3K7		M5	M5M6M8	M5M6M8			M5exp1
AT5G62790	1-deoxy-D-xylulose 5-phosphate reductoisomerase (DXR)	4	K5	K4K6K8
AT5G65720	cysteine desulfurase, mitochondrial (NIFS)	4	K2	K1K3K7
AT3G28460	expressed protein Methyl transferase superfamily	4	K2	K1K3K7
AT3G33000	pseudogene, ATP synthase A subunit	4	K4	K4K6K8
AT4G37000	accelerated cell death 2 (ACD2), PCD protector	4	K2	K1K3K7
AT3G55610	delta 1-pyrroline-5-carboxylate synthetase B / P5CS B (P5CS2)	4	K8	K4K6K8	K7K8	M5	M5M6M8	M5M6M8			M5exp1
AT3G56460	oxidoreductase, zinc-binding dehydrogenase family protein	4	K2	K1K3K7		M5	M5M6M8	M5M6M8			M5exp1
AT3G59760	cysteine synthase, mitochondrial, putative / O-acetylserine (thiol)-lyase, putative / O-acetylserine sulfhydrylase, putative	4				M5	M5M6M8	M5M6M8			M5exp1
AT2G24270	NADP-dependent glyceraldehyde-3-phosphate dehydrogenase, putative	4	K3	K1K3K7		M1					M1exp2
AT2G24820	Rieske (2Fe-2S) domain-containing protein	4	K3	K1K3K7		M1					M1exp2
AT4G15760	monooxygenase, putative (MO1)	4				M5	M5M6M8	M5M6M8			M5exp1
AT4G35630	phosphoserine aminotransferase, chloroplast (PSAT)	4	K2	K1K3K7		M5	M5M6M8	M5M6M8			M5exp1
AT4G13770	CYP83A1 cytochrome P450 family protein	4	K3	K1K3K7		M2					M2exp1;M2exp2
AT4G04640	ATP synthase gamma chain 1, chloroplast (ATPC1)	4	K3	K1K3K7							M5exp1;M1exp2
AT5G13280	aspartate kinase	4				M5	M5M6M8	M5M6M8			M5exp1
AT5G14950	glycosyl hydrolase family 38 protein	4				M5	M5M6M8	M5M6M8			M5exp1
AT3G16520	UDP-glucoronosyl/UDP-glucosyl transferase family protein	4	K3	K1K3K7		M1					M1exp2
AT5G43940	alcohol dehydrogenase class III / glutathione-dependent formaldehyde dehydrogenase / GSH-FDH (ADHIII)	4	K2	K1K3K7		M5	M5M6M8	M5M6M8			M5exp1
AT4G35250	vestitone reductase-related	4	K3	K1K3K7		M8	M5M6M8	M5M6M8			M8exp2
AT5G56090	cytochrome oxidase assembly family protein	4				M5	M5M6M8	M5M6M8			M5exp1
AT5G64440	amidase family protein	4				M5	M5M6M8	M5M6M8			M5exp1
AT4G21280	oxygen-evolving enhancer protein 3, chloroplast, putative (PSBQ1) (PSBQ)	4	K3	K1K3K7		M1			R1	R1	M1exp2
AT5G67540	glycosyl hydrolase family protein 43	4				M5	M5M6M8	M5M6M8			M5exp1
AT5G18670	beta-amylase, putative (BMY3) / 1,4-alpha-D-glucan maltohydrolase, putative	4	K3	K1K3K7		M1					M1exp2
AT5G58330	malate dehydrogenase (NADP), chloroplast, putative	4	K3	K1K3K7		M1					M1exp2
AT2G04700	ferredoxin thioredoxin reductase catalytic beta chain family protein	4	K5	K4K6K8		M3	M3M7				M3exp1
AT4G17090	beta-amylase (CT-BMY) / 1,4-alpha-D-glucan maltohydrolase	4	K8	K4K6K8	K7K8	M3	M3M7				M3exp1
AT2G33850	non classical Arabinogalactan protein (AGP)	4									M3exp1;M2exp2
AT1G01580	ferric-chelate reductase, putative	4	K7	K1K3K7	K7K8	M2					M2exp1;M2exp2
AT4G12720	ATNUDT7 Cytosolic Nudix Hydrolases Negatively regulates EDS1-conditioned plant defense and programmed cell death.	4	K7	K1K3K7	K7K8	M3	M3M7				M3exp1;M3exp2
AT5G64040	photosystem I reaction center subunit PSI-N, chloroplast, putative / PSI-N, putative (PSAN)	4	K3	K1K3K7		M1			R1	R1	M1exp2
AT1G58290	glutamyl-tRNA reductase 1 / GluTR (HEMA1)	4	K5	K4K6K8		M1					M1exp2
AT1G03600	photosystem II family protein	4				M1			R5	R5	M1exp2
AT1G15380	lactoylglutathione lyase family protein / glyoxalase I family protein / bleomycin resistance protein	4	K7	K1K3K7	K7K8	M2					M2exp2
AT1G02205	CER1 protein	4				M6	M5M6M8	M5M6M8			M6exp2
AT1G03475	LIN2 LESION INITIATION 2 coproporphyrinogen III oxidase, putativecoproporphyrinogen III oxidase, putative / coproporphyrinogenase, putative / coprogen oxidase, putative	4	K5	K4K6K8		M6	M5M6M8	M5M6M8			M6exp2
AT1G03680	thioredoxin M-type 1, chloroplast (TRX-M1)	4				M1					M1exp2
AT1G04620	coenzyme F420 hydrogenase family / dehydrogenase, beta subunit family	4				M1					M1exp2
AT1G07720	beta-ketoacyl-CoA synthase family protein	4				M1					M1exp1;M1exp2
AT1G29790	putative methyltransferase	4	K2	K1K3K7		M5	M5M6M8	M5M6M8			M5exp1
AT1G12900	glyceraldehyde 3-phosphate dehydrogenase, chloroplast, putative / NADP-dependent glyceraldehydephosphate dehydrogenase, putative	4				M1			R5	R5	M1exp1;M1exp2		G2
AT1G17100	SOUL heme-binding family protein	4	K2	K1K3K7		M1					M1exp2
AT1G48850	EMB 1144 chorismate synthase, putative / 5-enolpyruvylshikimate-3-phosphate phospholyase, putative	4	K2	K1K3K7		M5	M5M6M8	M5M6M8			M5exp1	7	S
AT1G18870	isochorismate synthase, putative / isochorismate mutase, putative	4	K5	K4K6K8		M1					M1exp1
AT1G20020	ferredoxin--NADP(+) reductase, putative / adrenodoxin reductase, putative	4				M1					M1exp2
AT1G20480	4-coumarate--CoA ligase family protein / 4-coumaroyl-CoA synthase family protein	4									M1Mexp1;M1Mexp2
AT1G21500	chloroplast lumen protein	4	K5	K4K6K8		M1			R5	R5	M1exp2
AT1G23740	oxidoreductase, zinc-binding dehydrogenase family protein	4									M1Mexp1;M1Mexp2
AT1G23310	glutamate:glyoxylate aminotransferase 1 (GGT1)	4				M1					M1exp2
AT1G26560	glycosyl hydrolase family 1 protein	4	K8	K4K6K8	K7K8	M1					M1exp1;M1exp2
AT1G27480	lecithin:cholesterol acyltransferase family protein / LACT family protein	4				M1					M1exp2
AT1G24180	pyruvate dehydrogenase E1 component alpha subunit, mitochondrial, putative	4				M8	M5M6M8	M5M6M8			M8exp2
AT1G29660	GDSL-motif lipase/hydrolase family protein	4	K4	K4K6K8		M1			R5	R5	M1exp2
AT1G30530	UDP-glucoronosyl/UDP-glucosyl transferase family protein	4				M1					M1exp1;M1exp2
AT1G32470	glycine cleavage system H protein, mitochondrial, putative	4				M1			R5	R5	M1exp2		M
AT1G35290	thioesterase family protein	4				M1					M1exp2
AT1G51400	photosystem II 5 kD protein	4	K5	K4K6K8		M8	M5M6M8	M5M6M8	R5	R5	M8exp2
AT1G33811	GDSL-motif lipase/hydrolase family protein	4				M6	M5M6M8	M5M6M8			M6exp2
AT1G32060	phosphoribulokinase (PRK) / phosphopentokinase	4				M1			R5	R5	M1exp2
AT1G51570	C2 domain-containing protein	4				M6	M5M6M8	M5M6M8			M6exp2		G2
AT1G52230	photosystem I reaction center subunit VI, chloroplast, putative / PSI-H, putative (PSAH2)	4				M1			R5	R5	M1exp2
AT1G56430	nicotianamine synthase, putative	4				M1					M1exp2
AT1G57770	amine oxidase family	4				M1					M1exp2
AT1G62180	5prim-adenylylsulfate reductase 2, chloroplast (APR2) (APSR) / adenosine 5prim-phosphosulfate 5prim-adenylylsulfate (APS) sulfotransferase 2 / 3prim-phosphoadenosine-5prim-phosphosulfate (PAPS) reductase homolog 43 (PRH-43)	4				M1					M1exp2		S
AT1G64670	hydrolase, alpha/beta fold family protein	4				M1					M1exp2
AT1G64760	glycosyl hydrolase family 17 protein	4	K5	K4K6K8					R5	R5
AT1G65060	4-coumarate--CoA ligase 3 / 4-coumaroyl-CoA synthase 3 (4CL3)	4				M6	M5M6M8	M5M6M8			M6exp2
AT1G66970	glycerophosphoryl diester phosphodiesterase family protein	4				M1			R1	R1	M1exp2
AT1G74710	isochorismate synthase 1 (ICS1) / isochorismate mutase	4				M1					M1exp1;M1exp2
AT1G76080	thioredoxin family protein	4	K2	K1K3K7		M1					M1exp2
AT1G72610	germin-like protein (GER1) contains cupin domain Cupin	4				M1			R5	R5	M1exp2
AT1G77090	thylakoid lumenal 29.8 kDa protein	4							R5	R5
AT2G13360	serine-glyoxylate aminotransferase-related	4				M1			R5	R5	M1exp1;M1exp2		M
AT2G04570	GDSL-motif lipase/hydrolase family protein	4									M5exp1;M1exp2
AT2G05710	aconitate hydratase, cytoplasmic, putative / citrate hydro-lyase/aconitase, putative	4	K8	K4K6K8	K7K8	M5	M5M6M8	M5M6M8	R2-R4	R4	M5exp1
AT2G15090	fatty acid elongase, putative	4	K2	K1K3K7		M1			R5	R5	M1exp2
AT2G21730	mannitol dehydrogenase, putative	4				M1					M1exp2
AT2G21860	violaxanthin de-epoxidase-related	4				M1					M1exp2
AT2G21330	fructose-bisphosphate aldolase, putative	4	K5	K4K6K8					R5	R5			M
AT2G21890	mannitol dehydrogenase, putative	4				M1					M1exp2
AT2G26500	cytochrome b6f complex subunit (petM), putative	4				M1			R5	R5	M1exp1;M1exp2
AT2G27680	aldo/keto reductase family protein	4				M1					M1exp2
AT2G29450	glutathione S-transferase (103-1A)	4	K8	K4K6K8	K7K8	M1					M1exp2		G1
AT2G29630	thiamine biosynthesis family protein / thiC family protein	4	K2	K1K3K7		M1			R1	R1	M1exp2
AT2G30390	ferrochelatase II	4				M1					M1exp2
AT2G34420	chlorophyll A-B binding protein / LHCII type I (LHB1B2)	4				M1			R1	R1	M1exp2
AT2G34490	cytochrome P450 family protein	4				M1					M1exp2
AT2G40100	chlorophyll A-B binding protein (LHCB4.3)	4				M1					M1exp2
AT2G38600	acid phosphatase class B family protein	4				M2					M2exp2
AT2G41480	peroxidase, putative	4				M2					M2exp2		S
AT2G40490	uroporphyrinogen decarboxylase, putative / UPD, putative	4				M1					M1exp2
AT3G01260	aldose 1-epimerase family protein	4				M2					M2exp2
AT3G01440	oxygen evolving enhancer 3 (PsbQ) family protein	4	K2	K1K3K7		M1					M1exp2
AT3G01500	carbonic anhydrase 1, chloroplast / carbonate dehydratase 1 (CA1)	4	K2	K1K3K7		M1					M1exp2
AT3G02730	thioredoxin, putative	4				M1					M1exp1;M1exp2
AT3G02580	delta 7-sterol-C5-desaturase (STE1)	4	K3	K1K3K7		M5	M5M6M8	M5M6M8			M5exp1;M5exp1
AT3G04290	GDSL-motif lipase/hydrolase family protein / similar to family II lipases EXL3, EXL1, EXL2	4							R5	R5	M1exp1;M4exp2
AT3G08940	chlorophyll A-B binding protein (LHCB4.2)	4				M1			R5	R5	M1exp2
AT3G10840	hydrolase, alpha/beta fold family protein	4				M6	M5M6M8	M5M6M8			M6exp2
AT3G14420	(S)-2-hydroxy-acid oxidase, peroxisomal, putative / glycolate oxidase, putative / short chain alpha-hydroxy acid oxidase, putative	4				M1			R5	R5	M1exp1;M1exp2
AT3G14930	uroporphyrinogen decarboxylase, putative / UPD, putative	4				M1					M1exp2
AT3G14210	GDSL-like Lipase/Acylhydrolase /myrosinase-associated protein, putative	4							R5	R5	M1exp1;M4exp2
AT3G12780	phosphoglycerate kinase, putative	4	K6	K4K6K8		M1					M1exp2
AT3G18080	glycosyl hydrolase family 1 protein	4	K4	K4K6K8		M1			R5	R5	M1exp1;M1exp2
AT3G21055	photosystem II 5 kD protein, putative	4				M8	M5M6M8	M5M6M8	R1	R1	M8exp2
AT3G26060	peroxiredoxin Q, putative	4				M1			R5	R5	M1exp2
AT3G29670	transferase family protein	4				M1					M1exp2
AT3G44970	cytochrome P450 family protein	4				M1					M1exp2
AT3G45140	lipoxygenase (LOX2)	4				M1					M1exp1;M1exp2
AT3G46670	UDP-glucoronosyl/UDP-glucosyl transferase family protein	4				M6	M5M6M8	M5M6M8			M6exp2
AT3G48420	haloacid dehalogenase-like hydrolase family protein	4	K2	K1K3K7		M1					M1exp2
AT3G51820	chlorophyll synthetase, putative	4				M1					M1exp2		G2
AT3G55330	photosystem II reaction center PsbP family protein	4				M1					M1exp2
AT3G54050	fructose-1,6-bisphosphatase, putative / D-fructose-1,6-bisphosphate 1-phosphohydrolase, putative / FBPase, putative	4	K5	K4K6K8		M1			R5	R5	M1exp2
AT4G02530	chloroplast thylakoid lumen protein	4				M1					M1exp2
AT3G55800	sedoheptulose-1,7-bisphosphatase, chloroplast / sedoheptulose-bisphosphatase	4				M1			R5	R5	M1exp2
AT3G58990	aconitase C-terminal domain-containing protein	4	K4	K4K6K8		M4	M4		R5	R5	M4exp2
AT4G02770	photosystem I reaction center subunit II, chloroplast, putative / photosystem I 20 kDa subunit, putative / PSI-D, putative (PSAD1)	4				M1			R5	R5	M1exp2		G2
AT4G08390	L-ascorbate peroxidase, stromal (sAPX)	4				M1					M1exp2
AT4G07960	glycosyl transferase family 2 protein	4							R5	R5			M
AT4G09010	L-ascorbate peroxidase, chloroplast, putative	4				M1					M1exp2
AT4G13250	short-chain dehydrogenase/reductase (SDR) family protein	4	K2	K1K3K7		M1					M1exp2
AT4G15530	pyruvate phosphate dikinase family protein	4				M1					M1exp2
AT4G14890	ferredoxin family protein	4	K5	K4K6K8		M4	M4				M4exp2
AT4G16980	arabinogalactan-protein family	4				M1					M1exp1
AT4G22880	leucoanthocyanidin dioxygenase, putative / anthocyanidin synthase, putative	4	K8	K4K6K8	K7K8	M1					M1exp2
AT4G24510	eceriferum protein (CER2)	4	K2	K1K3K7		M1					M1exp1;M1exp2
AT4G24930	thylakoid lumenal 17.9 kDa protein, chloroplast	4				M1					M1exp2
AT4G25050	acyl carrier family protein / ACP family protein	4				M1			R5	R5	M1exp2
AT4G25080	magnesium-protoporphyrin O-methyltransferase, putative / magnesium-protoporphyrin IX methyltransferase, putative	4				M1					M1exp2		M
AT4G26520	fructose-bisphosphate aldolase, cytoplasmic	4	K5	K4K6K8		M1					M1exp2
AT4G26530	fructose-bisphosphate aldolase, putative	4	K4	K4K6K8		M1			R1	R1	M1exp2
AT4G28660	photosystem II reaction centre W (PsbW) family protein	4				M1					M1exp2
AT4G30110	ATPase E1-E2 type family protein / haloacid dehalogenase-like hydrolase family protein / heavy-metal-associated domain-containing protein	4				M1					M1exp2
AT4G27080	thioredoxin family protein	4				M8	M5M6M8	M5M6M8			M8exp2
AT4G32770	tocopherol cyclase, chloroplast / vitamin E deficient 1 (VTE1) / sucrose export defective 1 (SXD1)	4	K5	K4K6K8		M1					M1exp2
AT4G28780	GDSL-motif lipase/hydrolase family protein peroxisomal protein/GDSL-motif lipase/hydrolase family protein, similar to family II lipase EXL3 (GI:15054386), EXL1 (GI:15054382), EXL2 (GI:15054384) (Arabidopsis thaliana); contains Pfam profile PF00657: Lipase/Acylhydrolase with GDSL-like motif	4				M4	M4				M4exp2
AT5G14130	peroxidase, putative	4				M2					M2exp1
AT4G33010	glycine dehydrogenase (decarboxylating), putative / glycine decarboxylase, putative / glycine cleavage system P-protein, putative	4				M1					M1exp1;M1exp2
AT4G39210	glucose-1-phosphate adenylyltransferase large subunit 3 (APL3) / ADP-glucose pyrophosphorylase	4				M6	M5M6M8	M5M6M8			M6exp2
AT4G36530	hydrolase, alpha/beta fold family protein	4				M1					M1exp2
AT4G37230	oxygen-evolving enhancer protein, chloroplast, putative / 33 kDa subunit of oxygen evolving system of photosystem II, putative	4				M6	M5M6M8	M5M6M8			M6exp2
AT4G39330	mannitol dehydrogenase, putative	4	K2	K1K3K7							M5exp1;M1exp2
AT4G39510	cytochrome P450 family protein	4				M1					M1exp2
AT5G04140	glutamate synthase (GLU1) / ferredoxin-dependent glutamate synthase (Fd-GOGAT 1)	4	K5	K4K6K8		M1			R1	R1	M1exp2
AT5G03870	glutaredoxin family protein	4				M4	M4				M4exp2		M
AT5G04530	beta-ketoacyl-CoA synthase family protein	4				M1			R5	R5	M1exp1;M1exp2
AT5G06290	2-cys peroxiredoxin, chloroplast, putative	4				M1					M1exp2
AT5G22500	male sterility 2-like protein /acyl CoA reductase, putative	4	K2	K1K3K7		M2					M2exp2
AT5G07990	TT7 (transparent testa 7 protein)flavonoid 3prim-monooxygenase / flavonoid 3prim-hydroxylase (F3primH) / cytochrome P450 75B1 (CYP75B1)	4	K8	K4K6K8	K7K8	M6	M5M6M8	M5M6M8			M6exp2
AT5G08410	ferredoxin-thioredoxin reductase, putative	4	K2	K1K3K7		M1					M1exp2
AT5G15950	adenosylmethionine decarboxylase family protein	4				M1					M1exp1;M1exp2
AT5G09660	malate dehydrogenase, glyoxysomal	4				M1			R1	R1	M1exp2
AT5G17220	AtGSTF12 glutathione S-transferase, putative /AtGSTF12.pdf unknown function	4	K8	K4K6K8	K7K8						M1exp1;M4exp2
AT5G18570	GTP1/OBG family protein / Putative chloroplast-localized A. thaliana, homologue of yeast small GTPases	4				M6	M5M6M8	M5M6M8			M6exp2
AT5G18660	isoflavone reductase-related	4				M1			R1	R1	M1exp1;M1exp2
AT5G24210	lipase class 3 family protein	4				M1					M1exp2
AT5G26000	glycosyl hydrolase family 1 protein	4				M1					M1exp2
AT5G63560	transferase family protein	4				M2					M2exp2
AT5G36790	phosphoglycolate phosphatase, putative	4				M1			R1	R1	M1exp2
AT5G38520	hydrolase, alpha/beta fold family protein	4				M1					M1exp2
AT3G14940	phosphoenolpyruvate carboxylase, putative / PEP carboxylase, putative	4	K2	K1K3K7								7	S
AT5G42650	allene oxide synthase (AOS) / hydroperoxide dehydrase / cytochrome P450 74A (CYP74A)	4	K5	K4K6K8		M1					M1exp2		G1
AT5G42800	dihydroflavonol 4-reductase (dihydrokaempferol 4-reductase) (DFR)	4	K8	K4K6K8	K7K8	M1					M1exp1;M1exp2
AT5G38410	RuBisCO small subunit 3B (RBCS-3B) (ATS3B)	4				M1			R5	R5	M1exp2		M
AT5G40150	peroxidase, putative	4				M6	M5M6M8	M5M6M8	R5	R5	M6exp2		G1
AT5G45940	ATNUD11 MutT/nudix family protein cytosolic	4									M1Mexp2
AT5G42720	glycosyl hydrolase family 17 protein	4				M6	M5M6M8	M5M6M8	R5	R5	M6exp2
AT5G45670	GDSL-motif lipase/hydrolase family protein	4	K5	K4K6K8		M1			R5	R5	M1exp1;M1exp2
AT5G45950	GDSL-motif lipase/hydrolase family protein	4				M1					M1exp2
AT5G47110	lil3 protein, putative	4	K2	K1K3K7		M1					M1exp2		M
AT5G53490	thylakoid lumenal 17.4 kDa protein, chloroplast	4				M1			R1	R1	M1exp2
AT5G54770	thiazole biosynthetic enzyme, chloroplast (ARA6) (THI1) (THI4)	4				M1			R5	R5	M1exp2
AT5G54060	glycosyltransferase family protein	4				M6	M5M6M8	M5M6M8			M6exp2
AT5G57030	lycopene epsilon cyclase	4				M1					M1exp1;M1exp2
AT5G62840	phosphoglycerate/bisphosphoglycerate mutase family protein	4				M1					M1exp2
AT5G58480	glycosyl hydrolase family 17 protein	4				M6	M5M6M8	M5M6M8			M6exp2
AT1G21770	predicted acetyltransferase	4				M2					M2exp2
AT5G42980	thioredoxin H-type 3 (TRX-H-3) (GIF1)	4				M7	M3M7				M7exp2
AT3G47810	calcineurin-like phosphoesterase family protein	4
AT5G63570	glutamate-1-semialdehyde 2,1-aminomutase 1 (GSA 1) /(GSA-AT 1)	4				M1					M1exp2		S
AT1G54790	GDSL-motif lipase/hydrolase family protein	4									M1Mexp2
AT2G22240	inositol-3-phosphate synthase isozyme 2 / myo-inositol-1-phosphate synthase 2 / MI-1-P synthase 2 / IPS 2	4									M1Mexp2
AT3G03330	short-chain dehydrogenase/reductase (SDR) family protein	4
AT3G17390	S-adenosylmethionine synthetase, putative link to cytosine Ml transferase	4
AT3G19710	branched-chain amino acid aminotransferase, putative / branched-chain amino acid transaminase, putative (BCAT4)	4									M4Mexp2
AT5G57040	lactoylglutathione lyase family protein / glyoxalase I family protein	4
AT1G69530	expansin, putative (EXP1)	5	K2	K1K3K7		M2					M2exp2	6
AT3G52115	AtGR1 Gamma-response 1/similarity with Retinoblastoma-binding protein 8 hsRbBP8-like	5	K2	K1K3K7		M3	M3M7		R2-R4	R2	M3exp1;M3exp2
AT1G52190	proton-dependent oligopeptide transport (POT) family protein	5							R5	R5		1	G1
AT1G62980	expansin, putative (EXP18)	5	K8	K4K6K8	K7K8						M4exp1;M1exp2	1
AT3G25190	nodulin, putative	5				M2					M2exp1;M2exp2	1
AT2G18800	At-XTH21 xyloglucan:xyloglucosyl transferase, putative / imilar to xyloglucan endotransglycosylase TCH4	5				M4	M4				M4exp2	1
AT2G20520	fasciclin-like arabinogalactan-protein (FLA6)	5				M1					M1exp2	1
AT3G53980	protease inhibitor/seed storage/lipid transfer protein (LTP) family protein	5				M8	M5M6M8	M5M6M8			M8exp2	1
AT3G56620	integral membrane family protein / nodulin MtN21-related	5				M6	M5M6M8	M5M6M8			M6exp2	1
AT3G60330	ATPase, plasma membrane-type, putative / proton pump, putative	5				M1					M1exp1	1
AT4G02270	pollen Ole e 1 allergen and extensin family protein	5				M1					M1exp1;M1exp2	1
AT4G25820	At-XTH14/ xyloglucan:xyloglucosyl transferase/endo-xyloglucan transferase (XTR9)	5				M1					M1exp1;M1exp2	1
AT3G61490	glycoside hydrolase family 28 protein / polygalacturonase (pectinase) family protein	5				M4	M4				M4exp1;M4exp2	1
AT5G05500	pollen Ole e 1 allergen and extensin family protein	5	K8	K4K6K8	K7K8				R5	R5	M4exp1;M1exp2	1
AT2G21530	forkhead -associated (FHA)domain-containing protein	5	K2	K1K3K7
AT2G06520	membrane protein, putative	5								R5M	M1Mexp2	2	G2
AT4G30320	allergen V5/Tpx-1-related family protein	5				M1					M1exp1	1
AT3G09390	metallothionein protein, putative (MT2A)	5	K2	K1K3K7		M1					M1exp2	2	M
AT1G62770	invertase/pectin methylesterase inhibitor family protein	5				M7	M3M7				M7exp2	2	G1
AT1G62790	protease inhibitor/seed storage/lipid transfer protein (LTP) family protein	5				M7	M3M7				M7exp2	2	S
AT5G13140	expressed protein contains IPR006041 Pollen Ole e 1 allergen and extensin and DUF1210	5				M1					M1exp2	2
AT3G16340	ABC transporter family protein	5				M2					M2exp2	3
AT1G58340	MATE efflux protein-related	5				M1					M1exp2	3
AT3G17130	invertase/pectin methylesterase inhibitor family protein	5				M6	M5M6M8	M5M6M8			M6exp2	3
AT2G26690	nitrate transporter (NTP2)	5				M1					M1exp2	3
AT3G57950	expressed protein contains IPR000301 (Tetraspanin family)	5				M4	M4				M4exp1	4
AT4G27860	integral membrane family protein	5				M6	M5M6M8	M5M6M8			M6exp2	4
AT1G27950	lipid transfer protein-related	5				M1					M1exp2	4
AT1G52050	jacalin lectin family protein	5				M1					M1exp1	5
AT1G65570	polygalacturonase, putative / pectinase, putative	5				M1					M1exp1	5
AT3G60900	fasciclin-like arabinogalactan-protein (FLA10)	5				M4	M4		R5	R5	M4exp2	5
AT5G48540	33 kDa secretory protein-related	5	K8	K4K6K8	K7K8	M3	M3M7				M3exp1	6
AT1G59870	ABC transporter family protein	5	K8	K4K6K8	K7K8	M3	M3M7				M3exp2	6
AT1G64720	expressed protein /membrane related protein CP5	5	K3	K1K3K7							M1exp2;M3exp2	6
AT5G03380	heavy-metal-associated domain-containing protein	5				M7	M3M7				M7exp2	6
AT5G49270	COBL9 GPI-anchored protein (cell rescue/detoxication)	5				M4	M4				M4exp1;M4exp2	7
AT1G21380	VHS (VPS-27, Hrs and STAM) domain-containing protein / GAT domain-containing protein, protein transporter	5										7
AT1G60960	metal transporter, putative (IRT3)	5									M1Mexp1;M1Mexp2	7
AT2G38480	integral membrane protein, putative	5	K8	K4K6K8	K7K8						M3Mexp2;M6exp2	7
AT2G45220	pectinesterase family protein	5				M8	M5M6M8	M5M6M8			M8exp2	7
AT2G45470	fasciclin-like arabinogalactan-protein (FLA8)	5				M6	M5M6M8	M5M6M8			M6exp2	7
AT3G08040	MATE efflux family protein	5				M4	M4				M4exp1;M4exp2	7
AT3G19260	longevity-assurance (LAG1) family protein	5				M5	M5M6M8	M5M6M8			M5exp1;M5exp1	7
AT3G16440	jacalin lectin family protein	5				M1					M1exp1	5
AT3G56950	small basic membrane integral family protein	5								R5M	M1Mexp1;M1Mexp2	7
AT3G54580	proline-rich extensin-like family protein	5	K7	K1K3K7	K7K8	M6	M5M6M8	M5M6M8	R6	R6	M6exp2	7
AT4G37270	cadmium/zinc-transporting ATPase, putative (HMA1)	5										7
AT3G48740	nodulin MtN3 family protein	5				M1					M1exp2	7
AT3G06420	autophagy 8h (APG8h)	5	K2	K1K3K7		M7	M3M7				M7exp2	7
AT3G18200	nodulin MtN21 family protein	5				M7	M3M7				M7exp2	7
AT4G02050	sugar transporter, putative	5	K2	K1K3K7								4	S
AT5G44130	fasciclin-like arabinogalactan-protein, putative	5				M1					M1exp2	7
AT1G32450	proton-dependent oligopeptide transport (POT) family protein	5	K5	K4K6K8		M2					M2exp2	1
AT2G37640	expansin, putative (EXP3)	5	K5	K4K6K8					R5	R5		2
AT2G32240	putative myosin heavy chain contains PF04508 viral A-type inclusion protein repeat /similar to non-muscle myosin II heavy chain (GI:19879404) (Loligo pealei)	5	K5	K4K6K8		M7	M3M7		R2-R4	R3	M7exp2	3
AT2G37180	plasma membrane intrinsic protein 2C (PIP2C) / aquaporin PIP2.3 (PIP2.3) / water-stress induced tonoplast intrinsic protein (RD28)	5	K5	K4K6K8		M4	M4				M4exp2	3
AT3G08770	lipid transfer protein 6 (LTP6)	5	K5	K4K6K8		M3	M3M7		R5	R5	M3exp1	4
AT1G13420	sulfotransferase family protein	5	K5	K4K6K8		M1					M1exp1	1
AT1G70850	Bet v I allergen family protein	5	K5	K4K6K8		M2					M2exp2	4
AT2G42840	protodermal factor 1 (PDF1), extracellular proline-rich protein	5	K6	K4K6K8		M4	M4		R5	R5	M4exp2	4
AT1G53140	ARC5 chloroplast division protein /dynamin family of GTPase protein	5	K5	K4K6K8		M4	M4				M4exp1;M4exp2	8	M
AT2G03090	expansin, putative (EXP15) induced by low temperature	5	K5	K4K6K8		M4	M4		R5	R5	M4exp1;M4exp2	8	G1
AT2G29550	SCTUB2/HTUBB2-LIKE tubulin beta-7 chain (TUB7)	5	K5	K4K6K8		M4	M4				M4exp2	8
AT5G25090	early nodulin-like 3 predicted GPI-anchored protein (MIPS) /plastocyanin-like domain-containing protein	5	K4	K4K6K8		M4	M4		R5	R5	M4exp1;M4exp2	8	M
AT1G44110	CYCA1;1 cyclin, putative mitotic cyclin	5	K5	K4K6K8		M4	M4				M4exp1;M4exp2	8	M
AT2G25880	AtAURORA2 kinase serine/threonine protein kinase, putative	5	K5	K4K6K8		M4	M4		R5	R5	M4exp2	8	M
AT4G32830	AtAURORA1 protein kinase, putative	5	K5	K4K6K8		M4	M4				M4exp2	8	M
AT1G08560	KNOLLE syntaxin-related protein KNOLLE (KN) / syntaxin 111 (SYP111)	5				M4	M4				M4exp1;M4exp2	8	M
AT1G31770	ABC transporter family protein	5	K5	K4K6K8								1
AT2G39510	nodulin MtN21 family protein	5	K5	K4K6K8								1
AT2G25060	early nodulin-like 1 predicted GPI-anchored protein in MIPS/ transport in MIPS/ plastocyanin-like domain-containing protein	5				M4	M4				M4exp2	8	M
AT5G06530	ABC transporter family protein	5	K6	K4K6K8								1
AT2G34190	xanthine/uracil permease family protein	5				M4	M4				M4exp2	8
AT3G63410	chloroplast inner envelope membrane protein, putative (APG1)	5									M1Mexp2	8
AT4G31840	ENOD16 plastocyanin-like domain-containing protein predicted GPI-anchored protein	5				M4	M4		R5	R5	M4exp2	8	M
AT1G26770	expansin, putative (EXP10) leaf marker gene	5	K5	K4K6K8		M1					M1exp2	4	G1
AT5G48070	At-XTH20 /xyloglucan:xyloglucosyl transferase, putative / endo-xyloglucan transferase, putative	5	K5	K4K6K8								1	G1
AT5G67270	AtEBC1 microtubule-associated EB1 family protein	5				M4	M4				M4exp1;M4exp2	8	M
AT5G53250	arabinogalactan-protein, putative (AGP22)	5	K5	K4K6K8								1
AT2G39010	aquaporin, putative	5	K6	K4K6K8								3
AT2G26760	CYCB1;4 cyclin, putative	5	K8	K4K6K8	K7K8	M4	M4		R5	R5	M4exp2	8	M
AT3G11520	CYCB1;3 cyclin, putative (CYC2)	5	K8	K4K6K8	K7K8	M4	M4				M4exp2	8	M
AT3G50070	CYCD3;3	5				M2					M2exp1	8
AT1G28290	pollen Ole e 1 allergen and extensin family protein	5	K6	K4K6K8					R6	R6		4	M
AT1G67750	pectate lyase family protein	5	K5	K4K6K8								4
AT2G34560	katanin, putative, similar to katanin p60 subunit (Strongylocentrotus purpuratus)	5	K5	K4K6K8								4	G1
AT5G22940	exostosin family protein Exostosin family. Tumor suppressor close to EPC1(ECTOPICALLY PARTING CELLS)	5	K6	K4K6K8								4
AT1G22880	AtCel5 glycosyl hydrolase family 9 protein, root cap-specific endo-b-1,4-D-glucanase	5	K5	K4K6K8								5
AT1G27100	Fascin-like domain containing protein	5	K5	K4K6K8								5
AT2G37460	nodulin MtN21 family protein	5	K5	K4K6K8								7
AT5G03555	permease, cytosine/purines, uracil, thiamine, allantoin family protein	5	K5	K4K6K8								7
AT3G51720	expressed protein DUF827domain containing/ "myosin heavy chain-like"	5	K8	K4K6K8	K7K8	M4	M4				M4exp1;M4exp2	8	M
AT5G24030	C4-dicarboxylate transporter/malic acid transport family protein	5	K5	K4K6K8								7
AT5G51550	phosphate-responsive 1 family protein	5	K5	K4K6K8								7
AT1G47210	CYCA3;2 cyclin	5							R5	R5		8	S
AT5G14910	heavy-metal-associated domain-containing protein	5				M1					M1exp2	8
AT3G17690	ATCNGC19; calmodulin binding / cyclic nucleotide binding / ion channel	5				M7	M3M7		R2-R4	R4	M7exp2	1
AT4G35060	heavy-metal-associated domain-containing protein / copper chaperone (CCH)-related	5							R2-R4	R3		1
AT3G12610	DNA-damage-repair/toleration protein, putative (DRT100) contains LRR repeats	5				M3	M3M7		R2-R4	R2	M3exp2	2
AT1G20840	transporter-related	5				M5	M5M6M8	M5M6M8	R2-R4	R4	M5exp1	2
AT1G65010	expressed protein, contains COG1196 and V-type ATPase 116kDa subunit family	5							R2-R4	R3		2	S
AT5G40450	microtubule-associated protein homolog, Drosophila melanogaster	5				M3	M3M7				M7exp2;M3exp2	3
AT4G22910	Ccs52A1 cell cycle switch protein WD-40 repeat family protein APC activator	5				M3	M3M7		R2-R4	R2	M3exp1	4
AT2G30500	kinase interacting family protein contains COG1196	5				M3	M3M7		R2-R4	R4	M3exp2	4
AT4G01630	expansin, putative (EXP17) contains Pollen allergen PF01357	5				M3	M3M7		R2-R4	R4	M3exp2	4
AT5G37500	guard cell outward rectifying K+ channel (GORK)	5				M7	M3M7				M7exp2	4
AT1G76340	integral membrane family protein	5				M5	M5M6M8	M5M6M8	R2-R4	R2	M5exp1	4
AT4G01450	nodulin MtN21 family protein Integral membrane protein DUF6	5	K2	K1K3K7		M3	M3M7		R2-R4	R2	M3exp1;M3exp2	1	M
AT3G11820	syntaxin 121 (SYP121) / syntaxin-related protein (SYR1) SYP121/PEN1	5				M3	M3M7				M3exp1	6
AT3G30390	amino acid transporter family protein	5							R2-R4	R4		7
AT2G37080	myosin heavy chain-related	5							R2-R4	R3		8
AT1G59660	nucleoporin family protein, mNup98-like	5				M3	M3M7				M3exp1;M3exp2
AT3G60070	lactose permease-related	5	K2	K1K3K7		M3	M3M7				M3exp1;M3exp2	7
AT5G23910	kinesin motor protein-related, mitotic	5				M3	M3M7		R2-R4	R2	M3exp1;M3exp2		M
AT1G79610	sodium proton exchanger, putative (NHX6)	5				M3	M3M7				M3exp1;M3exp2
AT2G26530	AR781, similar to yeast pheromone receptor	5				M3	M3M7				M3exp1;M3exp2
AT3G47540	similar to basic endochitinase CHB4 precursor SP:Q06209 from [Brassica napus] chitinase, putative	5	K2	K1K3K7		M3	M3M7		R2-R4	R2	M3exp1;M7exp2;M3exp2	1
AT5G55490	AtGEX1 (GAMETE EXPRESSED PROTEIN1) similar to At1g68790, contains Pfam01664 Reo_sigma1 Reovirus viral attachment protein sigma 1	5				M3	M3M7		R2-R4	R2	M3exp1;M3exp2
AT1G02120	VASCULAR ASSOCIATED DEATH1 VAD1 /GRAM (glucosyltransferases, myotubularins and other putative membrane-associated proteins) domain-containing protein-related	5				M3	M3M7				M3exp2
AT1G14720	AT-XTH-28 /xyloglucan:xyloglucosyl transferase / endo-xyloglucan transferase (XTR2)	5	K2	K1K3K7		M3	M3M7				M3exp1;M3exp2	2
AT5G58070	transporter Bacterial lipocalin containing domain COG3040	5	K1	K1K3K7		M3	M3M7		R2-R4	R2	M3exp1;M3exp2	3
AT1G16820	vacuolar ATP synthase catalytic subunit-related / V-ATPase-related / vacuolar proton pump-related	5									M3Mexp2
AT3G18060	AIP1/WDR1 homologene 6628 transducin family protein / WD-40 repeat family protein /mitotic cell rounding	5	K3	K1K3K7		M5	M5M6M8	M5M6M8	R2-R4	R4	M5exp1	7
AT5G06860	polygalacturonase inhibiting protein 1 (PGIP1)	5	K2	K1K3K7		M3	M3M7				M3exp2	4	S
AT1G20970	adhesin-related contains COG1196 Smc	5				M3	M3M7				M3exp2
AT1G69840	Prohibitin homologue/ band 7 family protein /putative hypersensitive response protein found in membrane fractions in Arabidopsis	5	K1	K1K3K7		M3	M3M7				M3exp1;M3exp2	8
AT1G23000	heavy-metal-associated domain-containing protein /similar to farnesylated protein ATFP3	5	K2	K1K3K7		M3	M3M7				M3exp1;M3exp2	8
AT4G37490	G2/mitotic-specific cyclin CYCB1;1 (CYC1)	5	K2	K1K3K7		M3	M3M7		R2-R4	R2	M3exp1;M3exp2	8
AT2G02020	proton-dependent oligopeptide transport (POT) family protein	5				M7	M3M7		R2-R4	R2	M7exp2		M
AT3G07540	AtFH10 formin homology 2 domain-containing protein / FH2 domain-containing protein	5				M3	M3M7				M3exp2
AT3G13080	ABC transporter family protein	5				M7	M3M7				M7exp2
AT5G53480	importin beta-2, putative	5				M3	M3M7				M3exp2
AT3G19150	kip-related protein 6 (KRP6) / cyclin-dependent kinase inhibitor	5				M3	M3M7		R2-R4	R2	M3exp2
AT2G36910	multidrug resistance P-glycoprotein (AtPGP1), active auxin exporter	5				M3	M3M7		R2-R4	R2	M5exp1;M3exp2
AT1G01320	tetratricopeptide repeat (TPR)-containing protein, similar to kinesin light chain Loligo palei	5	K2	K1K3K7		M1					M1exp2
AT1G12040	leucine-rich repeat family protein / extensin family protein (LRX1)	5							R6	R6		1
AT1G23760	BURP domain-containing protein / polygalacturonase, putative	5	K2	K1K3K7								1
AT1G24530	transducin family protein / WD-40 repeat family protein, similar to Vegetatible incompatibility protein HET-E-1 (SP:Q00808) {Podospora anserina}	5	K2	K1K3K7								1
AT5G20950	Putative beta-D-glucan exohydrolase glycosyl hydrolase family 3 protein	5	K5	K4K6K8								8	M
AT1G09180	ATSAR1A GTP-binding protein, putative	5	K2	K1K3K7		M3	M3M7				M3exp1
AT1G71040	multi-copper oxidase type I family protein	5	K8	K4K6K8	K7K8							1
AT2G35760	integral membrane family protein	5	K2	K1K3K7								1
AT5G15410	cyclic nucleotide-regulated ion channel / cyclic nucleotide-gated channel (CNGC2)	5	K2	K1K3K7		M3	M3M7				M3exp1
AT3G19590	BUB3-like mitotic checkpoint protein,WD-40 repeat family protein	5	K5	K4K6K8								8	M
AT5G58590	Ran-binding protein 1, putative / RanBP1, putative	5	K5	K4K6K8								8
AT5G47450	major intrinsic family protein / MIP family protein	5	K7	K1K3K7	K7K8							1
AT1G03780	targeting protein-related TPX2-like, similar to microtubule-associated protein/targeting protein for Xklp2 (TPX2)	5	K4	K4K6K8								8	M
AT2G13820	protease inhibitor/seed storage/lipid transfer protein (LTP) family protein	5	K3	K1K3K7		M4	M4				M4exp1	1
AT2G23150	NRAMP metal ion transporter 3 (NRAMP3)	5	K2	K1K3K7		M3	M3M7		R2-R4	R2	M3exp1;M3exp2
AT1G12090	protease inhibitor/seed storage/lipid transfer protein (LTP) family protein	5	K7	K1K3K7	K7K8							2
AT2G41420	proline-rich family protein	5	K7	K1K3K7	K7K8							2
AT2G45180	protease inhibitor/seed storage/lipid transfer protein (LTP) family protein	5	K2	K1K3K7								2
AT5G10430	arabinogalactan-protein (AGP4)	5							R6	R6		2
AT2G36830	major intrinsic family protein / MIP family protein	5	K2	K1K3K7								3
AT3G16240	delta tonoplast integral protein (delta-TIP) Delta tonoplast intrinsic protein	5	K2	K1K3K7								3	G2
AT3G53710	AGD6 ARF GAP-like zinc finger-containing protein ZIGA2 (ZIGA2) Arf GTPase activating protein	5	K3	K1K3K7								4
AT5G11740	arabinogalactan-protein (AGP15)	5	K3	K1K3K7							M4exp1;M6exp2	2
AT4G39390	transporter-related	5	K7	K1K3K7	K7K8							4
AT5G44110	POP1 ABC transporter family protein	5	K2	K1K3K7								4
AT5G56320	expansin, putative (EXP14)	5	K2	K1K3K7								4
AT2G01420	embryo defective, auxin transport protein, putative PIN4, auxin:hydrogen symporter	5	K3	K1K3K7								5
AT2G28900	mitochondrial import inner membrane translocase subunit Tim17/Tim22/Tim23 family protein	5	K2	K1K3K7								5
AT5G10130	pollen Ole e 1 allergen and extensin family protein	5	K2	K1K3K7								5
AT4G27370	myosin family protein tumor susceptibility gene 101 (TSG101) domain and MYSc-type_VIII myosin motor plant specific typeVIII	5				M7	M3M7		R2-R4	R3	M7exp2
AT1G75700	TB2/DP1, HVA22 family	5	K2	K1K3K7		M3	M3M7				M3exp2
AT3G10260	reticulon family protein in reticulum	5	K1	K1K3K7		M4	M4		R1	R1	M4exp2	7
AT3G58270	meprin and TRAF homology (MATH) domain-containing protein	5	K1	K1K3K7		M3	M3M7		R2-R4	R2	M3exp1;M3exp2
AT5G49990	xanthine/uracil permease family protein	5	K2	K1K3K7		M3	M3M7		R2-R4	R2	M3exp1;M3exp2
AT5G59420	oxysterol-binding family protein group of intracellular lipid receptors	5	K2	K1K3K7		M3	M3M7				M3exp1;M3exp2
AT1G08730	myosin heavy chain (PCR43) ATXIC	5				M7	M3M7		R2-R4	R2	M7exp2
AT4G22790	MATE efflux family protein	5							R2-R4	R2
AT4G32410	AtCESA1 cellulose synthase, catalytic subunit, (RSW1)	5	K3	K1K3K7		M5	M5M6M8	M5M6M8	R2-R4	R4	M5exp1
AT4G19350	EMB 3006 (EMBRYO DEFECTIVE 3006), Thymosin Beta-4 containing protein	5				M3	M3M7				M3exp1;M3exp2
AT5G05170	AtCESA3 cellulose synthase, catalytic subunit (Ath-B)	5	K3	K1K3K7		M5	M5M6M8	M5M6M8	R2-R4	R4	M5exp1
AT5G15640	mitochondrial substrate carrier family protein	5	K2	K1K3K7		M5	M5M6M8	M5M6M8	R2-R4	R2	M5exp1
AT1G30840	ATPUP4 purine permease-related	5	K3	K1K3K7		M2					M2exp1;M2exp2	1
AT1G75500	nodulin MtN21 family protein	5	K3	K1K3K7		M2					M2exp1	1	S
AT1G19770	ATPUP14 purine permease-related	5	K2	K1K3K7								6
AT5G62350	invertase/pectin methylesterase inhibitor family protein / DC 1.2 homolog (FL5-2I22)	5	K7	K1K3K7	K7K8							6	G1
AT1G16860	merozoite surface protein-related	5	K2	K1K3K7								7
AT3G16400	jacalin lectin family protein	5	K3	K1K3K7		M5	M5M6M8	M5M6M8	R2-R4	R4	M5exp1
AT1G80310	expressed protein sulfate transporter	5	K2	K1K3K7								7
AT1G22530	SEC14 cytosolic factor family protein / phosphoglyceride transfer family protein	5				M5	M5M6M8	M5M6M8			M5exp1	1
AT2G04780	fasciclin-like arabinogalactan-protein (FLA7)	5	K2	K1K3K7								7
AT1G72150	PATELLIN 1 SEC14 cytosolic factor family protein / phosphoglyceride transfer family protein	5	K2	K1K3K7		M5	M5M6M8	M5M6M8			M5exp1	1
AT2G39530	integral membrane protein, putative	5	K7	K1K3K7	K7K8							7
AT2G47450	chloroplast signal recognition particle component (CAO)	5				M1					M1exp2
AT1G11580	pectin methylesterase, putative	5	K8	K4K6K8	K7K8	M5	M5M6M8	M5M6M8			M5exp1	2
AT4G23700	CHX17 cation/hydrogen exchanger, putative K+/H+ antiporter	5	K7	K1K3K7	K7K8							7
AT2G46180	intracellular protein transport protein USO1-related contains COG1196 Smc	5	K2	K1K3K7		M3	M3M7		R2-R4	R2	M3exp1;M3exp2
AT1G79410	transporter-related	5				M5	M5M6M8	M5M6M8			M5exp1	2
AT5G55630	outward rectifying potassium channel (KCO1)	5	K2	K1K3K7								7
AT5G67470	formin homology 2 domain-containing protein / FH2 domain-containing protein	5							R6	R6		7
AT4G00370	sugar transporter family protein	5	K3	K1K3K7							M5exp1;M6Mexp2	4
AT2G19760	profilin 1 (PRO1) (PFN1) (PRF1) / allergen Ara t 8	5	K2	K1K3K7								7
AT1G23720	structural constituent of cell wall/ proline-rich extensin-like family protein	5	K7	K1K3K7	K7K8				R6	R6		7
AT2G44790	uclacyanin II, phytocyanin	5	K3	K1K3K7								3	S
AT2G21050	amino acid permease, putative	5	K7	K1K3K7	K7K8							8	S
AT3G07430	EMBRYO DEFECTIVE 1990/ YGGT family protein, resistance protein putatively involved in transport and protection	5	K2	K1K3K7								8
AT3G22120	protease inhibitor/seed storage/lipid transfer protein (LTP) family protein	5	K3	K1K3K7								8
AT2G28950	expansin, putative (EXP6)	5	K3	K1K3K7							M5exp1;M1exp2;M1exp2	8	G1
AT4G28950	Rac-like GTP-binding protein (ARAC7) contains Rho domainRho (Ras homology) subfamily of Ras-like small GTPases	5	K1	K1K3K7		M3	M3M7		R2-R4	R2	M3exp1;M3exp2	8	S
AT4G12790	ATP-binding family protein and a cd 00009 AAA.	5	K2	K1K3K7								8
AT4G26670	mitochondrial import inner membrane translocase subunit Tim17/Tim22/Tim23 family protein	5	K2	K1K3K7								8
AT1G14620	At-XTH10 / DECOY endoxyloglucan transferase EXGT-A2	5	K7	K1K3K7	K7K8							8
AT3G05900	neurofilament protein-related contains EB-1binding domain	5	K3	K1K3K7								1
AT3G16630	kinesin motor family protein similar to mitotic centromere-associated kinesin GB:AAC27660 from (Homo sapiens)	5	K2	K1K3K7
AT1G10500	ATCPISCA; structural molecule hesB-like domain-containing protein	5	K2	K1K3K7
AT1G02510	outward rectifying potassium channel, putative (KCO4)	5	K8	K4K6K8	K7K8
AT4G40080	epsin N-terminal homology (ENTH) domain-containing protein / clathrin assembly protein-related	5	K2	K1K3K7		M5	M5M6M8	M5M6M8			M5exp1	3
AT1G04690	potassium channel protein, putative	5	K7	K1K3K7	K7K8								G1
AT1G11450	nodulin MtN21 family protein	5	K5	K4K6K8
AT5G46110	phosphate/triose-phosphate translocator, putative	5	K3	K1K3K7								2
AT1G16180	TMS membrane family protein / tumour differentially expressed (TDE) family protein	5	K2	K1K3K7
AT1G29260	peroxisomal targeting signal type 2 receptor (PEX7)	5	K2	K1K3K7
AT1G32500	ATNAP6 ATP-binding-cassette transporter, putative	5	K2	K1K3K7
AT1G51110	plastid-lipid associated protein PAP / fibrillin family protein	5	K2	K1K3K7
AT5G14420	copine-related RING domain containing /Copines are phospholipid-binding proteins	5	K2	K1K3K7		M3	M3M7				M3exp1;M3exp2
AT1G51160	synbindin, putative, memebrane trafficking protein	5	K2	K1K3K7
AT1G72160	SEC14 cytosolic factor family protein / phosphoglyceride transfer family protein	5	K3	K1K3K7								3
AT1G57590	pectinacetylesterase, putative	5				M5	M5M6M8	M5M6M8			M5exp1	4
AT4G39840	expressed protein, contains COG4241 Predicted membrane protein	5	K2	K1K3K7		M5	M5M6M8	M5M6M8			M5exp1	4	G1
AT5G22740	glycosyl transferase family 2 protein	5				M5	M5M6M8	M5M6M8			M5exp1	4	G1
AT3G16460	jacalin lectin family protein	5	K3	K1K3K7								4
AT1G53210	sodium/calcium exchanger family protein / calcium-binding EF hand family protein and ECM27 domain.	5	K2	K1K3K7
AT1G12110	nitrate/chlorate transporter (NRT1.1) (CHL1)	5				M5	M5M6M8	M5M6M8			M5exp1	6	S
AT1G60590	polygalacturonase, putative / pectinase, putative	5	K8	K4K6K8	K7K8
AT1G64780	ammonium transporter 1, member 2 (AMT1.2)	5	K8	K4K6K8	K7K8
AT1G67350	expressed protein contains similarity to MHC class II antigen GI:9502037	5	K2	K1K3K7									M
AT1G52060	jacalin lectin family protein similar to myrosinase-binding protein homolog	5	K3	K1K3K7								5
AT1G71090	auxin efflux carrier family protein	5	K2	K1K3K7
AT4G20260	DREPP plasma membrane polypeptide family protein	5	K3	K1K3K7								7
AT1G33290	ATP binding / nucleoside-triphosphatase/ nucleotide binding sporulation protein-related contains also IPR007694 DnaB-like helicase, C-terminal /AAA-ATPase	5	K3	K1K3K7								8
AT1G75470	ATPUP15 purine permease-related	5	K5	K4K6K8
AT1G58360	amino acid permease I (AAP1)	5	K3	K1K3K7		M5	M5M6M8	M5M6M8			M5exp1	3
AT1G78430	tropomyosin-related	5	K5	K4K6K8
AT1G80300	chloroplast ADP, ATP carrier protein 1 / ADP, ATP translocase 1 / adenine nucleotide translocase 1 (AATP1)	5	K2	K1K3K7
AT2G10940	protease inhibitor/seed storage/lipid transfer protein (LTP) family protein	5	K2	K1K3K7
AT2G18790	phytochrome B (PHYB)	5	K2	K1K3K7
AT2G21520	SEC14 cytosolic factor, putative / phosphoglyceride transfer protein, putative	5	K7	K1K3K7	K7K8
AT2G22170	lipid-associated family protein	5	K5	K4K6K8
AT2G25520	phosphate translocator-related	5	K2	K1K3K7
AT3G28550	proline-rich extensin-like family protein	5	K7	K1K3K7	K7K8	M5	M5M6M8	M5M6M8	R6	R6	M5exp1	6
AT4G30270	AtXTH-24 /MERI-5 protein (MERI-5) (MERI5B) / xyloglucan endo-1,4-beta-D-glucanase (SEN4)	5	K3	K1K3K7		M5	M5M6M8	M5M6M8			M5exp1	3
AT2G39970	peroxisomal membrane protein (PMP36)	5	K2	K1K3K7
AT2G45140	vesicle-associated membrane protein, putative / VAMP, putative	5	K7	K1K3K7	K7K8
AT1G20110	zinc finger (FYVE type) family protein and PTB	5	K2	K1K3K7		M5	M5M6M8	M5M6M8			M5exp1	7
AT1G12840	vacuolar ATP synthase subunit C (VATC) / V-ATPase C subunit / vacuolar proton pump C subunit (DET3) De-etiolated 3 growth	5	K3	K1K3K7
AT3G03490	peroxisomal protein PEX19 family protein	5	K5	K4K6K8
AT3G06720	importin alpha-1 subunit, putative (IMPA1) /importin alpha and several Arm domains	5	K2	K1K3K7
AT3G07100	protein transport protein Sec24, putative	5	K2	K1K3K7					R6	R6
AT3G15353	metallothionein protein, putative	5	K5	K4K6K8									G1
AT3G19240	VID27-like, (homologene 59566) Protein involved in vacuole import and degradation	5	K2	K1K3K7
AT3G19490	sodium hydrogen antiporter, putative	5	K8	K4K6K8	K7K8
AT2G32270	zinc transporter (ZIP3)	5	K3	K1K3K7		M5	M5M6M8	M5M6M8			M5exp1	7
AT2G20830	COG3643 Glutamate formiminotransferase	5	K2	K1K3K7		M3	M3M7				M3exp2
AT3G24160	PUTATIVE TYPE 1 MEMBRANE PROTEIN	5	K2	K1K3K7
AT3G24480	Leucine-rich repeat extensin	5							R6	R6
AT3G28050	nodulin MtN21 family protein	5	K3	K1K3K7
AT3G46450	SEC14 cytosolic factor family protein / phosphoglyceride transfer family protein	5	K5	K4K6K8
AT2G47000	AtPGP4 multidrug resistant (MDR) ABC transporter, putative	5				M5	M5M6M8	M5M6M8			M5exp1	7	G1
AT3G47430	peroxisomal biogenesis factor 11 family protein / PEX11 family protein	5	K8	K4K6K8	K7K8
AT1G52870	peroxisomal membrane protein-related Mpv17 / PMP22 family.	5	K3	K1K3K7
AT3G56110	prenylated rab acceptor (PRA1) family protein	5	K7	K1K3K7	K7K8
AT3G56190	alpha-soluble NSF attachment protein 2 / alpha-SNAP2 / ASNAP2	5	K2	K1K3K7
AT3G58220	meprin and TRAF homology domain-containing protein / MATH domain-containing protein	5	K8	K4K6K8	K7K8
AT1G70610	ABC transporter (TAP1)	5	K3	K1K3K7
AT1G78040	pollen Ole e 1 allergen and extensin family protein	5	K3	K1K3K7
AT3G62060	pectinacetylesterase family protein	5	K2	K1K3K7
AT4G01100	mitochondrial substrate carrier family protein	5	K7	K1K3K7	K7K8
AT2G35490	plastid-lipid associated protein PAP, putative	5	K3	K1K3K7
AT4G00900	calcium-transporting ATPase 2, endoplasmic reticulum-type (ECA2)	5				M5	M5M6M8	M5M6M8			M5exp1	7
AT4G04770	ATP-binding-cassette transporter (ABC1)	5	K2	K1K3K7
AT4G04990	Neuraxin/MAP1B repeat containing protein	5	K2	K1K3K7
AT4G11380	beta-adaptin, putative homologene 21972 hsAdaptor protein complex 1	5	K2	K1K3K7
AT1G35720	ANNAT1 annexin 1 (ANN1)	5	K3	K1K3K7		M5	M5M6M8	M5M6M8			M5exp1	7
AT4G28250	beta-expansin, putative (EXPB3)	5	K4	K4K6K8									G1
AT4G34950	nodulin family protein	5	K1	K1K3K7
AT4G35100	plasma membrane intrinsic protein (SIMIP)	5	K8	K4K6K8	K7K8
AT4G38350	hedgehog receptor patched family protein, similar to SP|O15118 Niemann-Pick C1 protein precursor from Homo sapiens	5	K2	K1K3K7
AT3G54080	expressed protein contains Legume lectin, beta domainn	5	K3	K1K3K7
AT1G23080	auxin efflux carrier protein, putative PIN7	5				M5	M5M6M8	M5M6M8			M5exp1		G1
AT3G44990	At-XTH31/ xyloglucan:xyloglucosyl transferase, putative/ endo-xyloglucan transferase, putative	5	K3	K1K3K7		M5	M5M6M8	M5M6M8			M5exp1	7
AT5G01090	legume lectin family protein	5	K2	K1K3K7
AT5G01240	amino acid permease, putative	5	K2	K1K3K7
AT5G07510	Pollen-Specific Oleosin-Like Gene Family glycine-rich protein (GRP14)	5	K5	K4K6K8
AT2G16660	nodulin family protein	5				M5	M5M6M8	M5M6M8			M5exp1		G1
AT5G07740	pseudogene, formin homology 2 (FH2) domain-containing protein	5							R6	R6
AT4G24260	endo-1,4-beta-glucanase, putative / cellulase, putative	5	K3	K1K3K7
AT5G11990	proline-rich family protein, contains formin homology and glutelin domains	5	K2	K1K3K7
AT5G13170	nodulin MtN3 family protein	5	K8	K4K6K8	K7K8
AT2G22950	calcium-transporting ATPase, plasma membrane-type, putative / Ca2+-ATPase, putative (ACA7)	5				M5	M5M6M8	M5M6M8			M5exp1
AT5G16150	hexose transporter, putative	5	K2	K1K3K7
AT5G19390	pleckstrin homology (PH) domain-containing protein / RhoGAP domain-containing protein Pleckstrin homology (PH) domain.	5	K3	K1K3K7
AT5G25100	endomembrane protein 70, putative	5	K3	K1K3K7
AT1G03440	leucine-rich repeat family protein extracellulare	5	K2	K1K3K7		M3	M3M7		R2-R4	R2	M3exp2
AT5G52160	protease inhibitor/seed storage/lipid transfer protein (LTP) family protein	5	K2	K1K3K7
AT5G49720	endo-1,4-beta-glucanase KORRIGAN (KOR) / cellulase (OR16pep)	5	K3	K1K3K7		M5	M5M6M8	M5M6M8			M5exp1	7
AT5G54750	transport protein particle (TRAPP) component Bet3, putative	5	K5	K4K6K8
AT1G70330	equilibrative nucleoside transporter family protein	5	K3	K1K3K7		M5	M5M6M8	M5M6M8			M5exp1
AT2G17980	sec1 family protein sec1 family protein tSNARE prorein	5	K3	K1K3K7		M5	M5M6M8	M5M6M8			M5exp1
AT5G57625	allergen V5/Tpx-1-related family protein	5	K3	K1K3K7
AT5G58060	AtYKT61 SNARE protein-related	5	K3	K1K3K7
AT3G19553	amino acid permease family protein	5	K2	K1K3K7		M5	M5M6M8	M5M6M8			M5exp1
AT2G42100	actin, putative	5	K3	K1K3K7		M5	M5M6M8	M5M6M8			M5exp1
AT5G63180	pectate lyase family protein	5	K5	K4K6K8
AT5G64290	oxoglutarate/malate translocator, putative	5	K4	K4K6K8
AT5G67500	porin, putative	5	K2	K1K3K7
AT1G31750	rhodopsin-like receptor/ proline-rich family protein	5	K3	K1K3K7
AT5G59250	sugar transporter family protein	5	K3	K1K3K7
AT1G28380	membrane-attack complex/perforin	5	K2	K1K3K7
AT2G32100	ovate protein-related, control the intracellular localization of TALE (homeobox genes that a central role in plant development) proteins	5	K5	K4K6K8
AT5G19820	EMB2734, hRAN binding protein 5/ScPSE1-like PBS lyase HEAT-like repeat-containing protein/ importin (homologene 1710)	5	K2	K1K3K7
AT3G25040	ER lumen protein retaining receptor, putative / HDEL receptor, putative	5				M5	M5M6M8	M5M6M8			M5exp1
AT5G17560	morphoprotein BolA-like family protein /BolA-like protein	5	K2	K1K3K7
AT3G16640	translationally controlled tumor family protein	5	K6	K4K6K8
AT1G59540	Kinesin 7 CENPE mitotic kinesin motor protein-related	5	K5	K4K6K8									M
AT4G21270	ATK1 kinesin-like protein A (KATA)	5	K5	K4K6K8
AT2G46520	cellular apoptosis susceptibility protein (CAS), putative / importin-alpha re-exporter, putative	5	K3	K1K3K7
AT3G27170	chloride channel protein (CLC-b)	5	K8	K4K6K8	K7K8	M5	M5M6M8	M5M6M8			M5exp1
AT3G15356	legume lectin family protein	5	K2	K1K3K7					R2-R4	R2
AT4G02080	GTP-binding protein secretory factor (SAR1A)	5	K3	K1K3K7		M5	M5M6M8	M5M6M8			M5exp1
AT3G48150	Anaphase promoting complex subunit APC8, hCDC23 homologue cell division cycle family protein / CDC family protein	5							R6	R6
AT1G76540	CDKB2;1 cell division control protein cdc2, putative G2/M specific, specifically binds to the cyclin CYCD4;1	5	K5	K4K6K8									M
AT4G12650	endomembrane protein 70, putative	5	K3	K1K3K7		M5	M5M6M8	M5M6M8			M5exp1
AT3G43720	protease inhibitor/seed storage/lipid transfer protein (LTP) family protein	5	K3	K1K3K7		M1					M1exp2	4
AT3G05330	ATN, Arabidopsis TAN1 homologue	5	K8	K4K6K8	K7K8								M
AT4G33270	AtCdc20_2 signal transducer contains 6 WD-40 repeat family protein	5	K5	K4K6K8
AT2G20890	THYLAKOID FORMATION1, vesicle formation	5	K3	K1K3K7		M1					M1exp2
AT3G51600	nonspecific lipid transfer protein 5 (LTP5)	5	K3	K1K3K7		M1					M1exp2
AT5G14040	mitochondrial phosphate transporter	5				M5	M5M6M8	M5M6M8			M5exp1
AT5G54800	glucose-6-phosphate/phosphate translocator, putative	5	K2	K1K3K7		M5	M5M6M8	M5M6M8			M5exp1
AT1G43890	ATRAB18 Ras-related GTP-binding protein, putative	5				M5	M5M6M8	M5M6M8			M5exp1
AT2G20130	LCV1 (like COV(CONTINUOUS VASCULAR RING)-1) DUF502, regulator of phloem and xylem differentiation	5	K2	K1K3K7		M5	M5M6M8	M5M6M8			M5exp1
AT1G72250	kinesin motor protein-related spindle Kinesin, KIFC2/KIFC3/ncd-like carboxy-terminal kinesins.	5				M4	M4				M4exp1;M4exp2		M
AT2G33560	BUB1 spindle checkpoint protein-related similar to spindle checkpoint protein BubR1 (GI:22128593) [Xenopus laevis]; similar to Mitotic checkpoint serine/threonine-protein kinase BUB1 beta (EC 2.7.1.-) HomoloGene:933	5				M4	M4				M4exp2		M
AT1G42550	plastid impaired movement1 see pmi1.pdf	5	K3	K1K3K7		M1					M1exp2
AT1G10950	endomembrane protein 70, putative	5				M2					M2exp1
AT1G14160	integral membrane family protein	5				M2					M2exp2
AT1G08230	amino acid transporter family protein	5				M1					M1exp2
AT1G17200	integral membrane family protein	5				M1					M1exp2
AT1G17840	ABC transporter family protein	5	K7	K1K3K7	K7K8	M1					M1exp1;M1exp2
AT1G16390	organic cation transporter-related	5				M6	M5M6M8	M5M6M8			M6exp2
AT1G21460	nodulin MtN3 family protein	5				M1					M1exp2
AT1G23130	Bet v I allergen family protein	5				M1			R1	R1	M1exp2
AT1G24020	Bet v I allergen family protein	5	K5	K4K6K8		M1			R5	R5	M1exp2
AT1G32080	membrane protein, putative	5				M1			R5	R5	M1exp1;M1exp2
AT1G35310	Bet v I allergen family protein	5				M1					M1exp2
AT1G53270	ABC transporter family protein	5	K8	K4K6K8	K7K8	M2					M2exp1
AT1G31820	amino acid permease family protein	5				M6	M5M6M8	M5M6M8			M6exp2
AT1G49380	cytochrome c biogenesis protein family	5				M1					M1exp2
AT1G51500	CER5 ABC transporter family protein	5	K2	K1K3K7		M1					M1exp2
AT1G52100	jacalin lectin family protein	5				M1			R5	R5	M1exp1;M1exp2
AT1G55260	protease inhibitor/seed storage/lipid transfer protein (LTP) family protein	5				M1					M1exp2
AT1G60050	nodulin-related	5				M1					M1exp2
AT1G68570	proton-dependent oligopeptide transport (POT) family protein	5	K4	K4K6K8		M1					M1exp1;M1exp2
AT1G74460	GDSL-motif lipase/hydrolase family protein	5				M2					M2exp2
AT2G07671	H+-transporting two-sector ATPase, C subunit family protein	5	K5	K4K6K8		M2					M2exp1
AT1G62440	leucine-rich repeat family protein / extensin family protein	5				M6	M5M6M8	M5M6M8	R6	R6	M6exp2
AT1G76800	nodulin, putative	5	K5	K4K6K8		M4	M4		R5	R5	M4exp1;M4exp2
AT2G15050	lipid transfer protein, putative	5				M1					M1exp2
AT2G26910	ABC transporter family protein	5				M1					M1exp2
AT2G29650	inorganic phosphate transporter, putative	5				M1					M1exp2
AT2G36870	At-XTH32/ xyloglucan:xyloglucosyl transferase, putative / xyloglucan endotransglycosylase, putative / endo-xyloglucan transferase, putative	5				M1					M1exp2
AT2G22500	mitochondrial substrate carrier family protein	5	K2	K1K3K7								7	S
AT2G38540	nonspecific lipid transfer protein 1 (LTP1)	5				M1			R5	R5	M1exp2
AT3G21670	nitrate transporter (NTP3)	5				M1					M1exp2
AT3G58550	protease inhibitor/seed storage/lipid transfer protein (LTP) family protein	5				M2					M2exp1;M2exp2
AT3G22060	receptor protein kinase-related	5				M8	M5M6M8	M5M6M8			M8exp2
AT4G01430	nodulin MtN21 family protein	5				M2					M2exp2
AT3G25410	bile acid:sodium symporter family protein	5				M6	M5M6M8	M5M6M8			M6exp2
AT3G26570	phosphate transporter family protein	5	K2	K1K3K7		M1					M1exp2		M
AT3G54110	plant uncoupling mitochondrial protein (PUMP)	5	K3	K1K3K7		M5	M5M6M8	M5M6M8			M5exp1;M5exp1
AT3G54820	aquaporin, putative	5	K5	K4K6K8		M1					M1exp2
AT3G13090	AtMRP8 ABC transporter, putative	5				M4	M4				M4exp2
AT4G01440	nodulin MtN21 family protein	5				M2					M2exp1;M2exp2
AT4G08620	sulfate transporter	5				M2					M2exp2
AT4G19690	iron-responsive transporter (IRT1)	5				M2					M2exp2
AT4G00165	protease inhibitor/seed storage/lipid transfer protein (LTP) family protein	5	K2	K1K3K7		M1					M1exp2
AT4G26920	START(STeroidogenic Acute Regulatory (STAR) related lipid Transfer) Domain containing protein	5	K2	K1K3K7		M2					M2exp1;M2exp2
AT4G36670	mannitol transporter, putative	5	K5	K4K6K8		M2			R1	R1	M2exp2
AT4G22490	protease inhibitor/seed storage/lipid transfer protein (LTP) family protein	5	K7	K1K3K7	K7K8				R5	R5
AT4G37800	At-XTH7/ xyloglucan:xyloglucosyl transferase, putative / xyloglucan endotransglycosylase, putative / endo-xyloglucan transferase, putative	5				M1			R5	R5	M1exp1;M1exp2
AT5G35160	endomembrane protein 70, putative	5	K8	K4K6K8	K7K8	M2					M2exp1
AT4G35440	voltage-gated chloride channel family protein	5									M6Mexp2
AT5G12860	oxoglutarate/malate translocator, putative	5				M1					M1exp2
AT4G08300	nodulin MtN21 family protein /Possible integral membrane protein (DUF6 domain signature)	5				M4	M4				M4exp2
AT5G13400	proton-dependent oligopeptide transport (POT) family protein	5				M1			R1	R1	M1exp1;M1exp2
AT5G13750	transporter-related	5				M5	M5M6M8	M5M6M8			M5exp1;M5exp1
AT5G14570	transporter, putative	5				M6	M5M6M8	M5M6M8			M6exp2
AT5G23660	nodulin MtN3 family protein	5				M1					M1exp1;M1exp2
AT5G46940	invertase/pectin methylesterase inhibitor family protein	5				M1					M1exp1
AT5G52780	expressed protein contains COG 4214 XylH. ABC-type xylose transport system, permease component	5				M1			R1	R1	M1exp2
AT1G31580	ESC1, plant cell wall protein associated protein potentially linked to a locus influencing resistance to Xcc race 750	5				M1			R5	R5	M1exp2
AT5G47500	pectinesterase family protein /biogenesis of cellular components cell wall in MIPS	5	K8	K4K6K8	K7K8	M4	M4				M4exp2		M
AT5G64500	membrane protein-related	5							R5	R5
AT5G64620	invertase/pectin methylesterase inhibitor family protein	5	K7	K1K3K7	K7K8	M6	M5M6M8	M5M6M8			M6exp2
AT1G09860	AtPUP16 purine permease-related	5
AT1G21670	TolB precursor protein similar (Pseudomonas)	5							R5	R5
AT1G21680	TolB precursor protein similar (rickettsia)	5							R5	R5
AT5G64310	arabinogalactan-protein (AGP1)	5	K4	K4K6K8		M4	M4				M4exp1;M4exp2
AT4G35620	CYCB2;2 , cyclin	5				M4	M4				M4exp2		M
AT3G11730	Ras-related GTP-binding protein, putative	5				M7	M3M7				M7exp2
AT5G22950	SNF7 family protein	5				M7	M3M7				M7exp2
AT5G58740	nuclear movement family protein	5	K5	K4K6K8		M7	M3M7				M7exp2
AT3G19650	cyclin-related cylicin1 related	5				M7	M3M7				M7exp2
AT2G18040	PIN1AT peptidyl-prolyl cis-trans isomerase (PIN1)	5				M2					M2exp2
AT1G15290	tetratricopeptide repeat (TPR)-containing protein, low similarity to kinesin light chain	5	K2	K1K3K7		M6	M5M6M8	M5M6M8			M6exp2
AT1G17140	ScTpmp1-like Tropomyosin 1	5
AT1G52220	similar to TMP14 (thylacoid membrane phosphoprotein of 14kDa	5	K2	K1K3K7		M1					M1exp2
AT3G47650	bundle-sheath defective protein 2 family / bsd2 family	5	K2	K1K3K7		M1					M1exp2
AT2G47930	hydroxyproline-rich glycoprotein family protein	5	K7	K1K3K7	K7K8							2
AT2G22510	hydroxyproline-rich glycoprotein family protein	5	K7	K1K3K7	K7K8	M2					M2exp2
AT4G23470	hydroxyproline-rich glycoprotein family protein	5	K7	K1K3K7	K7K8
AT4G38080	hydroxyproline-rich glycoprotein family protein	5	K7	K1K3K7	K7K8
AT5G49280	hydroxyproline-rich glycoprotein family protein	5	K7	K1K3K7	K7K8
AT1G18060	expressed protein PAP Fibrillin containing protein	5				M3	M3M7				M3exp1;M3exp2
AT3G08990	yippee family protein /zinc-finger-like metal binding domain	5				M3	M3M7				M3exp1;M3exp2
AT3G01780	T22 cell plate Van Damme 2004	5	K2	K1K3K7
AT5G20020	Ras-related GTP-binding nuclear protein (RAN-2)	5	K5	K4K6K8
AT4G25620	hydroxyproline-rich glycoprotein family protein	5									M1Mexp2	2
AT5G54280	myosin heavy chain, putative	5								R1M		7
AT3G02120	hydroxyproline-rich glycoprotein family protein	5	K4	K4K6K8		M4	M4				M4exp1	8	M
AT2G33430	plastid developmental protein DAG, putative	5	K2	K1K3K7								8
AT1G72600	hydroxyproline-rich glycoprotein family protein	5	K2	K1K3K7
AT1G72790	hydroxyproline-rich glycoprotein family protein	5	K2	K1K3K7
AT1G79730	hydroxyproline-rich glycoprotein family protein	5							R6	R6
AT2G34690	ACCELERATED CELL DEATH 11	5				M2					M2exp2
AT2G28240	hydroxyproline-rich glycoprotein family protein	5							R6	R6
AT3G02450	cell division protein ftsH, putative	5	K3	K1K3K7		M5	M5M6M8	M5M6M8			M5exp1
AT5G09520	hydroxyproline-rich glycoprotein family protein	5				M2					M2exp2
AT5G09530	hydroxyproline-rich glycoprotein family protein	5				M2					M2exp1;M2exp2
AT5G10230	annexin 7 (ANN7)	5				M2					M2exp2
AT5G52430	hydroxyproline-rich glycoprotein family protein	5
AT5G57070	hydroxyproline-rich glycoprotein family protein	5							R6	R6
AT4G01050	hydroxyproline-rich glycoprotein family protein	5	K3	K1K3K7							M5exp1;M1exp2
AT2G22430	homeobox-leucine zipper protein 6 (ATHB-6)	6	K2	K1K3K7								6	S
AT1G09030	histone-like transcription factor (CBF/NF-Y) family protein	6				M1			R1	R1	M1exp2
AT5G27030	TOPLESS-RELATED 3 TPR3	6	K2	K1K3K7		M3	M3M7				M3exp2
AT5G57390	AINTEGUMENTA-LIKE 5	6				M6	M5M6M8	M5M6M8			M6exp2	2
AT2G36890	myb family transcription factor (MYB38)	6				M7	M3M7				M7exp2	3
AT1G68150	WRKY9 family transcription factor	6				M7	M3M7				M7exp2	4
AT2G32550	rcd1-like cell differentiation family protein	6				M1					M1exp2
AT5G15130	WRKY family transcription factor	6				M7	M3M7				M7exp2	5
AT3G23030	IAA2 auxin-responsive protein / indoleacetic acid-induced protein 2	6				M2					M2exp2	6	G2
AT3G10500	no apical meristem (NAM) family protein	6							R5	R5		7
AT5G43700	auxin-responsive protein / indoleacetic acid-induced protein 4 (IAA4/AUX2-11)	6				M2					M2exp2	7
AT1G66470	basic helix-loop-helix (bHLH) family protein	6				M1					M1exp1	5
AT5G47370	homeobox-leucine zipper protein 2 (HAT2) / HD-ZIP protein 2 only auxin pathway unidimensional cell growth, transcriptional repressor Plays opposite roles in the shoot and root tissues in regulating auxin-mediated morphogenesis.	6	K5	K4K6K8		M2					M2exp2	2
AT1G68840	DNA-binding protein RAV2 (RAV2) / AP2 domain-containing protein RAP2.8	6	K5	K4K6K8		M3	M3M7				M3exp1	4
AT1G68550	AP2 domain-containing transcription factor, putative	6	K6	K4K6K8		M6	M5M6M8	M5M6M8	R5	R5	M6exp2	8	S
AT2G46680	homeobox-leucine zipper protein 7 (ATHB-7) / HD-ZIP transcription factor 7 suppress elongation after drought stress	6	K5	K4K6K8								3
AT1G01060	LHY1 (LATE ELONGATED HYPOCOTYL)	6	K4	K4K6K8								7
AT1G56170	CCAAT-transcription factor, ATHAP5B, CBF-NF-Y, histone, histone fold TFIID	6	K5	K4K6K8								8
AT1G64620	Dof-type zinc finger domain-containing protein	6				M3	M3M7		R2-R4	R2	M3exp2	1
AT1G69580	myb family transcription factor	6				M3	M3M7				M3exp2	1
AT3G01290	band 7 family protein /prohibitin homologue	6							R2-R4	R2		1
AT5G53420	CCT (CONSTANS, CO-like, and TOC1) domain protein family	6				M3	M3M7				M3exp1	2	S
AT3G10040	expressed protein contains KOG4282 (Transcription factor GT-2 and related proteins), contains trihelix DNA-binding/SANT domain	6				M3	M3M7				M3exp2	2	M
AT5G51190	ATERF-2 AP2 domain-containing transcription factor, putative	6				M3	M3M7		R2-R4	R2	M3exp2	2	M
AT1G05710	ethylene-responsive protein, putative contains Helix-loop-helix domain	6				M3	M3M7				M3exp2	3
AT1G28130	auxin-responsive GH3 family protein	6				M5	M5M6M8	M5M6M8	R2-R4	R4	M5exp1	4
AT1G18570	myb family transcription factor (MYB51) induced by senescence and upregulated in vtc1 mutant	6				M3	M3M7				M3exp1;M3exp2	6
AT5G47230	ethylene-responsive element-binding factor 5 (ERF5)	6				M3	M3M7				M3exp1;M7exp2	6
AT3G01470	homeobox-leucine zipper protein 5 (HAT5) / HD-ZIP protein 5 / HD-ZIP protein (HB-1)	6				M5	M5M6M8	M5M6M8	R2-R4	R2	M5exp1	7
AT1G01010	no apical meristem (NAM) family protein	6				M7	M3M7		R2-R4	R3	M7exp2	7
AT4G36710	SCARECROW LIKE transcription factor family protein	6	K2	K1K3K7					R2-R4	R2		1
AT1G29950	bHLH transcription factor family	6	K2	K1K3K7								1	G2
AT1G35460	bHLH transcription factor family	6	K2	K1K3K7								2
AT3G23250	NtLMB4-like myb family transcription factor (MYB15) contains a 'SANT' DNA-binding domains auxin and stress	6	K2	K1K3K7		M3	M3M7		R2-R4	R2	M3exp1;M3exp2	3	S
AT3G23690	bHLH transcription factor family	6	K2	K1K3K7								2
AT1G10200	transcription factor LIM, putative	6	K2	K1K3K7								3
AT3G60530	zinc finger (GATA type) family protein HANABA TARANU like (HANL)	6	K2	K1K3K7								4
AT3G23050	AXR2/IAA7 auxin-responsive repressor protein / indoleacetic acid-induced protein 7, acting as repressor of auxin-inducible gene expression	6	K2	K1K3K7								6
AT3G61630	AP2 domain-containing transcription factor, putative (CRF6)	6	K2	K1K3K7		M3	M3M7		R2-R4	R2	M3exp1;M3exp2	7
AT1G20910	ARID/BRIGHT DNA-binding domain-containing protein	6							R1	R1		8
AT5G04290	KOW domain-containing transcription factor family protein	6							R6	R6		8
AT1G03350	BSD domain-containing protein BSD.	6	K2	K1K3K7
AT1G51200	zinc finger (AN1-like) family, Zn finger A20-like domain (PF01754) and Zn AN1 domain (PF01428)	6	K2	K1K3K7
AT1G52880	no apical meristem (NAM) family protein	6	K2	K1K3K7
AT1G53910	AP2 domain-containing protein RAP2.12 (RAP2.12)	6	K2	K1K3K7
AT5G03150	zinc finger (C2H2 type) family protein /transcription putative	6	K3	K1K3K7								2
AT1G72010	TCP family transcription factor, putative PCF2	6	K2	K1K3K7
AT5G60850	Dof-type ZINC FINGER PROTEIN OBP4	6	K3	K1K3K7								2
AT1G76880	trihelix DNA-binding protein, putative, similar to DNA-binding protein DF1 (Pisum sativum) GI:13646986	6	K8	K4K6K8	K7K8
AT1G73870	zinc finger (B-box type) family protein	6	K3	K1K3K7
AT2G27580	zinc finger (AN1-like) family protein	6	K2	K1K3K7
AT5G07580	AtERF#106 ethylene-responsive element-binding family protein, contains AP2 domain	6	K3	K1K3K7		M5	M5M6M8	M5M6M8			M5exp1	1	G2
AT4G36990	heat shock factor protein 4 (HSF4) / heat shock transcription factor 4 (HSTF4)	6				M5	M5M6M8	M5M6M8			M5exp1	3	S
AT2G40140	zinc finger (CCCH-type) family protein and ANK repeat (transcription factor) cold/Botrytis responsive	6	K7	K1K3K7	K7K8	M3	M3M7				M3exp1	6
AT2G34900	DNA-binding bromodomain-containing protein IMB1 (IMBIBITION-INDUCIBLE 1)	6				M7	M3M7		R2-R4	R3	M7exp2	8
AT2G26150	heat shock transcription factor family protein	6				M1					M1exp1;M1exp2	8	S
AT1G68240	hypothetical protein /putative bHLH transcription factor (bHLH109)	6				M3	M3M7		R2-R4	R2	M3exp1;M3exp2
AT1G80840	AtWRKY40 Transcription Factor; Group II-a family transcription factor	6				M3	M3M7		R2-R4	R2	M3exp1;M3exp2
AT3G01600	no apical meristem (NAM) family protein ANAC044	6				M3	M3M7		R2-R4	R2	M3exp1;M3exp2
AT1G08910	EMB3001 zinc finger (MIZ type) family protein	6				M3	M3M7				M3exp2
AT2G30250	AtWRKY25 family transcription factor	6	K2	K1K3K7		M3	M3M7		R2-R4	R2	M3exp1;M3exp2	6
AT2G25000	WRKY family transcription factor	6				M7	M3M7				M7exp2
AT2G41630	transcription initiation factor IIB-1 / general transcription factor TFIIB-1 (AtTFIIB1)	6	K2	K1K3K7		M3	M3M7		R2-R4	R2	M3exp1;M3exp2
AT2G40340	AP2 domain-containing transcription factor, putative (DRE2B) encodes a member of the DREB subfamily A-2 of ERF/AP2 transcription factor familly	6	K2	K1K3K7		M3	M3M7		R2-R4	R2	M3exp2
AT2G46400	WRKY family transcription factor	6				M3	M3M7				M3exp2
AT3G46600	SCARECROW LIKE 11 SCL11 transcription factor family protein	6				M7	M3M7				M7exp2
AT2G27050	ethylene-insensitive3-like1 (EIL1)	6	K3	K1K3K7		M5	M5M6M8	M5M6M8	R2-R4	R4	M5exp1
AT5G49520	AtWRKY48 family transcription factor member of WRKY Transcription Factor; Group II-c	6	K2	K1K3K7		M3	M3M7		R2-R4	R2	M3exp1;M3exp2
AT3G15540	MASSUGU2 BR-inducible early auxin-induced protein, IAA19 /auxin-responsive protein / indoleacetic acid-induced protein 19 (IAA19) hypocotyl land lateral roots, activator	6	K2	K1K3K7		M7	M3M7				M7exp2
AT5G26170	AtWRKY50 family transcription factor member of WRKY Transcription Factor; Group II-c	6	K2	K1K3K7		M3	M3M7		R2-R4	R4	M3exp1;M3exp2
AT3G57390	AGAMOUS LIKE 18 MADS-box protein (AGL18)	6				M7	M3M7				M7exp2
AT3G28210	zinc finger (AN1-like) family protein	6	K2	K1K3K7		M3	M3M7		R2-R4	R2	M3exp1;M3exp2
AT4G11140	AP2 domain-containing transcription factor, putative	6				M7	M3M7				M7exp2
AT4G37820	HHV8gp78 ORF 73 Kaposi's sarcoma-associated herpes-like virus ORF73gene human herpes virus protein 8, HHV8gp78 ORF 73	6				M3	M3M7				M3exp2
AT5G47220	ethylene-responsive element-binding factor 2 (ERF2)	6				M3	M3M7				M3exp2		S
AT1G06070	bZip transcription factor AtbZip69 similar to transcriptional activator RF2a GB:AF005492 GI:2253277 from (Oryza sativa)	6								R2M	M3Mexp1;M3Mexp2
AT2G38340	AP2 domain-containing transcription factor, putative (DRE2B) encodes a member of the DREB subfamily A-2 of ERF/AP2 transcription factor family. The protein contains one AP2 domain. There are eight members in this subfamily including DREB2A AND DREB2B that are involved in response to drought.	6								R2M	M3Mexp1;M3Mexp2
AT2G37430	zinc finger (C2H2 type) family protein (ZAT11)	6							R2-R4	R2
AT5G43630	zinc knuckle (CCHC-type) family protein transcriptional regulator containing a plus 3 domain	6	K2	K1K3K7		M3	M3M7		R2-R4	R3	M3exp1
AT5G13080	WRKY family transcription factor	6							R2-R4	R2
AT3G27010	TCP20 family transcription factor	6	K2	K1K3K7					R2-R4	R2			G2
AT2G37060	CCAAT-box binding transcription factor, putative NFYB	6	K5	K4K6K8
AT2G37120	DNA-binding S1FA family protein	6	K5	K4K6K8
AT2G37630	myb family transcription factor (MYB91)	6	K3	K1K3K7
AT2G46830	myb-related transcription factor (CCA1) circadian clock associated 1, transcriptional repressor, hormone land stress responsive	6	K2	K1K3K7
AT3G05545	transcription factor, putative / zinc finger (C3HC4 type RING finger) family protein	6	K8	K4K6K8	K7K8
AT3G09210	KOW domain-containing transcription elongation regulator	6	K2	K1K3K7
AT1G50600	scarecrow-like transcription factor 5 (SCL5)	6	K8	K4K6K8	K7K8	M5	M5M6M8	M5M6M8			M5exp1	6
AT3G15030	TCP4 family transcription factor class II repressor of proliferation	6	K2	K1K3K7
AT3G26744	basix helix-loop-helix (bHLH) family protein (ICE1)	6	K2	K1K3K7
AT4G20330	transcription initiation factor-related, similarity to Transcription initiation factor IIE, beta subunit (TFIIE-beta) (Swiss-Prot:P29084) (Homo sapiens)	6	K3	K1K3K7
AT4G27310	zinc finger (B-box type) family protein	6	K2	K1K3K7
AT4G32980	homeobox protein (ATH1) photomorphogenesis, regulates GA synthesis , activated by Agamous	6	K5	K4K6K8
AT4G37750	ovule development protein aintegumenta (ANT), putative transcriptional regulator similar to AP2	6	K5	K4K6K8
AT5G06250	DNA-binding protein, putative	6	K3	K1K3K7
AT5G07690	myb family transcription factor (MYB29) response to GA, SA, GA	6	K5	K4K6K8
AT3G04730	auxin-responsive protein / indoleacetic acid-induced protein 16 (IAA16)	6	K3	K1K3K7		M5	M5M6M8	M5M6M8			M5exp1	7
AT5G08520	myb family transcription factor	6	K3	K1K3K7
AT5G09330	no apical meristem (NAM) family protein	6	K2	K1K3K7
AT5G10960	CCR4-NOT transcription complex protein, putative hCNOT8-like homologene 48304/CCR4-associated factor 1 (CAF1)-like protein (At3g44260) is early and transiently cold induced. CAF1 is a critical component of the major cytoplasmic deadenylase in yeast, which initiates mRNA turnover by shortening of the poly(A). (lee 2005 transcriptome cold)	6	K5	K4K6K8
AT5G15160	bHLH134 family protein	6	K5	K4K6K8
AT5G17300	myb family transcription factor	6	K8	K4K6K8	K7K8
AT5G18230	transcription regulator NOT2/NOT3/NOT5 family protein	6	K2	K1K3K7
AT5G23280	TCP family transcription factor, putative, similar to OsPCF2	6	K8	K4K6K8	K7K8
AT5G25190	B6 ERF/AP2 ethylene-responsive element-binding protein, putative	6	K5	K4K6K8									G1
AT2G27230	transcription factor-related	6				M5	M5M6M8	M5M6M8			M5exp1	8	G2
AT1G28520	VOZ1 Arabidopsis VOZ family transcription factor gene	6				M5	M5M6M8	M5M6M8			M5exp1
AT2G38210	ethylene-responsive protein, putative very strong similarity to ethylene-inducible protein HEVER SP:Q39963 from (Hevea brasiliensis)	6	K2	K1K3K7		M1			R2-R4	R2	M1exp2	8
AT5G39760	ATHB23 zinc finger homeobox protein-related / ZF-HD homeobox protein-related flower development	6	K2	K1K3K7
AT5G44190	myb family transcription factor (GLK2)	6	K1	K1K3K7
AT1G34670	myb family transcription factor	6				M5	M5M6M8	M5M6M8			M5exp1
AT5G59780	myb family transcription factor (MYB59)	6	K6	K4K6K8
AT5G62000	MEGAINTEGUMENTA/ARF2 transcriptional factor B3 family protein / auxin-responsive factor, putative (ARF1) auxin-responsive factor, putative (ARF1) It has been proposed that ARF2 does not conform to the canonical auxin response model but may, for example, bind promoters of genes not directly regulated by auxin	6	K2	K1K3K7
AT5G63160	BT1 BTB AND TAZ DOMAIN PROTEIN 1 transcription regulator contains BTB domain and TAZ domain	6	K4	K4K6K8
AT1G61040	plus-3 domain-containing protein RTF1 homologene 5871	6				M5	M5M6M8	M5M6M8			M5exp1
AT1G09250	transcription factor	6	K2	K1K3K7
AT1G68520	zinc finger (B-box type) family protein	6	K3	K1K3K7		M1					M1exp2
AT3G55980	zinc finger transcription factor (PEI1), Arabidopsis thaliana, embryo-specific zinc finger protein gene required for heart-stage embryo formation	6	K8	K4K6K8	K7K8	M3	M3M7				M3exp1;M3exp2		S
AT1G56010	transcription activator NAC1 (NAC1), auxin signal transducer	6									M2Mexp2
AT2G28160	basic helix-loop-helix (bHLH) family protein	6				M2					M2exp2
AT4G04890	protodermal factor 2 (PDF2) homeobox-leucine zipper protein	6	K3	K1K3K7		M1					M1exp2
AT1G01380	myb family transcription factor	6				M1					M1exp1
AT1G14440	zinc finger homeobox family protein / ZF-HD homeobox family protein	6				M1					M1exp2
AT1G25440	zinc finger (B-box type) family protein	6				M1					M1exp1;M1exp2
AT1G56650	myb family transcription factor (MYB75)	6				M6	M5M6M8	M5M6M8			M6exp2
AT1G66390	myb family transcription factor, putative / production of anthocyanin pigment 2 protein (PAP2)	6				M6	M5M6M8	M5M6M8			M6exp2
AT1G53230	TCP family transcription factor 3 (TCP3)	6				M1					M1exp2
AT3G28910	myb family transcription factor (MYB30)	6				M2					M2exp1		S
AT2G32460	myb family transcription factor (MYB101)	6				M1					M1exp2
AT3G06220	transcriptional factor B3 family protein	6							R5	R5
AT3G50260	AP2 domain-containing transcription factor, putative	6				M2					M2exp2
AT3G61890	homeobox-leucine zipper protein 12 (HB-12) / HD-ZIP transcription factor 12	6				M1					M1exp1
AT4G29230	no apical meristem (NAM) family protein and FY-rich" domain C-terminal region	6	K3	K1K3K7		M2					M2exp1
AT3G48360	BT2 BTB AND TAZ DOMAIN PROTEIN 2 speckle-type POZ protein-related calcium binding	6	K4	K4K6K8					R2-R4	R4
AT4G00050	basic helix-loop-helix (bHLH) family protein	6				M1					M1exp2
AT4G21750	L1 specific homeobox gene (ML1) / ovule-specific homeobox protein A20	6				M1					M1exp2
AT5G51110	transcription activator and metabolic enzyme contains IPR001533 Transcriptional coactivator/pterin dehydratase and IPR008669 Lsm interaction cdd PCD_DCoH_subfamily_a/PCD_DCoH_subfamily_a; PCD_DCoH: The bifunctional protein pterin-4alpha-carbinolamine dehydratase (PCD), also known as DCoH (dimerization cofactor of hepatocyte nuclear factor-1)	6	K2	K1K3K7		M1			R1	R1	M1exp2
AT5G17810	homeobox-leucine zipper transcription factor family protein	6				M6	M5M6M8	M5M6M8			M6exp2
AT5G61590	B3 ERF/AP2 domain-containing transcription factor family protein	6	K5	K4K6K8		M2			R1	R1	M2exp2
AT1G26945	bHLH transcription regulator	6	K5	K4K6K8		M2					M2exp2
AT1G69600	zinc finger homeobox family protein / ZF-HD homeobox family protein	6				M4	M4				M4exp1
AT2G33710	AP2 domain-containing transcription factor family protein	6				M7	M3M7				M7exp2
AT3G24120	myb family transcription factor	6				M7	M3M7				M7exp2
AT3G56970	basic helix-loop-helix (bHLH) family protein	6				M7	M3M7				M7exp2
AT3G56980	basic helix-loop-helix (bHLH) family protein	6				M7	M3M7				M7exp2
AT5G26660	myb family transcription factor (MYB4) (MYB86)	6				M7	M3M7				M7exp2
AT5G49450	bZIP family transcription factor	6	K5	K4K6K8					R2-R4	R4
AT1G26310	MADS_MEF2_like and K-box containing domain, homeotic regulator	6				M1					M1exp2
AT5G65310	homeobox-leucine zipper protein 5 (HB-5) / HD-ZIP transcription factor 5	6	K7	K1K3K7	K7K8							7
AT1G09770	ATCDC5 myb family transcription factor	6	K7	K1K3K7	K7K8							8
AT1G71030	ATMYBL2 myb family transcription factor, induced by many abiotic stres (cadmium, salt, GA, JA, SA, ethylene)	6	K7	K1K3K7	K7K8
AT1G78600	zinc finger (B-box type) family protein	6	K7	K1K3K7	K7K8
AT2G31070	TCP1 family transcription factor, putative	6	K7	K1K3K7	K7K8
AT4G36780	BZR3 brassinosteroid signalling positive regulator-related / contains similarity to BZR1 protein (Arabidopsis thaliana) gi|20270971|gb|AAM18490	6	K2	K1K3K7
AT5G24470	APRR5 pseudo-response regulator 5 / Encodes a pseudo-response regulator whose mutation affects various circadian-associated biological events such as flowering time in the long-day photoperiod conditions, red light sensitivity of seedlings during early photomorphogenesis, and the period of free-running rhythms of certain clock-controlled genes including CCA1 and APRR1/TOC1 in constant white light.	6	K2	K1K3K7
AT2G41310	ARR8 Type-A Arabidopsis (Arabidopsis thaliana) response regulators (ARRs)	6				M7	M3M7				M7exp2
AT4G32280	auxin-responsive AUX/IAA family protein IAA 29	6				M3	M3M7				M3exp2
AT5G06910	DNAJ heat shock protein, putative (J6)	7	K8	K4K6K8	K7K8								S
AT1G32230	RADICAL-INDUCED CELL DEATH1 /RCD1 WWE domain-containing protein / ceo protein, putative (CEO)	7	K2	K1K3K7
AT2G03720	universal stress protein (USP) family protein	7									M1exp1;M8exp2	1
AT1G54050	17.4 kDa class III heat shock protein (HSP17.4-CIII)	7				M1					M1exp2	2
AT1G59860	17.6 kDa class I heat shock protein (HSP17.6A-CI)	7				M1					M1exp1;M1exp2	2	S
AT2G19310	expressed protein, alpha-crystallin-type heat shock proteins (Hsps) family	7				M1					M1exp2	2
AT3G08970	DNAJ heat shock N-terminal domain-containing protein	7				M1					M1exp2	2
AT3G46230	17.4 kDa class I heat shock protein (HSP17.4-CI)	7									M1Mexp1	2	S
AT3G16050	stress-responsive protein, putative	7				M1			R5	R5	M1exp2	2
AT4G25200	23.6 kDa mitochondrial small heat shock protein (HSP23.6-M)	7				M1					M1exp2	2	G1
AT2G28670	disease resistance-responsive family protein / fibroin-related, Dirigent-like protein	7	K2	K1K3K7		M2					M2exp1	3
AT5G37670	15.7 kDa class I-related small heat shock protein-like (HSP15.7-CI)	7				M1					M1exp1	2
AT4G28240	wound-responsive protein-related	7										4
AT5G20700	senescence-associated protein-related	7	K2	K1K3K7		M1					M1exp2	3
AT5G56030	heat shock protein 81-2 (HSP81-2)	7				M6	M5M6M8	M5M6M8			M6exp2	4
AT3G53990	universal stress protein (USP) family protein	7	K2	K1K3K7		M7	M3M7				M7exp2	4
AT1G56300	DNAJ heat shock N-terminal domain-containing protein	7	K2	K1K3K7								2	S
AT3G49190	condensation domain-containing protein	7									M1Mexp1	5
AT1G80920	DNAJ heat shock N-terminal domain-containing protein	7									M7Mexp2	5
AT1G55450	embryo-abundant protein-related	7	K8	K4K6K8	K7K8	M3	M3M7				M3exp1;M3exp2	6
AT5G25610	dehydration-responsive protein (RD22)	7	K2	K1K3K7		M1					M1exp2	4
AT1G08930	early-responsive to dehydration stress protein (ERD6) / sugar transporter family protein	7				M7	M3M7				M7exp2	6
AT4G26850	VTC2 (VITAMIN C DEFECTIVE 2), pathogen-responsive	7				M1					M1exp1;M1exp2	6
AT3G12050	Aha1 domain-containing protein Aha1 domain, activator of heat shock 90kDa protein ATPase	7				M1					M1exp1	8
AT5G51440	23.5 kDa mitochondrial small heat shock protein (HSP23.5-M)	7	K5	K4K6K8		M1					M1exp2	2	S
AT2G28790	osmotin-like protein, putative contains thaumatin domain resonse to pathogens	7	K5	K4K6K8		M4	M4				M4exp1	8	G1
AT1G73620	thaumatin-like protein, putative / pathogenesis-related protein, putative /defense cell rescue in MIPS	7	K4	K4K6K8		M4	M4		R5	R5	M4exp1;M4exp2	8
AT2G20560	DNAJ heat shock family protein	7	K5	K4K6K8								2	S
AT4G36040	DNAJ heat shock N-terminal domain-containing protein (J11)	7	K5	K4K6K8								5
AT4G30530	defense-related protein, putative	7	K5	K4K6K8								6	S
AT4G02380	late embryogenesis abundant 3 family protein / LEA3 family protein	7	K5	K4K6K8								7
AT3G07770	heat shock protein-related	7	K5	K4K6K8								8
AT4G24280	heat shock protein 70, putative / HSP70, putative	7	K5	K4K6K8								8	G1
AT1G54410	dehydrin family protein	7	K2	K1K3K7		M8	M5M6M8	M5M6M8			M8exp2	4
AT1G13930	expressed protein, weakly similar to drought-induced SDI-6 sunflower	7	K2	K1K3K7								1
AT1G01470	LEA14 late embryogenesis abundant protein, putative / LEA protein, putative	7	K2	K1K3K7		M5	M5M6M8	M5M6M8			M5exp1	6	G1
AT5G41040	transferase family protein, similar to hypersensitivity-related gene product HSR201 - Nicotiana tabacum	7	K2	K1K3K7								3
AT2G46140	late embryogenesis abundant protein, putative / LEA protein, putative	7				M5	M5M6M8	M5M6M8			M5exp1	6	S
AT1G20440	dehydrin (COR47) cold regulated gene, amino acid sequence homology with Group II LEA (late embryogenesis abundant) proteins.	7	K3	K1K3K7								1
AT3G01420	pathogen-responsive alpha-dioxygenase, putative	7	K8	K4K6K8	K7K8	M5	M5M6M8	M5M6M8			M5exp1	7
AT5G11890	expressed protein contains Harpin-induced protein 1 (Hin1).	7	K3	K1K3K7								4
AT3G19430	late embryogenesis abundant protein-related / LEA protein-related	7							R6	R6		5
AT5G50200	wound-responsive 3	7	K2	K1K3K7								6
AT1G19660	wound-responsive family protein contains DUF151	7	K3	K1K3K7								7
AT2G15970	COR413-PM1 cold-acclimation protein, putative (FL3-5A3)	7	K2	K1K3K7								7
AT2G23810	senescence-associated family protein	7	K8	K4K6K8	K7K8							7
AT3G10980	SAG20 expressed protein DUF614	7	K2	K1K3K7								7
AT2G39750	dehydration-responsive family protein	7				M5	M5M6M8	M5M6M8			M5exp1
AT5G05440	expressed protein, Pathogenesis-related protein Bet v I family	7	K2	K1K3K7								7
AT2G44060	late embryogenesis abundant family protein / LEA family protein	7	K3	K1K3K7		M5	M5M6M8	M5M6M8			M5exp1
AT1G06040	STO zinc finger (B-box type) family protein / salt-tolerance protein (STO)	7	K3	K1K3K7
AT1G06460	31.2 kDa small heat shock family protein / hsp20 family protein	7	K2	K1K3K7
AT1G61770	DNAJ heat shock N-terminal domain-containing protein	7	K5	K4K6K8
AT3G04720	hevein-like protein (HEL), PATHOGENESIS-RELATED 4	7	K7	K1K3K7	K7K8	M2					M2exp2	6
AT1G77260	dehydration-responsive protein-related	7	K2	K1K3K7
AT2G34300	dehydration-responsive protein-related similar to ERD3 contains DUF248 Putative methyltransferase	7	K3	K1K3K7		M3	M3M7		R2-R4	R3	M5exp1;M3exp2	4
AT2G17880	DNAJ heat shock protein, putative	7	K5	K4K6K8
AT2G33735	DNAJ heat shock N-terminal domain-containing protein	7	K5	K4K6K8
AT2G40330	Pathogenesis-related protein Bet v I allergen family	7	K1	K1K3K7									M
AT3G05880	hydrophobic protein (RCI2A) / low temperature and salt responsive protein (LTI6A)	7	K1	K1K3K7
AT4G07820	pathogenesis-related protein, putative	7	K3	K1K3K7		M5	M5M6M8	M5M6M8			M5exp1
AT1G76180	dehydrin (ERD14)	7	K3	K1K3K7		M3	M3M7		R2-R4	R2	M3exp2	7
AT3G11650	harpin-induced family protein / HIN1 family protein / harpin-responsive family protein / NDR1/HIN1-like protein 2	7	K5	K4K6K8									M
AT3G24600	hypothetical protein hairpin induced	7	K3	K1K3K7
AT3G44110	DNAJ heat shock protein, putative (J3)	7	K2	K1K3K7
AT3G62550	universal stress protein (USP) family protein	7	K1	K1K3K7
AT2G38310	expressed protein	7	K7	K1K3K7	K7K8							2
AT4G05220	harpin-induced protein-related / HIN1-related / harpin-responsive protein-related	7	K2	K1K3K7
AT4G10265	wound-responsive protein, putative	7	K5	K4K6K8
AT4G34190	stress enhanced protein 1 (SEP1)	7	K2	K1K3K7
AT1G07500	expressed protein inhibited by Phytochrome A alone	7	K1	K1K3K7		M3	M3M7		R2-R4	R2	M3exp1;M3exp2	2
AT1G16720	oxidoreductase similar to rice UV-B and ozone regulated protein 1	7	K3	K1K3K7
AT3G17020	universal stress protein (USP) family protein	7	K7	K1K3K7	K7K8							3
AT4G23670	major latex protein-related / MLP-related, Pathogenesis-related protein Bet v I family	7	K5	K4K6K8		M1					M1exp2	7
AT2G03850	late embryogenesis abundant domain-containing protein / LEA domain-containing protein	7	K3	K1K3K7		M1					M1exp2
AT1G29470	dehydration-responsive protein-related	7	K3	K1K3K7		M3	M3M7				M5exp1;M3exp2
AT5G11460	senescence-associated protein-related / Protein of unknown function (DUF581)/ similar to SAG102	7	K2	K1K3K7		M3	M3M7		R2-R4	R2	M3exp1;M3exp2
AT4G12400	stress-inducible protein, putative	7				M5	M5M6M8	M5M6M8	R2-R4	R3	M5exp1	2
AT4G19120	early-responsive to dehydration stress protein (ERD3)	7				M3	M3M7				M3exp2	4
AT5G14930	leaf senescence-associated protein (SAG101), see above	7							R2-R4	R2		5
AT5G27760	hypoxia-responsive family protein	7	K2	K1K3K7		M3	M3M7		R2-R4	R2	M3exp1;M3exp2
AT5G60530	late embryogenesis abundant protein-related / LEA protein-related contains Root cap domain PF06830	7				M3	M3M7				M3exp2	5
AT3G30775	proline oxidase, mitochondrial / osmotic stress-responsive proline dehydrogenase (POX) (PRO1) (ERD5)	7				M3	M3M7		R2-R4	R2	M3exp2	5
AT5G54370	late embryogenesis abundant protein-related / LEA protein-related	7				M7	M3M7		R2-R4	R3	M7exp2	5
AT3G54150	embryo-abundant protein-related (methylase)	7				M3	M3M7				M3exp2	6
AT5G49480	sodium-inducible calcium-binding protein (ACP1) / sodium-responsive calcium-binding protein (ACP1)	7	K1	K1K3K7		M3	M3M7		R2-R4	R2	M3exp1;M3exp2
AT2G22360	DNAJ heat shock family protein	7	K2	K1K3K7					R2-R4	R4
AT5G44070	CAD1 CADMIUM SENSITIVE 1 phytochelatin synthase 1 (CAD1)	7				M3	M3M7				M3exp2	6	S
AT2G41380	embryo-abundant protein-related mitochondrial Plant J	7				M3	M3M7				M3exp2	7	G2
AT3G48090	disease resistance protein (EDS1) ( Lipase_3. Lipase (class 3)	7				M3	M3M7				M3exp1;M3exp2
AT1G02650	DNAJ heat shock N-terminal domain-containing protein	7				M3	M3M7				M3exp2
AT1G12210	disease resistance protein (CC-NBS-LRR class of plant R genes ), RPS5-like 1	7				M3	M3M7		R2-R4	R2	M3exp2
AT2G41430	dehydration-induced protein (ERD15)	7				M7	M3M7				M7exp2
AT4G08540	UV radiation resistance associated protein contains KOG2896	7				M3	M3M7				M3exp2
AT5G20970	small heat shock protein -like heat shock family protein /legume lectin signature IPR001220 Legume lectin, beta domain and IPR004238 Late embryogenesis abundant protein (alpha cristallin HSPs in NCBI)	7				M7	M3M7				M7exp2
AT3G22104	phototropic-responsive NPH3 protein-related	7							R2-R4	R3
AT2G24750	pseudogene, similar to Avr9/Cf-9 rapidly elicited protein 141	7							R2-R4	R4
AT1G77930	DNAJ heat shock N-terminal domain-containing protein	7	K2	K1K3K7		M3	M3M7				M3exp1
AT1G77885	expressed protein gamma and UVB induced	7				M2					M2exp1;M2exp2
AT5G52640	heat shock protein 81-1 (HSP81-1) / heat shock protein 83 (HSP83)	7				M1			R2-R4	R3	M1exp1;M1exp2	2
AT1G34000	light stress-responsive one-helix protein (OHP2)	7									M1Mexp2
AT1G49470	(DUF716) (Plant viral-response family) Pfam profile PF04819	7	K5	K4K6K8		M4	M4		R5	R5	M4exp2
AT3G10985	wound-responsive protein-related	7				M2					M2exp1
AT2G42750	DNAJ heat shock N-terminal domain-containing protein	7	K6	K4K6K8		M3	M3M7				M3exp1		S
AT4G14710	iron-deficiency-responsive protein, putative	7									M2Mexp2
AT3G28860	multidrug resistance P-glycoprotein, putative	7	K2	K1K3K7							M5exp1;M2exp2
AT1G07400	17.8 kDa class I heat shock protein (HSP17.8-CI)	7				M1					M1exp1;M1exp2
AT4G21870	26.5 kDa class P-related heat shock protein (HSP26.5-P)	7	K6	K4K6K8					R2-R4	R4	M5exp1;M1exp2
AT4G35770	senescence-associated protein (SEN1)	7				M8	M5M6M8	M5M6M8			M8exp2
AT4G19530	disease resistance protein (TIR-NBS-LRR class), putative	7				M1					M1exp2
AT5G23060	expressed protein contains LEA domain, rhodanese domain, mitochondrial protein	7				M1					M1exp1;M1exp2		G1
AT5G36910	thionin (THI2.2)	7				M1			R5	R5	M1exp2
AT5G55620	TNT induced protein	7				M1					M1exp2
AT3G50830	stress-responsive protein, putative	7	K7	K1K3K7	K7K8							3
AT5G10830	embryo-abundant protein-related	7	K7	K1K3K7	K7K8							7	S
AT1G65390	ATPP2-A5 disease resistance protein (TIR class), putative	7	K7	K1K3K7	K7K8
AT4G00860	OZI1 stress-related ozone-induced protein (OZI1) / stress-related ozone-responsive protein	7	K7	K1K3K7	K7K8
AT3G48500	Low temperature viability protein LTV1 S cerevisiae domain containing expressed protein	7	K7	K1K3K7	K7K8
AT4G22960	hypothetical protein homologene 32409, bleomycine induced	7				M3	M3M7		R2-R4	R2	M3exp1;M3exp2
AT5G23240	DNAJ heat shock N-terminal domain-containing protein	7
AT5G57710	heat shock protein-related	7				M1					M1exp2
AT3G26030	ATB' DELTA; protein phosphatase type 2A regulator serine/threonine protein phosphatase 2A (PP2A) regulatory subunit Bprim delta, putative	8	K3	K1K3K7		M5	M5M6M8	M5M6M8			M5exp1;M5exp1	2
AT3G57880	C2 domain-containing protein	8				M6	M5M6M8	M5M6M8			M6exp2	2	G1
AT1G48480	leucine-rich repeat transmembrane protein kinase, putative	8				M6	M5M6M8	M5M6M8			M6exp2	3
AT5G58150	leucine-rich repeat transmembrane protein kinase, putative	8									M1Mexp2	3
AT5G45800	RLK/Pelle LRR-VIIb group JA leucine-rich repeat transmembrane protein kinase, putative	8	K3	K1K3K7								3
AT1G53070	legume lectin family protein /protein kinase, putative in MIPS	8				M4	M4				M4exp2	5
AT1G18890	calcium-dependent protein kinase 1 (CDPK1)	8										7	G1
AT1G35670	calcium-dependent protein kinase 2 (CDPK2)	8				M8	M5M6M8	M5M6M8			M8exp2	7
AT3G07720	kelch repeat-containing protein	8				M2					M2exp2	7
AT5G37740	C2 domain-containing protein	8				M2					M2exp2	7
AT3G26510	octicosapeptide/Phox/Bem1p (PB1) domain-containing protein	8				M1					M1exp2	7
AT4G24960	ABA-responsive protein (HVA22d)	8				M6	M5M6M8	M5M6M8			M6exp2	7
AT5G17980	C2 domain-containing protein	8				M6	M5M6M8	M5M6M8			M6exp2	7	G1
AT5G10770	chloroplast nucleoid DNA-binding protein, putative	8				M1					M1exp2	7
AT1G15440	transducin family protein / WD-40 repeat family protein PWP2 periodic tryptophan protein homolog homologene 3702	8							R5	R5		8
AT1G75640	leucine-rich repeat family protein / protein kinase family protein	8				M6	M5M6M8	M5M6M8			M6exp2	8
AT2G26180	calmodulin-binding family protein	8									M4Mexp1;M4Mexp2	8	M
AT2G47790	transducin family protein / WD-40 repeat family protein WDR89-like	8									M5Mexp1;M6Mexp2	8
AT3G24660	leucine-rich repeat transmembrane protein kinase, putative /Transmembrane Kinase-Like1 TMLK1	8				M4	M4				M4exp2	8
AT5G22840	protein kinase family protein	8										8
AT4G03100	RopGAP / rac GTPase activating protein, putative / contains RhoGAP domain: GTPase-activator protein for Rho-like GTPases and CRIBdomain : PAK (p21 activated kinase) Binding Domain (PBD)	8	K5	K4K6K8		M4	M4		R5	R5	M4exp1;M4exp2	8	G2
AT5G60890	receptor-like protein kinase (ATR1) (MYB34)	8	K5	K4K6K8								2
AT3G52870	calmodulin-binding family protein	8	K5	K4K6K8								3	S
AT4G38470	protein kinase family protein	8	K5	K4K6K8								4
AT5G07340	calnexin, putative	8	K5	K4K6K8								4
AT1G68400	leucine-rich repeat transmembrane protein kinase, putative	8	K5	K4K6K8								5	M
AT3G17510	CBL-interacting protein kinase 1 (CIPK1)	8	K5	K4K6K8								6
AT1G69700	ABA-responsive protein (HVA22c)	8	K5	K4K6K8								8
AT3G10940	protein phosphatase-related	8	K5	K4K6K8								8
AT2G26730	leucine-rich repeat transmembrane protein kinase, putative	8				M5	M5M6M8	M5M6M8			M5exp1	1
AT3G54040	photoassimilate-responsive protein-related	8	K2	K1K3K7		M5	M5M6M8	M5M6M8			M5exp1	1
AT5G11100	C2 domain-containing protein	8	K2	K1K3K7								1
AT1G61350	armadillo/beta-catenin repeat family protein Arm domain only	8	K2	K1K3K7								2
AT4G05520	calcium-binding EF hand family protein	8	K5	K4K6K8								8	M
AT4G34760	auxin-responsive family protein SAUR50	8	K5	K4K6K8								8
AT2G30520	signal transducer of phototropic response ROOT PHOTOTROPISM 2 (RPT2)	8	K3	K1K3K7							M5exp1;M1exp2	2
AT1G22280	protein phosphatase 2C, putative / PP2C-1k	8	K2	K1K3K7		M3	M3M7				M3exp1;M3exp2	6
AT5G54380	protein kinase family protein	8				M5	M5M6M8	M5M6M8			M5exp1	2	G1
AT1G10470	two-component responsive regulator / response regulator 4 (ARR4)	8				M5	M5M6M8	M5M6M8			M5exp1	4	G1
AT4G20270	BAM3 CLAVATA1-related receptor kinase-lke protein, RLK/Pelle LRR-XI group JA leucine-rich repeat transmembrane protein kinase, putative	8	K3	K1K3K7								1
AT3G02880	leucine-rich repeat transmembrane protein kinase, putative	8				M5	M5M6M8	M5M6M8			M5exp1	7
AT3G46280	protein kinase-related	8	K2	K1K3K7								6
AT4G32060	calcium-binding EF hand family protein	8	K2	K1K3K7								6
AT4G35750	Rho-GTPase-activating protein-related	8	K2	K1K3K7								6
AT5G03040	calmodulin-binding family protein	8	K2	K1K3K7								6
AT1G70530	protein kinase family protein	8	K2	K1K3K7		M3	M3M7				M3exp2	6
AT5G19140	auxin/aluminum-responsive protein, putative	8	K2	K1K3K7								6
AT5G47120	ATBI1 Bax inhibitor-1 putative / BI-1 putative homolog of mammalian Bax inhibitor 1	8	K2	K1K3K7								6
AT1G56220	dormancy/auxin associated family protein /auxin repressed	8	K2	K1K3K7								7
AT2G41410	calmodulin, putative	8	K3	K1K3K7								7
AT4G13020	serine/threonine protein kinase (MHK) MAK-like kinases requiring dual phosphorylation at TDY motifs	8	K2	K1K3K7								7
AT1G74720	C2 domain-containing protein	8	K8	K4K6K8	K7K8							8
AT4G29900	Ca2+-ATPase, putative (ACA10) calcium-transporting ATPase, plasma membrane-type, putative	8	K2	K1K3K7		M7	M3M7				M7exp2	6
AT4G10390	RLK/Pelle RLCK-XIII goup I protein kinase family protein	8	K3	K1K3K7								3
AT5G62390	ATBAG7 calmodulin-binding family protein /BCL-2-ASSOCIATED ATHANOGENE 7	8	K2	K1K3K7								8
AT2G03890	AtPI4K 7 phosphatidylinositol 3- and 4-kinase family protein	8	K2	K1K3K7
AT1G04400	cryptochrome 2 apoprotein (CRY2) / blue light photoreceptor (PHH1)	8	K2	K1K3K7
AT1G06400	Ras-related GTP-binding protein (ARA-2)	8	K5	K4K6K8
AT1G07310	C2 domain-containing protein	8							R6	R6
AT1G18080	RACK1 (Receptor for Activated C Kinase 1) /AtARCA WD-40 repeat family protein / auxin-dependent protein (ARCA) / RACK1 (Receptor for Activated C Kinase 1) mediates hormones land develoment processes	8	K2	K1K3K7
AT1G20650	protein kinase family protein	8	K5	K4K6K8
AT1G20760	calcium-binding EF hand family protein contains EH domain	8	K2	K1K3K7
AT1G72540	protein kinase, putative / similarity to auxin-regulated dual specificity cytosolic kinase (L. esculentum)	8	K2	K1K3K7
AT1G74670	gibberellin-responsive protein, putative	8	K5	K4K6K8
AT1G78070	WD-40 repeat family protein	8	K5	K4K6K8
AT1G78830	curculin-like (mannose-binding) lectin family protein	8	K5	K4K6K8					R1	R1			S
AT2G01890	purple acid phosphatase, putative	8	K2	K1K3K7
AT2G22125	C2 domain-containing protein	8	K2	K1K3K7
AT2G24360	serine/threonine/tyrosine kinase, putative	8	K5	K4K6K8
AT2G30040	MAPKKK14 protein kinase MEKK subfamily protein	8	K5	K4K6K8
AT2G40080	ELF4 EARLY FLOWERING 4	8	K2	K1K3K7
AT2G46340	phytochrome A supressor spa1 (SPA1)	8	K2	K1K3K7									S
AT3G02710	nuclear associated protein-related / NAP-related/ hcatenin, beta like 1 (homologene 12003) CTNNBL1 (catenin (cadherin-associated protein), beta-like 1)	8	K5	K4K6K8
AT1G17360	COP1-interacting protein 7	8	K2	K1K3K7		M3	M3M7		R2-R4	R2	M3exp1;M3exp2	6
AT3G51920	calmodulin-9 (CAM9)	8	K3	K1K3K7		M3	M3M7				M3exp1;M3exp2	6
AT2G30360	CBL-interacting protein kinase 11 (CIPK11) contains a NAF domain (PF03822)	8	K2	K1K3K7		M3	M3M7		R2-R4	R2	M3exp1;M3exp2	7
AT5G62070	calmodulin-binding family protein	8	K2	K1K3K7		M3	M3M7				M3exp2	7
AT2G20630	protein phosphatase 2C, putative / PP2C, putative	8							R2-R4	R3		7
AT1G21270	RLK/Pelle WAK cluster1d group H /cell wall-associated receptor kinase	8	K2	K1K3K7		M3	M3M7				M3exp1;M3exp2
AT5G53450	ORB responsive gene 1 (ORG1) protein kinase family protein	8	K1	K1K3K7		M3	M3M7				M3exp1;M3exp2
AT5G07620	RLK/Pelle subfamily LRR-III groupJB /receptor protein kinase family protein	8	K2	K1K3K7		M3	M3M7		R2-R4	R2	M3exp1;M3exp2
[truncated: 651 more rows]

## Sheet: Table S3-B Venn lists
		Table S3-B. List of radiomodulated genes which expression is cancelled or attenuated in atm and atr. Groups A-D (orange cells) list the most frequently radiomodulated genes in seedlings and/or roots extracted in Venn diagrams genes (Fig. 6). Additional genes whose expression was observed exclusively in roots (M3, M4, R2, R5) or in seedlings (K1S, K2S, K5S) in at least in two independent samples w…
	UP-REGULATED GENES
	Class 1	DNA, Nucleotide, chromatin metabolism	ATM-dependent expression	ATR-dependent expression	LED	Cell cycle phase
Group
A	AT3G02400	Forkhead-associated and AT hook domains-containing protein	+	LOW	nd	nd
A	AT1G09815	DNA polymerase delta subunit 4 family	+	-	nd	nd
A	AT2G06510	RPA replication protein, putative	+	low	nd	nd
A	AT2G21790	RNR1 ribonucleotide reductase, putative	+	-	8	nd
A	AT3G27060	RNR R2 non catalytic subunit ribonucleotide reductase	+	-	4	nd
A	AT3G42860	Topoisomerase-related /zinc knuckle (CCHC-type) and Zn-GRF domains	+	-	nd	nd
A	AT3G57550	Guanylate kinase 2 (GK-2)	+	-	5	nd
A	AT4G02110	BRCT domain-containing protein	+	LOW	nd	S
A	AT4G21070	AtBRCA1 RING and BRCT domain-containing protein	+	LOW	nd	S
A	AT4G29170	AtMnd1	+	low	nd	nd
A	AT5G03780	TRFL10 telomere repeat factor -like family 2	+	LOW	nd	nd
A	AT5G15380	DOMAINS REARRANGED METHYLASE 1 /cytosine methyltransferase	+	-	nd	nd
A	AT5G20850	DNA repair protein RAD51	+	LOW	nd	nd
A	AT5G40840	AtRAD21;1 cohesion family protein (SYN2)	+	LOW	nd	nd
A	AT5G66130	AtRAD17 cell cycle checkpoint protein-related, replication factor C related	+	low	8	nd
A	AT2G47680	zinc finger (CCCH type) helicase, hNuclear DNA helicase II-like (NDHII)	+	LOW	8	nd
A	AT3G15950	TONSOKU-associated protein 1 (TSA1-like) DNA topoisomerase-related	+	+	4	see ref
B	AT3G12410	3'5'Exonuclease c domain containing protein	+	nd	nd	nd
C	AT3G15430	RCC1 regulator of chromosome condensation family protein	+	low	7	nd
C	AT4G21790	TOBAMOVIRUS MULTIPLICATION 1	+	low	nd	nd
C	AT4G34290	SWIB complex BAF60b domain-containing protein	reverse	low	8	nd
C	AT5G22650	AtHD2B/HDT2 histone deacetylase (HD2B)	reverse	low	8	nd
C	AT2G06530	chromatin modifying protein hCHMP2A /ScDID4- like / SNF7 family protein	+	low	nd	nd
D	AT1G76710	ASHH1 SET domain-containing protein	+	+	nd	nd
D	AT1G20750	hBACH1-like similar to BRCA1 interacting protein C-terminal helicase 1	+	+	nd	nd
D	AT1G13330	ARABIDOPSIS HOMOLOGOUS PAIRING AHP2 /ScHOP2-related	+	low	nd	nd
D	AT1G51130	RAD62/ScNse4-like member of Smc5-6 complex, non SMC subunit	+	low	nd	nd
D	AT5G15540	hDELANGIN-like Scc2-type sister chromatid cohesion proteins, HEAT repeat	+	low	nd	nd
D	AT2G39340	ScSAC3/hGANP DNA primase-MCM3 associated family protein	+	+	nd	nd
D	AT3G10440	SHUGOSHIN hSgo1/MEI-S332-like sensor of tension between sister chromatids	+	+	nd	nd
D	AT3G07800	thymidine kinase	+	-	nd	nd
D	AT5G33300	chromosome-associated kinesin-related /mKIF4A Chromokinesin-related	+	+	8	M
M3	AT5G21140	ScNse1-like non-SMC component of SMC5-6 complex	+	nd	nd	nd
M3	AT5G40942	RNR R2 ribonucleotide reductase, putative	+	nd	nd	nd
M3	AT1G49980	AtPOLK DNA polymerase Kappa /UMUC-like DNA repair family protein	+	nd	nd	nd
M3	AT2G27120	AtPOL2b DNA-directed DNA polymerase epsilon catalytic subunit	+	nd	nd	nd
M3	AT2G31870	PARG, poly (ADP-ribose) glycohydrolase family protein	+	nd	nd	nd
M3	AT4G14970	AtFANCD2 Fanconi anemia D2 isoform	+	nd	nd	nd
M3	AT5G40340	PWWP domain-containing protein	+	nd	nd	nd
M3	AT4G37120	Zinc finger (CCHC-type)	+	nd	nd	nd
K2S	AT1G32070	AtNSI nuclear shuttle interacting protein / GCN5-related N-acetyltransferase family protein	+	nd	nd	nd
K2S*	AT1G68720	cytidine/deoxycytidylate deaminase family protein	+	nd	nd	nd
K2S*	AT3G15140	Exonuclease family protein / EXOIII, chloroplastic	+	nd	nd	nd
K2S*	AT1G77180	chromatin protein family/SKIP/SNW domain containing protein	+	nd	nd	nd
K2S*	AT3G02300	RCC1 regulator of chromosome condensation family protein	+	nd	nd	nd
K2S*	AT2G32080	PUR alpha-1 protein	+	nd	7	nd
K2S*	AT5G55600	agenet and bromo-adjacent homology domains-containing protein/RNA-DNA binding	+	nd	nd	nd
K2S*	AT2G35270	ESCAROLA-related / AT-hook DNA-binding protein	+	nd	7	nd
K2S*	AT3G51120	zinc finger (CCCH-type), SWI BAF60, PHD, CDC-GYF and plus 3 domain containing protein	+	nd	nd	nd
K2S*	AT1G30680	DNA primase topoisomerase/GP4d_helicase domain containing protein, mitochondrial	+	nd	nd	nd
R3*	AT2G31320	PARP1, poly(ADP-ribose) polymerase, putative	nd (+ in Garcia et al., 2003)	+	nd	nd
M3M7*	AT5G46280	MCM3, DNA replication licensing factor	+	nd	8	nd
M3M7*	AT1G78650	DNA polymerase delta subunit 3-like (subunit p66)	+	nd	8	G1
M3M7*	AT3G19210	DNA repair protein RAD54, putative	+	nd
M3M7*	AT1G17460	TRFL3 telomere repeat factor-like 3 family 2	+	nd	nd	nd
M3M7*	AT3G51880	HIGH MOBILITY ALPHA GROUP B 1-like	+	nd	nd	nd
M3M7*	AT1G80420	DNA repair protein, putative (XRCC1)	+	nd
M3M7*	AT1G16210	HMG-box like superfamily	+	nd	nd	nd
rt-qPCR	AT5G01630	AtBRCA2	+	nd	nd	nd
rt-qPCR	AT1G16970	AtKu70	+	nd	nd	nd
rt-qPCR	AT5G57160	AtLigIV	+	nd	nd	nd
	class 2	RNA metabolism
A	AT3G07810	AtRNPA/B_5 hnRNP, putative	+	low	nd	nd
B	AT2G03870	AtLSM7 snRNP, putative / Sm protein, nuclear	+	nd	4	nd
B	AT3G53110	LOS4 DEAD/DEAH box helicase, putative	+	nd	nd	nd
C	AT1G09620	tRNA synthetase class I (I, L, M and V) family protein	reverse	+	8	nd
C	AT5G13010	EMB3011 RNA helicase, putative	+	+	nd	nd
D	AT3G08620	Splicing factor 1 (SF1) K homology((KH) RNA-binding domain-containing protein	+	low	8	nd
D	AT4G17910	Ubiquitin protein ligase, PPR repeat and COG5062 family protein	+	low	nd	nd
D	AT5G39680	EMB2744 class DYW PPR repeat-containing protein	+	-	nd	nd
D	AT4G33990	EMB2758 PPR repeat-containing protein, possibly mitochondrial	+	low	nd	nd
D	AT5G66360	ribosomal RNA adenine dimethylase family protein	+	-	nd	nd
K2S*	AT1G67325	hZIS2-like zinc finger (Ran-binding) family protein	+	nd	nd	nd
K2S	AT2G03820	NMD3 /nonsense-mediated mRNA decay family protein	+	nd	8	nd
K2S	AT1G01970	PPR repeat-containing protein	+	nd	nd	nd
K2S	AT1G49760	At PAB8 class II polyadenylate-binding protein	+	nd	8	nd
K2S	AT1G60770	PPR- repeat-containing protein, mitochondrial	+	nd	8	nd
K2S	AT3G22320	AtRPABC24.3 DNA-directed RNA polymerase II, RNA polymerase I, II and III 24.3 kDa subunit	+	nd	8	nd
K2S	AT3G06455	splicing factor-related	+	nd	nd	nd
K2S	AT3G26560	hDHX8/ScPRP2-like ATP-dependent RNA helicase	+	nd	nd	nd
K2S	AT3G58140	phenylalanyl-tRNA synthetase class IIc family protein	+	nd	nd	nd
K2S	AT4G26650	AtRNPA/B-4 / hnRNP A/B family	+	nd	nd	nd
K2S	AT1G07350	AtTra/SFRS1 (hTra-2/SFRS10) transformer serine/arginine-rich ribonucleoprotein, putative	+	nd	nd	nd
K2S	AT1G12800	S1 RNA-binding domain-containing protein, chloroplastic	+	nd	8	nd
K2S	AT5G46580	Mismatch repair Muts2-and and PPR domain containing protein	+	nd	nd	nd
	class 3	protein metabolism
A	AT3G13235	scDDI1-like DNA damage inducible 1 ubiquitin family protein	+	low	nd	nd
A	AT2G18193	AAA-type ATPase family protein	+	-	nd	nd
A	AT3G50930	AAA-type ATPase family protein	low	LOW	nd	S
A	AT5G07610	F-box family protein FBOX.	+	-	nd	nd
A	AT5G51740	peptidase M48 family protein	+	low	nd	nd
A	AT5G66140	20S proteasome alpha subunit D2 (PAD2) (PRS1) (PRC6)	+	low	nd	nd
A	AT5G60250	IBR and zinc finger (C3HC4-type RING) domain family protein	+	low	nd	nd
A	AT5G67360	AtSBT1.7/ARA12 , peptidase C1A	+	-	nd	nd
A	AT5G20000	AtRpt6b 26S proteasome AAA-ATPase subunit, putative	+	low	nd	nd
A	AT3G48340	cysteine proteinase, putative	+	+	nd	G1
A	AT5G19990	26S proteasome AAA-ATPase subunit (RPT6a)	+	low	nd	nd
B	AT1G75690	bundle sheath defective protein 2-like, chaperone protein chloroplastic predotar 0.84	+	nd	nd	nd
B	AT3G17611	hRHBDD1-like rhomboid domain containing, atypical serine protease	+	nd	nd	nd
B	AT1G77930	DNAJ heat shock N-terminal domain-containing protein	+	nd	nd	nd
B	AT2G25490	F-box family protein (FBL6) (EIN3-BINDING F BOX PROTEIN 1)	+	nd	6	nd
B	AT4G24690	(UBA)/TS-N , ZnF_ZZ and PB1 domain-containing protein	+	nd	7	nd
B	AT3G25920	50S ribosomal protein L15, chloroplast (CL15)	+	nd	8	nd
C	AT2G22360	DNAJ heat shock family protein, chloroplastic	+	+	nd	nd
C	AT2G30440	thylakoidal processing peptidase, chloroplastic	+	+	nd	nd
C	AT2G33770	ubiquitin-conjugating enzyme family protein, low similarity to human ubiquitin-conjugating BIR-domain (baculoviral inhibition of apoptosis protein repeat)	+	+	nd	nd
C	AT1G58270	ZW9/UBC12 /meprin and TRAF homology domain-containing protein	reverse	+	4	nd
C	AT1G18070	hGST1-like G1 to S phase transition 1/ EF-1-alpha-related GTP-binding protein	+	+	nd	nd
C	AT4G24190	SHEPHERD protein, GRP94 / clavata formation protein, putative	reverse	+	nd	G1
C	AT3G09440	heat shock cognate 70 kDa protein 3 (HSC70-3) (HSP70-3)	reverse	+	nd	nd
C	AT1G51980	processing peptidase alpha subunit, mitochondrial putative	reverse	+	nd	nd
C	AT5G26360	TCP1/chaperonin 60 family, putative	+	+	8	nd
D	AT1G30600	subtilase family protein	+	low	8	nd
D	AT2G18600	RCE2 probable NEDD8-conjugating enzyme Ubc12-like	+	-	nd	nd
D	AT4G22250	Ubiquitin ligase zinc finger (C3HC4-type RING finger) family protein	+	low	4	nd
D	AT5G45100	ubiquitin-protein ligase/ zinc ion binding	+	+	nd	nd
D	AT4G05380	AAA-type ATPase family protein	+	+	nd	nd
K2S	AT4G35350	(XCP1) XYLEM CYSTEINE PEPTIDASE 1 , vacuolar	+	nd	1	nd
K2S	AT3G02090	processing peptidase beta subunit, mitochondrial putative	+	nd	nd	nd
K2S	AT3G58660	60S ribosomal protein-related	+	nd	8	nd
K2S	AT2G04520	eukaryotic translation initiation factor 1A, putative / eIF-4C, putative	+	nd	nd	nd
K2S	AT2G24090	ribosomal protein L35 family protein	+	nd	nd	nd
K2S	AT2G34860	chaperone protein dnaJ-related	+	nd	nd	nd
K2S	AT2G39990	eukaryotic translation initiation factor 3 subunit 5 / eIF-3 epsilon / eIF3f (TIF3F1)	+	nd	nd	nd
K2S	AT3G56150	eukaryotic translation initiation factor 3 subunit 8 / eIF3 p110 / eIF3c / p105 (TIF3C1)	+	nd	nd	nd
K2S	AT5G13650	elongation factor family protein	+	nd	nd	nd
K2S	AT1G76920	F-box family protein (FBX3)	+	nd	nd	nd
K2S	AT1G79110	Predicted E3 ubiquitin ligase , KOG1100	+	nd	nd	G2
K2S	AT2G26140	FtsH protease, mitochondrial	+	nd	nd	nd
K2S	AT3G24590	peptidase S26 family protein	+	nd	nd	nd
K2S	AT4G12560	F-box family protein	+	nd	nd	S
K2S	AT5G01160	dmHAKAI-like /E3 ubiquitin ligase /e-cadherin binding protein-related	+	nd	nd	nd
K2S	AT5G60750	CAAX amino terminal protease family protein, chloroplastic	+	nd	nd	nd
K1S	AT3G10610	40S ribosomal protein S17 (RPS17C)	+	nd	nd	nd
K1S	AT3G56070	ROC2 peptidyl-prolyl cis-trans isomerase, putative	+	nd	8	nd
M3M7*	AT3G15180	26S proteasome non-ATPase regulatory subunit 5	+	nd	nd	nd
M3M7*	AT1G47570	hCHFR, checkpoint with forkhead and ring finger domains	+	nd	8	nd
R2	AT5G38895	zinc finger (C3HC4-type RING finger) family protein	nd	low	nd	nd
R2	AT3G57290	eIF3e (TIF3E1) arabidopsis/ hEIF3S6-LIKE eukaryotic translation initiation factor 3E	nd	low	8	nd
R3	AT3G25230	FK506-binding protein (ROF1) peptidyl-prolyl cis-trans isomerase	+	+	8	nd
R3	AT4G25340	FKBP46 peptidyl-prolyl cis-trans isomerase-related	nd	+	8	nd
R3	AT1G06720	ScBMS1-like required for 40S ribosomal assembly	nd	+	nd	nd
	class 4	metabolism I and II
A	AT2G15490	UDP-glucoronosyl/UDP-glucosyl transferase family protein	+	low	4	nd
A	AT4G34030	methylcrotonyl-CoA carboxylase beta chain, mitochondrial	+	low	nd	nd
A	AT5G67460	glycosyl hydrolase family protein 17	+	+	nd	nd
A	AT1G62730	trans-isoprenyl diphosphate synthase	+	-	8	nd
A	AT3G01590	aldose 1-epimerase family protein similar to apospory-associated protein C	+	low	nd	nd
B	AT4G17090	beta-amylase (CT-BMY) / 1,4-alpha-D-glucan maltohydrolase	+	nd	nd	nd
B	AT3G49110	peroxidase 33 (PER33) (P33) (PRXCA) / neutral peroxidase C (PERC)	+	nd	nd	nd
B	AT5G47050	Shikimate kinase signature and Zn finger RING	+	nd	6	nd
B	AT5G08380	alpha-galactosidase, putative / melibiase, putative	+	nd	8	nd
B	AT4G12720	ATNUDT7 cytosolic Nudix Hydrolase	+	nd	nd	nd
C	AT1G37130	nitrate reductase 2 (NR2)	reverse	+	6	nd
C	AT1G50480	10-formyltetrahydrofolate synthetase (THFS)	reverse	+	nd	nd
C	AT1G74960	3-ketoacyl-ACP synthase, putative	reverse	+	nd	nd
C	AT2G05710	aconitase, putative	reverse	+	nd	nd
C	AT2G31430	invertase/pectin methylesterase inhibitor family protein	+	+	nd	nd
C	AT3G02470	adenosylmethionine decarboxylase family protein	reverse	+	nd	nd
C	AT4G04610	5prim-adenylylsulfate reductase (APR1) / PAPS reductase homolog (PRH19)	reverse	+	7	S
C	AT5G07440	glutamate dehydrogenase 2 (GDH2)	+	+	4	G2
C	AT5G08530	NADH-ubiquinone oxidoreductase 51 kDa subunit, mitochondrial, putative	reverse	+	nd	nd
C	AT5G14590	NADP+ isocitrate dehydrogenase, putative	+	+	nd	nd
C	AT5G42020	luminal binding protein 2 (BiP-2) (BP2)	reverse	+	nd	nd
C	AT1G06550	enoyl-CoA hydratase/isomerase family protein	+	+	3	S
C	AT3G02360	6-phosphogluconate dehydrogenase family protein	+	+	nd	S
C	AT3G24503	aldehyde dehydrogenase (ALDH1a)	+	+	6	nd
D	AT1G30370	lipase class 3 family protein	+	-	3	nd
D	AT2G43480	peroxidase, putative	+	low	5	nd
D	AT3G09020	alpha 1,4-glycosyltransferase family protein /DXD motif-containing protein	+	-	nd	nd
K2S	AT1G61520	chlorophyll A-B binding protein / LHCI type III (LHCA3.1)	+	nd	3	nd
K2S	AT1G15950	cinnamoyl-CoA reductase, putative	+	nd	1	S
K2S	AT5G26030	ferrochelatase I Ferrochelatase (EC:4.99.1.1)	+	nd	2	S
K2S	AT5G51890	peroxidase-related	+	nd	1	nd
K2S	AT4G20870	fatty acid hydroxylase, putative	+	nd	2	nd
K2S	AT2G38040	acetyl co-enzyme A carboxylase carboxyltransferase alpha subunit family	+	nd	4	nd
K2S	AT2G24180	cytochrome P450 family protein	+	nd	6	S
K2S	AT5G65110	acyl-CoA oxidase (ACX2)	+	nd	6	nd
K2S	AT3G01190	peroxidase 27 (PER27) (P27) (PRXR7)	+	nd	7	nd
K2S	AT3G09220	laccase family protein / diphenol oxidase family protein	+	nd	7	nd
K2S	AT4G15093	catalytic LigB subunit of aromatic ring-opening dioxygenase family	+	nd	7	nd
K2S	AT1G17290	alanine aminotransferase, putative	+	nd	nd	nd
K2S	AT1G49430	long-chain-fatty-acid--CoA ligase / long-chain acyl-CoA synthetase	+	nd	nd	nd
K2S	AT1G59820	ATPase E1-E2 type family protein /haloacid dehalogenase-like family protein	+	nd	nd	S
K2S	AT2G28190	superoxide dismutase (Cu-Zn), chloroplast (SODCP)	+	nd	nd	nd
K2S	AT2G29340	short-chain dehydrogenase/reductase (SDR) family protein	+	nd	nd	nd
K2S	AT2G47590	photolyase/blue light photoreceptor (PHR2)	+	nd	nd	nd
K2S	AT3G06550	O-acetyltransferase-related	+	nd	nd	nd
K2S	AT3G25660	glutamyl-tRNA(Gln) amidotransferase, putative	+	nd	nd	nd
K2S	AT3G48720	transferase family protein	+	nd	nd	nd
K2S	AT3G58610	ketol-acid reductoisomerase	+	nd	nd	nd
K2S	AT4G19170	9-cis-epoxycarotenoid dioxygenase, putative / abscissic acid biosynthesis	+	nd	nd	nd
K2S	AT4G25570	cytochrome B561 family protein	+	nd	nd	nd
K2S	AT2G44050	COS1 coronatine insensitive1 Suppressor/ lumazine synthase	+	nd	nd	nd
K2S	AT5G23630	ATPase E1-E2 type family protein / haloacid dehalogenase-like hydrolase family protein	+	nd	nd	nd
K2S	AT5G39050	transferase family protein	+	nd	nd	nd
K2S	AT5G44000	glutathione S-transferase, zeta family	+	nd	nd	nd
K2S	AT3G52200	dihydrolipoamide S-acetyltransferase, putative	+	nd	nd	nd
K2S	AT3G28460	Methyl transferase superfamily	+	nd	nd	nd
K2S	AT3G56460	oxidoreductase, zinc-binding dehydrogenase family protein	+	nd	nd	nd
K2S	AT4G35630	phosphoserine aminotransferase, chloroplast (PSAT)	+	nd	nd	nd
K2S	AT5G43940	alcohol dehydrogenase class III / glutathione-dependent formaldehyde dehydrogenase	+	nd	nd	nd
K2S	AT1G17100	SOUL heme-binding family protein	+	nd	nd	nd
K2S	AT1G48850	chorismate synthase, putative	+	nd	7	S
K2S	AT4G24510	eceriferum protein (CER2)	+	nd	nd	nd
K2S	AT4G39330	mannitol dehydrogenase, putative	+	nd	nd	nd
K2S	AT5G08410	ferredoxin-thioredoxin reductase, putative	+	nd	nd	nd
K2S	AT5G22500	male sterility 2-like protein /acyl CoA reductase, putative	+	nd	nd	nd
K2S	AT5G47110	lil3 protein, putative	+	nd	nd	M
K2S	AT2G29630	thiamine biosynthesis family protein / thiC family protein	+	nd	nd	nd
K2S	AT2G45970	cytochrome P450, putative	+	nd	nd	nd
K1S	AT2G40840	glycoside hydrolase family 77 protein	+	nd	8	nd
K1S	AT1G70820	phosphoglucomutase, putative	+	nd	nd	nd
M3M7*	AT1G14540	AtPrx04 anionic peroxidase, putative	+	nd	3	nd
M3M7*	AT1G66430	pfkB-type carbohydrate kinase family protein	+	nd	nd	nd
M3M7*	AT4G35000	L-ascorbate peroxidase 3 (APX3)	+	nd	nd	nd
R2	AT5G41080	glycerophosphoryl diester phosphodiesterase family protein	nd	low	4	nd
R2	AT5G53970	aminotransferase, putative	nd	low	nd	nd
R3	AT4G25730	FtsJ-like methyltransferase family protein	nd	+	8	M
R3	AT1G68850	peroxidase, putative	nd	+	nd	nd
R3	AT1G65010	vacuolar (H+)-type ATPase 116kDa subunit family	nd	+	2	S
	class 5	cell cyle, cytosqueleton, membrane proteins, transporters
A	AT2G23150	NRAMP metal ion transporter 3 (NRAMP3)	+	LOW	nd	nd
A	AT4G01450	nodulin MtN21 family	+	-	1	M
A	AT3G58270	meprin and TRAF homology domain-containing protein	+	-	nd	nd
A	AT5G49990	xanthine/uracil permease family protein	+	low	nd	nd
A	AT5G58070	transporter bacterial lipocalin containing domain	+	-	3	nd
A	AT1G03440	leucine-rich repeat family protein extracellular	+	-	nd	nd
A	AT4G28950	Rac-like GTP-binding protein (ARAC7)	+	LOW	8	S
A	AT3G47540	chitinase, putative	+	low	1	nd
A	AT2G46180	intracellular protein transport protein USO1-related	+	LOW	nd	nd
A	AT5G02220	FtsJ cell division protein-like Q6YZE3_ORYSA	+	-	nd	nd
A	AT4G37490	G2/mitotic-specific cyclin CYCB1;1	+	-	8	nd
A	AT3G52115	AtGR1 Gamma-response 1/hRBBP-8-related /hRB-interacting myosin-like	+	LOW	nd	nd
B	AT5G48540	33 kDa secretory protein-related	+	nd	6	nd
B	AT1G09180	ATSAR1A GTP-binding protein, putative	+	nd	nd	nd
B	AT5G15410	CNGC2 cyclic nucleotide-regulated ion channel	+	nd	nd	nd
B	AT5G06860	polygalacturonase inhibiting protein 1 (PGIP1)	+	nd	4	S
B	AT1G69840	Prohibitin homologue/ band 7 family protein /putative hypersensitive response protein	+	nd	8	nd
B	AT1G14720	AT-XTH-28 / endo-xyloglucan transferase (XTR2)	+	nd	2	nd
B	AT1G23000	farnesylated protein ATFP3 -like heavy-metal-associated domain-containing protein	+	nd	8	nd
B	AT3G60070	lactose permease-related	+	nd	7	nd
B	AT5G14420	copine-related RING domain containing phospholipid-binding proteins	+	nd	nd	nd
B	AT1G75700	hTB2/DP1 (deleted in polyposis), HVA22 abscisic acid-induced protein family	+	nd	nd	nd
B	AT5G59420	oxysterol-binding family protein group of intracellular lipid receptors	+	nd	nd	nd
B	AT1G59870	ABC transporter family protein	+	nd	6	nd
B	AT4G29900	Ca2+-ATPase, putative (ACA10) calcium-transporting ATPase, plasma membrane-type	+	nd	6	nd
B	AT5G27030	TOPLESS , WD-40 repeat family protein containing Lissencephaly type-1-like homology motif	+	nd	nd	nd
B	AT2G20830	COG3643 Glutamate formiminotransferase	+	nd	nd	nd
C	AT4G32410	AtCESA1 cellulose synthase, catalytic subunit, putative	reverse	+	nd	nd
C	AT5G05170	AtCESA3 cellulose synthase, catalytic subunit (Ath-B)	reverse	+	nd	nd
C	AT5G15640	mitochondrial substrate carrier family protein	+	low	nd	nd
C	AT3G16400	jacalin lectin family protein	reverse	+	nd	nd
C	AT3G15356	legume lectin family protein	+	low	nd	nd
C	AT3G18060	AIP1/WDR1 homologene 6628 transducin family protein / WD-40 repeat family protein	reverse	low	7	nd
C	AT1G21630	calcium-binding EF hand family protein containing ABC_SMC6 domain	+	+	nd	nd
D	AT5G55490	GAMETE EXPRESSED PROTEIN1 contains Reovirus viral attachment protein sigma 1 domain	+	low	nd	nd
D	AT3G12610	DNA-damage-repair/toleration protein, putative (DRT100)	+	low	2	nd
D	AT2G02020	proton-dependent oligopeptide transport (POT) family protein	+	low	nd	M
D	AT3G17690	ATCNGC19; calmodulin binding / cyclic nucleotide binding / ion channel	+	+	1	nd
D	AT4G01630	expansin, (EXP17) contains Pollen_allerg_1 domain	+	+	4	nd
D	AT2G36910	multidrug resistance P-glycoprotein (AtPGP1)	+	low	nd	nd
D	AT2G32240	myosin heavy chain, putative	+	+	3	nd
D	AT4G22910	AtCCS52A1 APC activator WD-40 repeat family protein	+	low	4	nd
D	AT5G23910	kinesin motor protein-related, mitotic	+	-	nd	M
D	AT2G30500	kinase interacting family protein contains COG1196	+	+	4	nd
D	AT3G19150	kip-related protein 6 (KRP6) / cyclin-dependent kinase inhibitor 6 (ICK4)	+	low	nd	nd
K2S	AT2G21530	Forkhead-associated domain-containing protein	+	nd	nd	nd
K2S	AT1G01320	similar to kinesin light chain Loligo palei tetratricopeptide repeat (TPR)-containing protein	+	nd	nd	nd
K2S	AT3G16240	delta tonoplast integral protein (delta-TIP) Delta tonoplast intrinsic protein	+	nd	3	G2
K2S	AT1G80310	sulfate transporter	+	nd	7	nd
K2S	AT5G55630	outward rectifying potassium channel (KCO1)	+	nd	7	nd
K2S	AT3G07430	EMBRYO DEFECTIVE 1990/ YGGT family protein, ion transport	+	nd	8	nd
K2S	AT4G12790	ScYLR243W-like Protein required for cell viability, ATP-binding family protein	+	nd	8	nd
K2S	AT3G16630	kinesin motor family protein similar to human mitotic centromere-associated kinesin	+	nd	nd	nd
K2S	AT4G40080	epsin N-terminal homology domain-containing protein / clathrin assembly protein-related	+	nd	3	nd
K2S	AT1G51110	plastid-lipid associated protein PAP / fibrillin family protein	+	nd	nd	nd
K2S	AT1G51160	synbindin, putative/ hTRAPPC1 trafficking protein particle complex 1	+	nd	nd	nd
K2S	AT1G53210	sodium/calcium exchanger family protein / calcium-binding EF hand and ECM27 domains	+	nd	nd	nd
K2S	AT1G67350	contains similarity to MHC class II antigen GI:9502037	+	nd	nd	M
K2S	AT1G71090	auxin efflux carrier family protein	+	nd	nd	nd
K2S	AT2G10940	protease inhibitor/seed storage/lipid transfer protein (LTP) family protein	+	nd	nd	nd
K2S	AT1G20110	zinc finger (FYVE type) family protein and PTB	+	nd	7	nd
K2S	AT3G19240	vacuole import and degradation VID27-like	+	nd	nd	nd
K2S	AT3G24160	PUTATIVE TYPE 1 MEMBRANE PROTEIN	+	nd	nd	nd
K2S	AT3G56190	alpha-soluble NSF attachment protein 2 / alpha-SNAP2 / ASNAP2	+	nd	nd	nd
K2S	AT4G04770	ATP-binding-cassette transporter (ABC1)	+	nd	nd	nd
K2S	AT4G04990	Neuraxin/MAP1B repeat containing protein	+	nd	nd	nd
K2S	AT4G11380	hAdaptor protein complex 1-like beta-adaptin, putative	+	nd	nd	nd
K2S	AT5G01240	amino acid permease, putative	+	nd	nd	nd
K2S	AT5G11990	proline-rich family protein	+	nd	nd	nd
K2S	AT5G19820	EMBRYO DEFECTIVE 2734, hRANBP 5/ScPSE1-like HEAT-like repeat-containing protein/ importin	+	nd	nd	nd
K2S	AT5G17560	BolA-like family protein, morphoprotein	+	nd	nd	nd
K2S	AT2G20130	LCV1 (like COV(CONTINUOUS VASCULAR RING)-1)	+	nd	nd	nd
K2S	AT1G51500	CER5 ABC transporter family protein	+	nd	nd	nd
K2S	AT2G22500	mitochondrial substrate carrier family protein	+	nd	7	S
K2S	AT5G08560	transducin WD-40 repeat family protein, similar to will die slowly drosophila, regulation of microtubule dynamics cell proliferation	+	nd	nd	nd
K2S*	AT1G48570	zinc finger (Ran-binding) family protein	+	nd	8	nd
M3M7*	AT1G02120	GRAM domain-containing protein-related	+	nd	nd	nd
M3M7*	AT1G20970	adhesin-related	+	nd	nd	nd
M3M7*	AT3G07540	AtFH10 formin homology 2 domain-containing protein	+	nd	nd	nd
M3M7*	AT5G53480	importin beta-2, putative	+	nd	nd	nd
M3M7*	AT1G59660	nucleoporin family protein, mNup98-like	+	nd	nd	nd
M3M7*	AT1G79610	sodium proton exchanger, putative (NHX6)	+	nd	nd	nd
M3M7*	AT2G26530	AR781, similar to yeast pheromone receptor	+	nd	nd	nd
M3M7*	AT4G19350	EMBRYO DEFECTIVE 3006 Thymosin Beta-4 containing protein	+	nd	nd	nd
M3M7*	AT5G40450	Drosophila microtubule-associated protein homolog	+	nd	3	nd
M3M7*	AT1G18060	PAP Fibrillin containing protein	+	nd	nd	nd
M3M7*	AT3G08990	yippee family protein /zinc-finger RING-like metal binding domain	+	nd	nd	nd
R2	AT1G76340	integral membrane family protein	+	low	4	nd
R2	AT4G22790	MATE efflux family protein, drug transporter	nd	low	nd	nd
R3	AT4G35060	heavy-metal-associated domain-containing protein / copper chaperone (CCH)-related	nd	+	1	nd
R3	AT3G15970	Ran-binding protein1domain-containing protein	nd	+	nd	nd
R3	AT2G37080	myosin heavy chain-related	nd	+	8	nd
	class 6	transcription factors
A	AT3G23250	myb family transcription factor (MYB15)	+	low	3	S
A	AT3G61630	AP2 domain-containing transcription factor	+	low	7	nd
A	AT5G26170	AtWRKY50 family Group II-c transcription factor	+	+	nd	nd
A	AT5G49520	AtWRKY48 family Group II-c transcription factor	+	low	nd	nd
A	AT2G30250	AtWRKY25 family Group I transcription factor	+	low	6	nd
A	AT2G41630	AtTFIIB1 general transcription factor hsGTFB2-like	+	low	nd	nd
A	AT2G40340	AP2 domain-containing transcription factor, putative (DRE2B)	+	low	nd	nd
A	AT1G06070	AtbZip69 transcription factor similar to transcriptional activator rice RF2a	+	-	nd	nd
A	AT2G38340	AP2 domain-containing transcription factor, putative (DRE2B)	+	-	nd	nd
A	AT5G43630	zinc knuckle (CCHC-type) transcriptional regulator containing a plus 3 domain	+	+	nd	nd
A	AT3G28210	zinc finger (AN1-like) family protein	+	LOW	nd	nd
B	AT2G40140	zinc finger (CCCH-type) family protein	+	nd	6	nd
B	AT3G55980	zinc finger transcription factor (PEI1)	+	nd	nd	S
B	AT3G15540	MASSUGU2 early auxin-induced protein (IAA19)	+	nd	nd	nd
C	AT2G38210	ethylene-responsive protein, putative	+	low	8	nd
C	AT2G27050	ethylene-insensitive3-like1 (EIL1)	reverse	+	nd	nd
C	AT3G27010	TCP-20 family transcription factor, putative	+	low	nd	G2
C	AT4G36710	SCARECROW transcription factor family protein	+	low	1	nd
D	AT1G68240	putative bHLH transcription factor (bHLH109) putative	+	LOW	nd	nd
D	AT1G80840	AtWRKY40 Transcription Factor; Group II-a family transcription factor	+	low	nd	nd
D	AT3G01600	no apical meristem (NAM) family protein ANAC044	+	-	nd	nd
D	AT1G64620	Dof-type zinc finger domain-containing protein	+	low	1	nd
D	AT2G18000	YEATS family protein/ ScTFIIFssunit (transcription stimulatory activity)	+	+	nd	nd
D	AT5G51190	AP2 domain-containing transcription factor ATERF-2	+	low	2	M
D	AT1G01010	no apical meristem (NAM) family protein	+	+	7	nd
D	AT2G34900	IMBIBITION-INDUCIBLE 1 DNA-binding bromodomain-containing protein IMB1	+	+	8	nd
K2S	AT2G22430	homeobox-leucine zipper protein 6 (HB-6)	+	nd	6	S
K2S	AT1G29950	bHlH transcription factor	+	nd	1	G2
K2S	AT1G10200	hLMO-like transcription factor 2 LIM Zinc-binding domain	+	nd	3	nd
K2S	AT1G03350	BSD domain-containing protein	+	nd	nd	nd
K2S	AT1G53910	AP2 domain-containing protein RAP2.12 (RAP2.12)	+	nd	nd	nd
K2S	AT2G27580	zinc finger (AN1-like) family protein	+	nd	nd	nd
K2S	AT3G09210	KOW domain-containing transcription factor family protein	+	nd	nd	nd
K2S	AT5G62000	MEGAINTEGUMENTA/ARF2 auxin-responsive factor, repressor transcriptional factor B3 family	+	nd	nd	nd
K2S	AT4G28260	expressed protein /nucleic acid binding	+	nd	nd	nd
K1S	AT5G44190	myb family transcription factor (GLK2)	+	nd	nd	nd
M3M7*	AT1G18570	myb family transcription factor (MYB51)	+	nd	6	nd
M3M7*	AT5G47230	ethylene-responsive element-binding factor 5 (ERF5)	+	nd	6	nd
R2	AT3G01470	homeobox-leucine zipper protein 5 (HAT5) / HD-ZIP protein 5 / HB-1	+	low	7	nd
R2	AT2G37430	zinc finger (C2H2 type) family protein (ZAT11)	nd	-	nd	nd
R2	AT3G01290	band 7 family protein /prohibitin homologue	nd	low	1	nd
R2	AT5G13080	AtWRKY75 family transcription factor	nd	low	nd	nd
	class 7	stress-responsive genes
A	AT2G45460	Bleomycine-induced forkhead-associated domain and myosin tail containing protein	+	LOW	nd	nd
A	AT5G48720	Bleomycin-induced ATP binding domain and NLS	+	-	8	nd
A	AT1G07500	high salt and bleomycine induced/ inhibited by Phytochrome A	+	-	2	nd
A	AT1G76180	dehydrin (ERD14)	+	-	7	nd
A	AT5G11460	SAG 102-like senescence-associated protein-related	+	-	nd	nd
A	AT5G27760	hypoxia-responsive family protein	+	-	nd	nd
A	AT5G49480	sodium-inducible calcium-binding protein (ACP1)	+	-	nd	nd
A	AT2G34300	dehydration-responsive protein-related similar to ERD3	+	+	4	nd
B	AT1G55450	embryo-abundant protein-related	+	nd	6	nd
B	AT1G29470	dehydration-responsive protein-related	+	nd	nd	nd
B	AT1G54410	dehydrin family protein	+	nd	4	nd
D	AT1G12210	disease resistance protein (CC-NBS-LRR class of plant R genes ), RPS5-like 1	+	low	nd	nd
D	AT3G30775	osmotic stress-responsive (ERD5) proline dehydrogenase (POX) (PRO1)	+	low	5	nd
D	AT5G54370	late embryogenesis abundant protein-related / LEA protein-related	+	+	5	nd
D	AT4G22960	bleomycine induced DUF544 containing protein, similar to rice NF-E2 inducible Q5Z800	+	low	nd	nd
K2S	AT1G32230	RADICAL-INDUCED CELL DEATH1/ WWE domain and PARP-like-containing protein, nuclear Ahlfors et al 2004	+	nd	nd	nd
K2S	AT2G28670	disease resistance-responsive family protein / fibroin-related	+	nd	3	nd
K2S	AT1G13930	sunflower SDI-6 drought-induced-like	+	nd	1	nd
K2S	AT1G01470	LEA14 late embryogenesis abundant protein, putative / LEA protein, putative	+	nd	6	G1
K2S	AT5G41040	tobacco hypersensitivity-related gene product HSR201 family protein	+	nd	3	nd
K2S	AT5G50200	wound-responsive 3	+	nd	6	nd
K2S	AT2G15970	COR413-PM1 cold-acclimation protein, putative (FL3-5A3)	+	nd	7	nd
K2S	AT3G10980	SAG20 / fungal protein, fungal Nep1-inducible	+	nd	7	nd
K2S	AT5G05440	Pathogenesis-related protein Bet v I family.	+	nd	7	nd
K1S	AT2G40330	Pathogenesis-related protein Bet v I allergen family	+	nd	nd	M
K1S	AT3G05880	low temperature and salt responsive protein (LTI6A) hydrophobic protein (RCI2A)	+	nd	nd	nd
M3M7*	AT3G48090	disease resistance protein (EDS1) Lipase (class 3)	+	nd	nd	nd
R2	AT5G14930	leaf senescence-associated protein (SAG101), see above	nd	low	5	nd
R3	AT5G52640	heat shock protein 81-1 (HSP81-1) / heat shock protein 83 (HSP83)	+	+	2	nd
R3	AT4G12400	stress-inducible protein, putative	+	+	2	nd
R3	AT3G22104	phototropic-responsive NPH3 protein-related	nd	+	nd	nd
	class 8	signaling
A	AT5G07620	RLK/Pelle subfamily LRR-III groupJB protein	+	low	nd	nd
A	AT2G30360	CBL-interacting protein kinase 11 (CIPK11)	+	-	7	nd
A	AT1G17360	COP1-interacting protein 7 (CIP7)	+	LOW	6	nd
B	AT1G19050	two-component responsive regulator 7 (ARR7)	+	nd	nd	G1
B	AT1G22280	protein phosphatase 2C, putative	+	nd	6	nd
B	AT3G51920	calmodulin-9 (CAM9)	+	nd	6	nd
B	AT5G54490	PINOID BINDING protein PBP1	+	nd	nd	G1
B	AT1G70530	protein kinase family protein containing DUF26	+	nd	6	nd
B	AT1G21270	RLK/Pelle WAK cluster1d group H /cell wall-associated receptor kinase	+	nd	nd	nd
B	AT5G53450	ORB responsive gen 1 (ORG1) protein kinase family protein		nd	nd	nd
B	AT5G62070	calmodulin-binding family protein	+	nd	7	nd
C	AT1G25490	ROOT CURL IN NAPHTHYLPHTALAMIC ACID 1 (RCN1) ) protein phosphatase 2A (PP2A) regulatory subunit A1	reverse	+	nd	nd
C	AT3G55050	serine/threonine protein phosphatase 2C (PP2C6)	+	low	nd	nd
D	AT2G41090	calmodulin-like calcium-binding protein, 22 kDa (CaBP-22)	+	+	nd	nd
D	AT3G25250	OXIDATIVE SIGNAL-INDUCIBLE1 OXI1 kinase	+	-	nd	nd
K2S	AT3G13460	ECT2 nuclear CIPK1-associated protein, YT521-B-like family	+	nd	nd	nd
K2S	AT5G03040	calmodulin-binding family protein	+	nd
K2S	AT1G61350	armadillo/beta-catenin repeat family protein Arm domain only	+	nd	2	nd
K2S	AT3G46280	light repressible receptor protein kinase -related	+	nd	6	nd
K2S	AT5G19140	auxin/aluminum-responsive protein, putative	+	nd	6	nd
K2S	AT5G47120	ATBI1 Bax inhibitor-1 putative / BI-1 putative homolog of mammalian Bax inhibitor 1	+	nd	6	nd
K2S	AT5G62390	calmodulin-binding family protein	+	nd	8	nd
K2S	AT2G03890	AtPI4K 7 phosphatidylinositol 3- and 4-kinase family protein	+	nd	nd	nd
K2S	AT1G18080	AtARCA WD-40 repeat family protein / auxin-dependent protein (ARCA) / guanine nucleotide-binding protein beta subunit, putative	+	nd	nd	nd
K2S	AT1G20760	calcium-binding EF hand family protein contains EH domain	+	nd	nd	nd
K2S	AT2G46340	phytochrome A supressor spa1 (SPA1)	+	nd	nd	S
K2S	AT3G60250	casein kinase II beta chain, putative (CKB3), regulatory subunit	+	nd	nd	nd
K2S	AT4G02010	RLK/Pelle Extensin group E protein kinase family protein	+	nd	nd	nd
K2S	AT5G07370	AtIPK2a inositol polyphosphate 6-/3-/5-kinase 2a (ca signalling)	+	nd	nd	nd
K2S	AT5G14920	gibberellin-regulated family protein	+	nd	nd	nd
K2S	AT5G16220	octicosapeptide/Phox/Bem1p (PB1) domain-containing protein	+	nd	nd	nd
K2S	AT5G19450	calcium-dependent protein kinase 19 (CDPK19)	+	nd	nd	nd
K2S	AT5G50900	armadillo/beta-catenin repeat family protein /Arm domains only	+	nd	nd	nd
K2S	AT1G28330	dormancy-associated protein, putative (DRM1)	+	nd	nd	nd
K2S	AT5G10480	PEPINO/PASTICCINO2 tyrosine phosphatase-like protein (PAS2)	+	nd	nd	nd
K2S	AT5G35980	protein kinase family protein, rice YakA-like	+	nd	nd	nd
M3M7*	AT2G32510	MAPKKK17, MEKK subfamily	+	nd	3	G1
M3M7*	AT5G64000	PAP phosphatase SAL 2 /3'(2'),5'-bisphosphate nucleotidase	+	nd	nd	nd
M3M7*	AT4G32280	auxin-responsive AUX/IAA family protein IAA 29	+	nd
M3M7*	AT3G08720	AtS6K2/ATPK19 ribosomal-protein S6 kinase	+	nd	nd	nd
M3M7*	AT5G18470	receptor-like kinase-related	+	nd	nd	S
R2	AT3G16560	PP2C phosphatase 2C-related, catalytic protein	nd	low	nd	nd
R2	AT4G11740	ara4-interacting protein, putative (SAY1)	nd	low	nd	nd
R3	AT2G20630	protein phosphatase 2C, putative / PP2C, putative	nd	+	7	nd
R3	AT1G19870	calmodulin-binding family protein	nd	+	nd	nd
R3	AT3G27560	protein kinase (ATN1)	nd	+	nd	nd
R3	AT5G56360	calmodulin-binding protein	nd	+	nd	nd
R4	AT1G02970	WEE kinase	nd	low	nd	S
	class 9	unclassified
A	AT3G19220	expressed protein	+	low	nd	nd
A	AT1G78150	expressed protein	+	low	nd	nd
A	AT3G10930	expressed protein	low	LOW	nd	nd
A	AT3G20490	expressed protein	+	-	nd	nd
A	AT5G06190	expressed protein	+	low	2	nd
A	AT3G27630	hypothetical protein	+	-	nd	nd
A	AT4G38225	expressed protein	+	low	nd	nd
A	AT5G02220	FtsJ cell division protein-like Q6YZE3_ORYSA	+	-	nd	nd
A	AT4G13370	expressed protein	+	-	nd	nd
A	AT2G21640	expressed protein, mitochondrial	+	LOW	2	nd
A	AT3G05220	heavy-metal-associated domain-containing protein	+	+	nd	nd
B	AT5G22520	expressed protein	+	nd	nd	nd
B	AT5G48610	ankyrin repeat domain containing protein	+	nd	nd	nd
B	AT2G28840	ankyrin repeat family protein	+	nd	nd	nd
C	AT5G21160	La domain-containing protein / proline-rich family protein	reverse	+	8	nd
C	AT1E22190	eugene prediction	+	low	nd	nd
C	AT4G08950	phosphate-responsive protein, putative (EXO)	+	+	8	nd
C	AT5G42090	expressed protein	+	+	nd	nd
C	AT3G27770	expressed protein	+	+	2	nd
C	AT1G64650	expressed protein	reverse	low	nd	nd
C	AT2G10410	expressed protein	reverse	low	nd	nd
C	AT2G24550	expressed protein	reverse	+	7	nd
C	AT3G29075	glycine-rich protein	reverse	+	nd	nd
C	AT4G01900	P II nitrogen sensing protein (GLB I)	reverse	low	nd	nd
C	AT3E41260	eugene prediction	reverse	+	nd	nd
C	AT5E05240	eugene prediction	reverse	+	nd	nd
C	AT3G49990	expressed protein	+	+	8	nd
C	AT3G27090	expressed protein	+	+	nd	nd
D	AT1G04985	expressed protein	+	+	nd	nd
D	AT2G31130	expressed protein	+	low	nd	nd
D	AT2G34670	proline-rich family protein	+	low	nd	nd
D	AT3G51890	expressed protein	+	low	6	nd
D	AT1G07135	glycine-rich protein	+	low	nd	nd
D	AT3G21610	Divergent PAP2 family domain containing protein	+	-	nd	nd
D	AT3G56250	expressed protein	+	low	nd	nd
D	AT4G25330	expressed protein	+	low	nd	nd
D	AT1G52315	DUF292 containing protein	+	LOW	nd	nd
D	AT2G24255	hypothetical protein	+	LOW	nd	nd
D	AT3G19370	DUF869 containing protein	+	+	1	nd
K2S	AT2G15890	expressed protein	+	nd	2	S
K2S	AT4G37300	expressed protein	+	nd	7	nd
K2S	AT5G24460	expressed protein	+	nd	2	nd
K2S	AT2G34310	expressed protein	+	nd	3	nd
K2S	AT2G41660	DUF617 containing protein	+	nd	3	nd
K2S	AT4G13530	expressed protein	+	nd	7	nd
K2S	AT4G19160	expressed protein contains COG2912	+	nd	7	nd
K2S	AT1G64680	expressed protein	+	nd	nd	nd
K2S	AT1G61900	glutamic acid/alanine-rich protein-like GI:6707830	+	nd	nd	nd
K2S	AT2G05380	glycine-rich protein (GRP3S)	+	nd	nd	nd
K2S	AT1G54990	expressed protein	+	nd	nd	nd
K2S	AT2G01690	expressed protein	+	nd	nd	nd
K2S	AT3G15630	expressed protein	+	nd	nd	nd
K2S	AT2G22660	glycine-rich protein	+	nd	nd	nd
K2S	AT2G48070	expressed protein	+	nd	nd	nd
K2S	AT2G47960	DUF974 containing protein	+	nd	nd	nd
K2S	AT3G55250	expressed protein	+	nd	nd	nd
K2S	AT4G25170	expressed protein	+	nd	nd	nd
K2S	AT5G14970	expressed protein	+	nd	nd	nd
K2S	AT5G51400	expressed protein	+	nd	nd	nd
K2S	AT5G49540	expressed protein	+	nd	nd	nd
K2S	AT5G54540	expressed protein	+	nd	nd	nd
K2S	AT5G28040	expressed protein	+	nd	nd	nd
K2S	AT5G45630	expressed protein	+	nd	nd	nd
K2S	AT5G52180	expressed protein	+	nd	nd	nd
K2S	AT3G27770	expressed protein	+	nd	2	nd
K2S	AT5G63050	expressed protein	+	nd	nd	nd
K1S	AT1G49500	expressed protein	+	nd	7	nd
M3M7*	AT4G36500	expressed protein	+	nd	6	nd
M3M7*	AT3G15240	expressed protein	+	nd	8	nd
M3M7*	AT1G14480	ankyrin repeat family protein	+	nd	nd	nd
M3M7*	AT1G18060	PAP Fibrillin domain containing protein	+	nd	nd	nd
M3M7*	AT3G01680	expressed protein	+	nd	nd	nd
M3M7*	AT3G61090	DUF537 containing protein	+	nd	nd	nd
R2	AT3G20340	expressed protein	nd	low	6	nd
R2	AT1G21520	expressed protein	+	low	7	nd
R2	AT4E39940	eugene prediction	nd	low	nd	nd
R3	AT2G27200	GTP-binding family protein	nd	+	nd	S
R3	AT1G03830	guanylate-binding family protein	nd	+	nd	nd
R3	AT2G48110	expressed protein	nd	+	nd	nd
R3	AT3G05270	expressed protein	nd	+	nd	nd
R3	AT5G11390	expressed protein score 250 with myosin chain in MatDB2	nd	+	nd	nd
	DOWN REGULATED GENES
	Class 1	DNA, Nucleotide, chromatin metabolism
A	AT5G10390	histone H3	+	-	8	S
B	AT1G07790	histone H2B, putative	+	nd	8	S
B	AT3G46320	histone H4 hHIST1H4F-like	+	nd	nd	nd
D	AT1G26760	SET domain, TPR domain and DUF377-containing protein	+	-	nd	M
D	AT2G27840	HDT4 histone deacetylase (HD2-type)	+	-	8	nd
D	AT5G56120	histone H2A domain containing protein	+	low	nd	nd
R5	AT1G04020	BARD1-like zinc finger / BRCT domain-containing protein	nd	-	4	S
R5	AT1G20390	gypsy-like retrotransposon family	nd	low	nd	nd
R5	AT3G03590	SWIB complex BAF60b domain-containing protein	nd	low	nd	nd
M4	AT3G44750	HDT1 histone deacetylase, AtHD2A	+	nd	8	nd
K5S	AT5G22880	histone H2B, putative	+	nd	4	S
K5S	AT5G59690	histone H4	+	nd	4	S
K5S	AT1G07820	histone H4/hHIST1H4E	+	nd	8	S
K5S	AT2G16440	MCM4 DNA replication licensing factor, putative	+	nd	8	M
K5S	AT2G37470	histone H2B, putative	+	nd	8	S
K5S	AT5G08020	replication protein, putative RPA1/RFA	+	nd	8	S
K5S	AT5G23420	HMGB6 high mobility group (HMG1/2) family protein	+	nd	nd	S
K5S*	AT1G67240	Mutator-like transposase family	+	nd	nd	nd
K5S	AT5G59970	histone H4 /hHIST1H4F	+	nd	nd	nd
	class 2	RNA metabolism
A	AT3G51280	male sterility MS5, putative contains ribonuclease P and a TPR domain	+	-	8	M
B	AT4G25630	fibrillarin 2 (FIB2) /Fibrillarin nucleolar small nuclear ribonucleoprotein (SnRNP)	+	nd	8	G1
R5	AT3G10360	pumilio/Puf RNA-binding domain-containing protein	nd	-	nd	nd
R5	AT4G31200	splicing regulator, RPR and SWAP/surp domains containing rotein	nd	low	nd	nd
K5S	AT3G17330	splicing factor like contains YTH YT521-B-like family.	+	nd	8	nd
K5S	AT5G42820	AtU2AF35a/AUSb U2 snRNP auxiliary factor small subunit, putative	+	nd	8	nd
K5S	AT1G56110	nucleolar protein Nop56 snoRNA binding domain containing	+	nd	8	nd
K5S	AT5G14580	hPNP1ase-like polyribonucleotide nucleotidyltransferase-like	+	nd	nd	nd
	class 3	protein metabolism
A	AT3G61820	pepsin-like aspartic proteases (A1 family)	+	-	2	G1
A	AT5G51750	AtSBT1.3 subtilase family protein	+	-	2	nd
B	AT1G72730	eukaryotic translation initiation factor 4A, putative / eIF-4A, putative	+	nd	nd	nd
B	AT3G04770	40S ribosomal protein SA (RPSaB) ScRPSOB-related	+	nd	8	M
B	AT3G16150	L-asparaginase, putative, putative	+	nd	5	nd
D	AT1G10780	F-box family protein similar to SKP1 interacting partner 2 (SKIP2)	+	low	8	M
R5	AT2G17450	zinc finger (C3HC4-type RING finger) family protein	nd	low	7	nd
R5	AT3G14240	AtSBT1.5 subtilase family protein	nd	low	8	nd
R5	AT4G34980	AtSBT1.6 subtilase family protein	nd	-	8	M
R5	AT3G54210	ribosomal protein L17 family protein	nd	-	nd	nd
R5	AT4G05500	pseudogene, F-box protein family, AtFBL9/AtFBL23	nd	low	nd	nd
R5	AT5G02190	PROMOTION OF CELL SURVIVAL1 aspartyl protease family protein	nd	-	nd	nd
R5	AT1G20823	zinc finger (C3HC4-type RING finger) family protein /ring-H2 finger like protein	nd	low	nd	nd
K5S	AT1G73330	protease inhibitor, putative (DR4)	+	nd	7	nd
K5S	AT1G01100	60S acidic ribosomal protein P1 (RPP1A)	+	nd	8	nd
K5S	AT1G80750	60S ribosomal protein L7 (RPL7A)	+	nd	8	nd
K5S	AT4G34555	40S ribosomal protein S25, putative	+	nd	8	nd
K5S	AT5G08180	Gadd45 family protein ribosomal protein L7Ae/L30e/S12e/Gadd45 family protein	+	nd	8	nd
K6S*	AT4G12600	Gadd45 family protein / ribosomal protein L7Ae/L30e/S12e/Gadd45 family protein	+	nd	8	nd
K5S	AT5G23740	40S ribosomal protein S11 (RPS11C)	+	nd	8	nd
K5S	AT5G03850	40S ribosomal protein S28 (RPS28B)	+	nd	nd	nd
K5S	AT3G18773	zinc finger (C3HC4-type RING finger) family protein	+	nd	nd	nd
K5S	AT4G36040	DNAJ heat shock N-terminal domain-containing protein (J11)	+	nd	5	nd
K5S	AT1G61770	DNAJ heat shock N-terminal domain-containing protein	+	nd	nd	nd
K5S	AT2G17880	DNAJ heat shock protein, putative	+	nd	nd	nd
K5S	AT2G32560	F-box family protein	+	nd	nd	nd
K5S	AT3G55280	60S ribosomal protein L23A (RPL23aB)	+	nd	8	nd
K5S	AT1G52300	60S ribosomal protein L37 (RPL37B)	+	nd	nd	nd
	class 4	metabolism I and II
A	AT2G22330	CYP79B3 cytochrome P450	+	-	8	nd
A	AT3G58990	aconitase C-terminal domain-containing protein	+	-	nd	nd
A	AT3G63200	Patatin-like phospholipase	+	low	7	nd
B	AT3G22840	early light-induced protein (ELIP) chlorophyll A-B binding family protein	+	nd	2	nd
B	AT3G19710	branched-chain amino acid aminotransferase, putative (BCAT4)	+	nd	nd	nd
B	AT3G50440	hydrolase, alpha/beta fold family protein	+	nd	6	nd
B	AT4G14890	ferredoxin family protein	+	nd	nd	nd
C	AT1G18590	sulfotransferase family protein	+	-	8	nd
C	AT1G21500	Arabidopsis thaliana chloroplast lumen protein	+	-	nd	nd
C	AT1G29660	GDSL-motif lipase/hydrolase family protein	+	-	nd	nd
C	AT1G51400	photosystem II 5 kD protein	+	-	nd	nd
C	AT1G64760	glycosyl hydrolase family 17 protein	+	-	nd	nd
C	AT1G80280	hydrolase, alpha/beta fold family protein	+	-	8	nd
C	AT2G21330	fructose-bisphosphate aldolase, putative	+	-	nd	M
C	AT3G18080	glycosyl hydrolase family 1 protein	+	-	nd	nd
C	AT3G54050	fructose-1,6-bisphosphatase, putative / FBPase, putative	+	-	nd	nd
C	AT5G01530	chlorophyll A-B binding protein CP29 (LHCB4)	+	-	3	M
C	AT5G23010	2-isopropylmalate synthase 3 (IMS3)	+	-	3	nd
C	AT5G45670	GDSL-motif lipase/hydrolase family protein	+	-	nd	nd
D	AT3G04290	GDSL-motif lipase/hydrolase family protein		-	nd	nd
R5	AT3G26650	NADP-dependent glyceraldehyde 3-phosphate dehydrogenase A, chloroplast (GAPA)	nd	-	2	nd
R5	AT4G12800	photosystem I reaction center subunit XI (PSI-L) / PSI subunit V	nd	-	2	M
R5	AT1G55670	photosystem I reaction center subunit V / PSI-G, putative (PSAG)	nd	-	3	M
R5	AT4G39950	CYP79B2 cytochrome P450	nd	-	5	nd
R5	AT1G67090	RuBisCO small subunit 1A (RBCS-1A) (ATS1A)	nd	-	8	M
R5	AT4G34740	glutamine phosphoribosylpyrophosphate amidotransferase	nd	-	8	nd
R5	AT1G52400	glycosyl hydrolase family 1 protein / beta-glucosidase, putative (BG1)	nd	-	nd	nd
R5	AT1G03600	photosystem II family protein	nd	-	nd	nd
R5	AT1G12900	NADP-dependent glyceraldehyde 3-phosphate dehydrogenase, chloroplast, putative	nd	-	nd	G2
R5	AT1G32470	glycine cleavage system H protein, mitochondrial, putative	nd	-	nd	M
R5	AT1G32060	phosphoribulokinase (PRK) / phosphopentokinase	nd	-	nd	nd
R5	AT1G52230	photosystem I reaction center subunit VI / PSI-H, putative (PSAH2)	nd	-	nd	nd
R5	AT1G72610	germin-like protein (GER1) contains cupin domain	nd	-	nd	nd
R5	AT2G13360	serine-glyoxylate aminotransferase-related	nd	-	nd	M
R5	AT1G77090	thylakoid lumenal 29.8 kDa protein	nd	low	nd	nd
R5	AT2G26500	cytochrome b6f complex subunit (petM), putative	nd	-	nd	nd
R5	AT3G08940	chlorophyll A-B binding protein (LHCB4.2)	nd	-	nd	nd
R5	AT3G04290	GDSL-motif lipase/hydrolase family protein	nd	-	nd	nd
R5	AT3G14420	glycolate oxidase, putative / short chain alpha-hydroxy acid oxidase, putative	nd	-	nd	nd
R5	AT3G14210	GDSL-like Lipase/Acylhydrolase /myrosinase-associated protein, putative	nd	-	nd	nd
R5	AT3G26060	peroxiredoxin Q, putative	nd	-	nd	nd
R5	AT3G55800	sedoheptulose-1,7-bisphosphatase, chloroplast	nd	-	nd	nd
R5	AT4G02770	photosystem I reaction center subunit II, chloroplast/ PSI-D, putative (PSAD1)	nd	-	nd	G2
R5	AT4G07960	glycosyl transferase family 2 protein	nd	low	nd	M
R5	AT4G25050	acyl carrier family protein / ACP family protein	nd	-	nd	nd
R5	AT5G04530	beta-ketoacyl-CoA synthase family protein	nd	-	nd	nd
R5	AT5G38410	RuBisCO small subunit 3B (RBCS-3B) (ATS3B)	nd	-	nd	M
R5	AT5G40150	peroxidase, putative	nd	-	nd	G1
R5	AT5G42720	glycosyl hydrolase family 17 protein	nd	low	nd	nd
R5	AT5G54770	thiazole biosynthetic enzyme, chloroplast (ARA6) (THI1) (THI4)	nd	-	nd	nd
K5S	AT4G03060	2-oxoglutarate-dependent dioxygenase, putative (AOP2)	+	nd	2	nd
K5S	AT2G47630	Monoacylglycerol Lipase , putative	+	nd	3	nd
K5S	AT3G19030	similar to phosphoserine aminotransferase	+	nd	3	nd
K5S	AT5G39080	anthocyanin 5-aromatic acyltransferase	+	nd	4	nd
K5S	AT1G73920	lipase family protein	+	nd	6	nd
K5S	AT4G39800	myo-inositol-1-phosphate synthase 1 / MI-1-P synthase 1 / IPS 1	+	nd	8	G1
K5S	AT1G56190	phosphoglycerate kinase, putative	+	nd	nd	nd
K5S	AT1G73600	phosphoethanolamine N-methyltransferase 3, putative (NMT3)	+	nd	nd	nd
K5S	AT1G76790	COMT-like 8 O-methyltransferase family 2 protein /catechol O-methyltransferase	+	nd	nd	nd
K5S	AT4G26210	mitochondrial ATP synthase g subunit family protein	+	nd	nd	nd
K5S	AT1G58290	glutamyl-tRNA reductase 1 / GluTR (HEMA1)	+	nd	nd	nd
K5S	AT1G03475	LIN2 LESION INITIATION 2 coproporphyrinogen III oxidase	+	nd	nd	nd
K5S	AT1G18870	isochorismate synthase, putative / isochorismate mutase, putative	+	nd	nd	nd
K5S	AT4G26520	fructose-bisphosphate aldolase, cytoplasmic	+	nd	nd	nd
	class 5	cell cyle, cytosqueleton, membrane proteins, transporters				nd
A	AT2G03090	expansin, putative (EXP15)	+	-	8	G1
A	AT1G76800	nodulin, putative	+	-	nd	nd
A	AT2G42840	protodermal factor 1 (PDF1) extracellular proline-rich protein	+	-	4	nd
A	AT5G25090	early nodulin-like 3 plastocyanin-like domain-containing /predicted GPI-anchored protein	+	low	8	M
B	AT1G53140	ARC5 chloroplast division protein /dynamin family of GTPase protein	+	nd	8	M
B	AT1G60960	metal transporter, putative (IRT3)	+	nd	7	nd
B	AT2G29550	tubulin beta-7 chain (TUB7)/ hTUBB2-like	+	nd	8	nd
B	AT2G37180	plasma membrane intrinsic protein 2C (PIP2C) / aquaporin PIP2.3 (PIP2.3)	+	nd	3	nd
B	AT5G64310	arabinogalactan-protein (AGP1) extracellular proteoglycan	+	nd	nd	nd
B	AT1G44110	CYCA1;1 mitotic cyclin, putative	+	nd	8	M
C	AT3G08770	lipid transfer protein 6 (LTP6)	+	low	4	nd
C	AT1G24020	Bet v I allergen family protein	+	-	nd	nd
C	AT2G37640	expansin, putative (EXP3)	+	-	2	nd
D	AT3G56950	small basic membrane integral family protein	+	-	7	nd
D	AT3G60900	fasciclin-like arabinogalactan-protein (FLA10), extracellular matrix protein	+	low	5	nd
D	AT4G31840	plastocyanin-like domain-containing protein predicted GPI-anchored protein	+	-	8	M
D	AT5G05500	pollen Ole e 1 allergen and extensin family protein	+	-	1	nd
D	AT2G26760	CYCB1;4 cyclin, putative / ScCLB/hCYCLIN A1	reverse	low	8	M
R5	AT1G52190	proton-dependent oligopeptide transport (POT) family protein	nd	-	1	G1
R5	AT1G47210	cyclin family protein CYCA3;2	nd	-	8	S
R5	AT1G32080	membrane protein, putative	nd	-	nd	nd
R5	AT1G52100	jacalin lectin family protein	nd	-	nd	nd
R5	AT2G38540	nonspecific lipid transfer protein 1 (LTP1)	nd	-	nd	nd
R5	AT4G37800	At-XTH7/ xyloglucan:xyloglucosyl transferase, putative	nd	-	nd	nd
R5	AT1G31580	ESCAROLA1, cell wall protein associated protein	nd	-	nd	nd
R5	AT5G64500	membrane protein-related	nd	-	nd	nd
R5	AT1G21670	TolB precursor protein similar (Peudomonase)	nd	-	nd	nd
R5	AT1G21680	TolB precursor protein similar (rickettsia)	nd	low	nd	nd
M4*	AT2G18800	At-XTH21 xyloglucan:xyloglucosyl transferase, similar to TCH4	+	nd	1	nd
M4*	AT2G33560	BUB1 spindle checkpoint protein-related similar to Xenopus BubR1	+	nd	nd	M
M4*	AT4G35620	CYCB2;2 , G2/mitotic-specific cyclin	+	nd	nd	M
M4*	AT3G61490	glycoside hydrolase family 28 protein / polygalacturonase (pectinase) family protein	+	nd	1	nd
M4*	AT5G49270	COBRA-LIKE COBL9 GPI-anchored protein	+	nd	7	nd
M4*	AT1G08560	KNOLLE syntaxin-related protein KNOLLE (KN) / syntaxin 111 (SYP111)	+	nd	8	M
M4*	AT5G67270	AtEBC1 microtubule-associated EB1 family protein	+	nd	8	M
M4*	AT1G72250	kinesin motor protein-related /KIFC2/KIFC3/ncd-like carboxy-terminal kinesins, mitotic	+	nd	nd	M
M4*	AT3G08040	MATE efflux family protein	+	nd	7	nd
K5S*	AT1G76540	CDKB2;1 cell division control protein cdc2, putative G2/M specific	+	nd	nd	M
K5S*	AT3G19590	BUB3-like mitotic checkpoint protein,WD-40 repeat family protein	+	nd	8	M
K5S	AT1G32450	proton-dependent oligopeptide transport (POT) family protein	+	nd	1	nd
K5S	AT1G26770	expansin, putative (EXP10) leaf marker gene	+	nd	4	G1
K5S	AT2G39510	nodulin MtN21 family protein	+	nd	1	nd
K5S	AT2G34560	katanin, heavy chain dynein	+	nd	4	G1
K5S	AT2G37460	nodulin MtN21 family protein	+	nd	7	nd
K5S	AT5G20950	Putative beta-D-glucan exohydrolase glycosyl hydrolase family 3 protein	+	nd	8	M
K5S	AT1G11450	nodulin MtN21 family protein	+	nd	nd	nd
K5S	AT2G22170	lipid-associated family protein	+	nd	nd	nd
K5S	AT5G07510	Pollen-Specific Oleosin-Like Gene Family glycine-rich protein (GRP14)	+	nd	nd	nd
K5S	AT2G32100	ovate protein-related	+	nd	nd	nd
K5S	AT1G59540	Kinesin-7 CENPE mitotic kinesin motor protein-related/ kinetochore drosophila CENP-E/KIP2-like subgroup	+	nd	nd	M
K5S	AT4G21270	ATK1 kinesin-like protein A (KATA) mitotic	+	nd	nd	nd
K5S	AT3G15353	metallothionein protein, putative	+	nd	nd	G1
K5S	AT5G63180	pectate lyase family protein	+	nd	nd	nd
K5S	AT4G33270	AtCdc20-2 / 6 WD-40 repeat family protein, APC activator	+	nd	nd	nd
	class 6	transcription factors
R5	AT3G10500	no apical meristem (NAM) family protein	nd	low	7	nd
R5	AT3G06220	transcriptional factor B3 family protein	nd	low	nd	nd
K5S	AT4G37750	AINTEGUMENTA, ovule development protein	+	nd	nd	nd
K5S	AT5G07690	myb family transcription factor (MYB29)	+	nd	nd	nd
K5S	AT5G61590	AP2 domain-containing transcription factor family protein	+	nd	nd	nd
K5S	AT5G47370	homeobox-leucine zipper protein 2 (HAT2) / HD-ZIP protein 2	+	nd	2	nd
	class 7	stress responsive genes
A	AT1G49470	DUF716 containing protein (Plant viral-response family)	+	low	nd	nd
A	AT1G73620	thaumatin-like protein / pathogenesis-related protein, putative	+	-	8	nd
B	AT2G28790	osmotin-like protein, putative contains thaumatin domain	+	nd	8	G1
R5	AT3G16050	stress-responsive protein, putative	nd	low	2	nd
R5	AT5G36910	thionin (THI2.2)	nd	low	nd	nd
	class 8	signaling
A	AT2G25880	AtAURORA2 kinase	+	low	8	M
A	AT4G03100	RopGAP / rac GTPase activating protein, putative	+	-	8	G2
B	AT4G32830	AtAURORA1 protein kinase	+	nd	8	M
R5	AT1G15440	transducin / WD-40 repeat family protein	nd	low	8	nd
R5	AT4G37390	auxin-responsive GH3 family protein	nd	-	nd	nd
R5	AT4G38840	auxin-responsive protein, putative	nd	-	nd	nd
K5S	AT1G20650	protein kinase family protein	+	nd	nd	nd
K5S	AT2G30040	MAPKKK14 protein kinase	+	nd	nd	nd
K5S	AT5G61790	calnexin 1 (CNX1)	+	nd	nd	S
K5S	AT5G02760	protein phosphatase 2C family protein / PP2C	+	nd	nd	nd
	class 9	unclassified
A	AT3G02640	expressed protein	+	low	8	M
A	AT4G28230	expressed protein	+	-	nd	M
A	AT5G16250	expressed protein	+	low	8	M
A	AT5G37010	serine-rich protein - like	+	low	8	M
C	AT1G11850	expressed protein	+	-	nd	nd
C	AT3G50340	expressed protein	+	-	8	G1
C	AT5G38980	RALF (rapid alkalinization factor) domain containing	+	-	nd	nd
D	AT2G42110	expressed protein		low	8	M
R5	AT5G11420	DUF642 containing protein		-	2	nd
R5	AT5G54970	expressed protein	nd	low	4	nd
R5	AT2G42110	expressed protein	nd	low	8	M
R5	AT1G14345	expressed protein	nd	-	nd	nd
R5	AT2G18540	cupin family protein	nd	low	nd	nd
R5	AT2G27385	expressed protein	nd	-	nd	nd
R5	AT2G31725	expressed protein	nd	-	nd	nd
R5	AT3G05730	expressed protein	nd	-	nd	nd
R5	AT3G08920	rhodanese-like domain-containing protein	nd	low	nd	nd
R5	AT4G16515	expressed protein	nd	-	nd	nd
R5	AT3G47070	expressed protein	nd	-	nd	G1
R5	AT3G51510	expressed protein	nd	-	nd	M
R5	AT4G29030	glycine-rich protein	nd	low	nd	nd
K5S	AT4G28290	expressed protein	+	nd	7	nd
K5S	AT3G22540	expressed protein	+	nd	3	nd
K5S	AT1G18620	expressed protein	+	nd	nd	nd
K5S	AT3G01060	expressed protein	+	nd	nd	nd
K5S	AT3G55240	expressed protein	+	nd	nd	nd
K5S	AT5G01015	expressed protein	+	nd	nd	nd
K5S	AT4G32480	expressed protein	+	nd	nd	nd
K5S	AT5G59080	expressed protein	+	nd	nd	nd
K5S	AT3G07310	DUF760 containing protein	+	nd	7	nd
K5S	AT5G25280	serine-rich protein-related	+	nd	7	nd
K5S	AT5G09980	expressed protein	+	nd	8	nd
K5S	AT2E32360	eugene prediction	+	nd	nd	nd
K5S	AT2G07090	expressed protein	+	nd	nd	nd
K5S	AT2G44230	expressed protein	+	nd	nd	nd
K5S	AT3G48490	expressed protein	+	nd	nd	S

## Sheet: Table S3-C mutants-mediated
	Table S3-C. Genetic and physiological conditions modifying the expression of a subset of ATM-radiomodulated genes
	Data were imported from authors as indicated.
					TRANSCRIPTION
AGI	Description	function	function class	clusters	CAF1-dependent	Bleomycine and KU80-dependent	TEBICHI-dependent
AT1G09815	DNA polymerase delta subunit 4 family	replication	1	K1-M3-R2	+	nd	nd
AT3G27060	RNR R2 non catalytic subunit ribonucleotide reductase	dNTP pool	1	K1-M3-R3	+	-	nd
AT4G21070	AtBRCA1	signalling, repair	1	K1/K7-M3-R2	+	+	+
AT5G03780	TRFL10 telomere repeat factor -like family 2	chromatin	1	K1-M3-R2	+	+	nd
AT5G20850	DNA repair protein RAD51	repair, recombination	1	K1-M3-R3	+	+	+
AT5G40840	AtRAD21;1 cohesion family protein (SYN2)	chromosome	1	K2-M3-R2	+	+	nd
AT2G47680	hNuclear DNA helicase II-like (NDHII) zinc finger (CCCH type) helicase family protein	repair	1	K1-M3-R2	+	nd	nd
AT1G13330	ARABIDOPSIS HOMOLOGOUS PAIRING AHP2 /ScHOP2-related	repair, recombination	1	M3-R2	+	+	nd
AT5G60250	2 IBR and zinc finger (C3HC4-type RING) domain family protein	development/UPS/transcription	3	K2-M3-R2	+	nd	nd
AT2G18600	RCE2 probable NEDD8-conjugating enzyme Ubc12-like	SCF complex regulator/S/M checkpoint in mammalian (Chen et al. 2000) link to APPBP1 and AXR1 auxin	3	M3-R2	+	nd	nd
AT3G07800	thymidine kinase	dNTP pool	4	M3-R2	+	+	nd
AT3G52115	AtGR1 Gamma-response 1/hRBBP-8-related /hRB-interacting myosin-like	cell cycle?	5	M3-R2	nd	nd	+
AT4G37490	G2/mitotic-specific cyclin CYCB1;1	cell cycle	5	K2-M3-R2	+	+	+
AT5G23910	kinesin motor protein-related , KIF22/Kid-like subgroup	chromosome movement	5	M3-R2	+	nd	nd
AT1G32450	proton-dependent oligopeptide transport (POT) family protein	transport	5	K5-M2	+	nd	nd
AT2G30250	AtWRKY25 family group I transcription factor	transcription	6	K2-M3-R2	+	nd	nd
AT1G31580	ESC1, cell wall protein associated protein potentially linked to a locus influencing resistance to Xcc race 750	biotic stress	7	M1-R5	+	nd	nd
AT5G49480	sodium-inducible calcium-binding protein (ACP1)	abiotic stress	8	K1-M3-R2	+	nd	nd
AT2G30360	CBL-interacting protein kinase 11 (CIPK11)	signalling	8	K2-M3-R2	+	nd	nd
AT2G45460	Bleomycine-induced forkhead-associated domain and myosin tail containing protein	unknown	7	K2-M3-R2	+	+	nd
AT5G48720	Bleomycin-induced ATP binding domain and NLS	unknown	7	K1-M3-R2	+	+	nd
AT4G22960	OsNuclear factor-E2 inducible-like /antioxidant response element(ARE)-dependent genes activation/ DUF544 containing protein (MP search score of 572 with a rice protein called NF-E2 inducible Q5Z800)	unknown	9	M3-R2	+	+	nd
					Shönrock et al. 2006	West et al. 2004	Inagaki et al. 2006

## Sheet: Table S3-D E2Fa-DPaOE-mediated
Table S3-D. List of genes IR-regulated and constitutively expressed in E2FA-DPaOE seedlings. Data were imported from Vandepoele et al. (2005).
AGI	Description	function	clusters	LED	cell cycle peaking phase	E2Fa-binding sites in promoter
IR-upregulated
AT3G27060	RNR R2 non catalytic subunit ribonucleoside-diphosphate reductase small chain, putative	1	K1, K2, M3M7	4		yes
AT5G46280	MCM3, DNA replication licensing factor	1	K1, K2, M3M7	8		yes
AT1G20750	BACH1-like similar to BRCA1 interacting protein C-terminal helicase 1	1	K1, K2, M3M7			yes
AT1G13330	AHP2, ARABIDOPSIS HOMOLOGOUS PAIRING, Tat binding protein 1(TBP-1)-interacting protein (TBPIP)	1	K1, K2, M3M7			yes
AT5G15540	DELANGIN homolog HEAT repeat containing, contains (KOG1020 Sister chromatid cohesion protein SCC2/Nipped-B)	1	K1, K2, M3M7			yes
AT2G21790	RNR1 ribonucleoside-diphosphate reductase small chain, putative / ribonucleotide reductase, putative	1	K1, K2, M3M7	8		yes
AT5G48720	expressed protein ATP and NLS domains	1	K1, K2, M3M7	8		no
AT5G66130	AtRAD17 cell cycle checkpoint protein	1	K1, K2, M3M7	8		yes
AT4G14970	Fanconi anemia complementation group D2 isoform (FANCD2)	1	K1, K2, M3M7			yes
AT2G47680	zinc finger (CCCH type) helicase family protein /similar to SP|Q28141 ATP-dependent RNA helicase A (Nuclear DNA helicase II)	1	K1, K2, M3M7	8		yes
AT1G09815	DNA polymerase delta subunit 4 family (contains similarity to Swiss-Prot:Q9HCU8 DNA polymerase delta subunit 4 (DNA polymerase delta subunit p12) (Homo sapiens))	1	K1, K2, M3M7			no
AT4G21070	AtBRCA1	1	K1, K2, M3M7		S	no
AT5G03780	TRFL10 TRFL family2	1	K1, K2, M3M7			no
AT3G07800	thymidine kinase, putative	1	K1, K2, M3M7			no
AT1G17460	TRFL3 telomere repeat factor like 3	1	K1, K2, M3M7			no
AT5G20850	DNA repair protein RAD51	1	K1, K2, M3M7			no
AT5G40840	RAD21;1 cohesion family protein SYN2 (SYN2)	1	K1, K2, M3M7			no
AT4G29170	Mnd1 family protein, prophase meiotic chromatin protein	1	K1, K2, M3M7			no
AT1G78650	DNA polymerase delta subunit 3-like (DNA polymerase delta subunit p66), similar to DNA polymerase delta subunit p66) (Swiss-Prot:Q15054) (Homo sapiens)	1	K1, K2, M3M7	8	G1	yes
AT2G31320	poly (ADP-ribose) polymerase, putative PARP1 / NAD(+) ADP-ribosyltransferase, putative / poly(ADP-ribose) synthetase, putative	1	R3			no
AT1G43910	AAA-type ATPase family protein	3	K1, K2, M3M7	2		no
AT4G22250	Ubiquitin ligase zinc finger (C3HC4-type RING finger) family protein	3	K1, K2, M3M7	4		yes
AT1G79110	expressed protein, contains KOG1100 (Predicted E3 ubiquitin ligase)	3	K1, K2, M3M7		G2	no
AT5G60250	contains 2 In Between Ring fingers and RING	3	K1, K2, M3M7			no
AT5G25900	ent-kaurene oxidase, putative (GA3) / cytochrome P450	4	K1, K2, M3M7	8		no
AT1G59660	nucleoporin family protein	5	K1, K2, M3M7			no
AT4G37490	G2/mitotic-specific cyclin CYCB1;1 (CYC1)	5	K1, K2, M3M7	8		no
AT1G24530	transducin family protein / WD-40 repeat family protein, similar to Vegetatible incompatibility protein HET-E-1 (SP:Q00808) {Podospora anserina}	5	K1, K2, M3M7	1		no
AT2G23150	NRAMP metal ion transporter 3 (NRAMP3)	5	K1, K2, M3M7			yes
AT2G22430	homeobox-leucine zipper protein 6 (ATHB-6)	6	K1, K2, M3M7	6	S	no
AT1G68240	hypothetical protein /putative bHLH transcription factor (bHLH109)	6	K1, K2, M3M7			no
AT2G30250	AtWRKY25 family transcription factor	6	K1, K2, M3M7	6		no
AT5G49520	AtWRKY48 family transcription factor member of WRKY Transcription Factor; Group II-c	6	K1, K2, M3M7			yes
AT3G28210	zinc finger (AN1-like) family protein	6	K1, K2, M3M7			no
AT5G47220	ethylene-responsive element-binding factor 2 (ERF2)	6	K1, K2, M3M7		S	yes
AT4G32280	auxin-responsive AUX/IAA family protein IAA 29	6	K1, K2, M3M7			no
AT1G07500	expressed protein inhibited by Phytochrome A alone	7	K1, K2, M3M7	2		no
AT5G49480	sodium-inducible calcium-binding protein (ACP1) / sodium-responsive calcium-binding protein (ACP1)	7	K1, K2, M3M7			no
AT4G22960	hypothetical protein homologene 32409, bleomycine induced	7	K1, K2, M3M7			no
AT1G02970	WEE-1 kinase	8	R4		S	no
AT2G21640	expressed protein	9	K1, K2, M3M7	2		no
AT5G40460	expressed protein	9	K1, K2, M3M7			yes
AT3G20490	expressed protein	9	K1, K2, M3M7			yes
AT5G02220	protein similar to FtsJ cell division protein-like Q6YZE3_ORYSA	9	K1, K2, M3M7			no
AT3G56250	expressed protein	9	K1, K2, M3M7			yes
AT5G49110	expressed protein	9	K1, K2, M3M7			yes
IR-downregulated
AT2G28740	histone H4	1	K4,K5,M4	4	S	no
AT3G53730	histone H4	1	K4,K5,M4	4	S	no
AT5G22880	histone H2B, putative	1	K4,K5,M4	4	S	yes
AT5G59690	histone H4	1	K4,K5,M4	4	S	yes
AT5G59870	histone H2A, putative	1	K4,K5,M4	4	S	no
AT1G07820	histone H4	1	K4,K5,M4	8	S	no
AT2G16440	MCM4 DNA replication licensing factor, putative, similar to SP|P49717 DNA replication licensing factor MCM4 (CDC21 homolog)	1	K4,K5,M4	8	M	yes
AT3G54560	histone H2A.F/Zvariant / ScHtz1p	1	K4,K5,M4	8	S	yes
AT5G08020	replication protein, putative RFA1/RPA70N	1	K4,K5,M4	8	S	yes
AT5G10390	histone H3 hHIST1H3I-like	1	K4,K5,M4	8	S	yes
AT5G23420	HMGB6 high mobility group (HMG1/2) family protein	1	K4,K5,M4		S	yes
AT1G04020	BARD1-like zinc finger (C3HC4-type RING finger) family protein / BRCT domain-containing protein	1	R5	4	S	no
AT4G33870	peroxidase, putative	4	K4,K5,M4			yes
AT3G21720	isocitrate lyase, putative	4	M1	2		no
AT1G21460	nodulin MtN3 family protein	5	M1			no
AT1G69530	expansin, putative (EXP1)	5	M2	6		no
AT1G47210	CYCA3;2 cyclin	5	R5	8	S	yes
AT5G06910	DNAJ heat shock protein, putative (J6)	7	K8		S	yes
AT5G54970	expressed protein	9	R5	4		yes
AT1G04650	hypothetical protein	9	K8			no
AT3G48490	expressed protein	9	K4,K5,M4		S	yes
